# Supplementary material for: Quorum sensing modulates microbial community structure through regulation of secondary metabolites
Source: mSphere. 2025 Jun 20;10(7):e01050-24. doi: 10.1128/msphere.01050-24 (PMC12306166; doi:10.1128/msphere.01050-24)
Supplement: Supplemental Tables — Tables S1 to S7. [file msphere.01050-24-s0002.xlsx]

## Sheet: Supp Table 1
Supplementary Table 1. Table of sequence reads from two independent passage experiments
	Input	Filtered	Denoised	Non-chimeric	Average quality reads
Exp1	157318	148732	147942	145895	3647.38
Exp2	89425	87634	87347	87100	2233.33
Total	246743	236006	235289	232995	2987.11

## Sheet: Supp Table 2
Supplementary Table 2. Percent of total sequences for each community member occupies during each passage .
	- lactonase						+ lactonase
Species	P0	P1	P2	P3	P4	P5	P0	P1	P2	P3	P4	P5
Pseudomonas sp. GM17	44.4 ± 4.9	52.1 ± 6.2	59.4 ± 3.8	68.2 ± 3.6	78.1 ± 6.5	91.9 ± 3.9	47.2 ± 5.3	53.3 ± 4.3	57.2 ± 1.4	61.1 ± 4.0	65.1 ± 7.6	73.5 ± 4.9
Pantoea sp. YR343	42.5 ± 3.4	39.2 ± 4.2	34.4 ± 3.1	25.9 ± 3.6	15.8 ± 6.7	5.0 ± 3.4	40.0 ± 3.6	37.9 ± 2.8	35.0 ± 1.3	33.4 ± 3.3	30.9 ± 7.5	20.7 ± 4.2
Sphingobium sp. AP49	4.8 ± 1.5	3.7 ± 0.9	3.1 ± 0.7	3.5 ± 0.7	2.9 ± 0.2	1.8 ± 0.8	5.2 ± 1.8	3.8 ± 1.4	4.0 ± 0.4	2.9 ± 0.7	2.4 ± 0.2	2.9 ± 0.6
Variovorax sp. CF313	6.9 ± 2.1	4.8 ± 1.4	2.8 ± 0.6	2.1 ± 0.8	1.8 ± 0.3	1.0 ± 0.6	6.3 ± 1.8	4.5 ± 0.5	3.3 ± 0.6	2.2 ± 0.6	1.4 ± 0.5	2.1 ± 0.7
Rhizobium sp. CF142	0.3 ± 0.1	0.1 ± 0.1	0.2 ± 0.2	0.4 ± 0.1	0.4 ± 0.2	0.2 ± 0.2	0.2 ± 0.1	0.2 ± 0.2	0.3 ± 0.2	0.4 ± 0.3	0.2 ± 0.2	0.3 ± 0.3
Duganella sp. CF402	0.5 ± 0.3	0.0 ± 0.0	0.0 ± 0.0	0.0 ± 0.0	0.0 ± 0.0	0.0 ± 0.0	0.7 ± 0.8	0.1 ± 0.1	0.0 ± 0.0	0.0 ± 0.0	0.0 ± 0.0	0.1 ± 0.2
Caulobacter sp. AP07	0.3 ± 0.4	0.0 ± 0.0	0.1 ± 0.1	0.0 ± 0.0	0.0 ± 0.0	0.0 ± 0.0	0.1 ± 0.2	0.0 ± 0.0	0.0 ± 0.0	0.0 ± 0.0	0.0 ± 0.0	0.3 ± 0.5
Paraburkholderia sp. BT03	0.5 ± 0.4	0.2 ± 0.1	0.1 ± 0.1	0.1 ± 0.1	0.1 ± 0.1	0.0 ± 0.0	0.2 ± 0.2	0.2 ± 0.1	0.1 ± 0.1	0.1 ± 0.1	0.0 ± 0.0	0.2 ± 0.2
Bacillus sp. BC15	0.0 ± 0.0	0.0 ± 0.0	0.0 ± 0.0	0.0 ± 0.0	0.0 ± 0.0	0.0 ± 0.0	0.0 ± 0.0	0.0 ± 0.0	0.0 ± 0.0	0.0 ± 0.0	0.0 ± 0.0	0.0 ± 0.0
Streptomyces sp. YR139	0.0 ± 0.0	0.0 ± 0.0	0.0 ± 0.0	0.0 ± 0.0	0.0 ± 0.0	0.0 ± 0.0	0.0 ± 0.0	0.0 ± 0.0	0.0 ± 0.0	0.0 ± 0.0	0.0 ± 0.0	0.0 ± 0.0

## Sheet: Supp Table 3
Supplemental Table 3. Main effects PERMANOVA on community composition based on Bray-Curtis Dissimilarity from copy number normalized abundances (16S) in serially passaged synthetic communities treated with and without lactonase.
	Df	SumOfSqs	R2	F	Pr(>F)
Passage	6	4.5328	0.918	158.089	0.0001
Treatment	1	0.0677	0.0137	14.1571	0.0001
Experiment	1	0.0076	0.0015	1.5802	0.1891
Residual	68	0.325	0.0658	NA	NA
Total	76	4.9379	1	NA	NA

## Sheet: Supp Table 4
Supplemental Table 4. PERMANOVA of interactions on community composition based on Bray-Curtis Dissimilarity from copy number normalized abundances (16S) in serially passaged synthetic communities treated with and without lactonase.
	Df	SumOfSqs	R2	F	Pr(>F)
Passage:Treatment:Experiment	27	4.8441	0.981	93.7335	0.001
Residuals	49	0.0938	0.019	NA	NA
Total	76	4.9379	1	NA	NA

## Sheet: Supp Table 5
Supplemental Table 5. PERMANOVA based on Bray-Curtis Dissimilarity on metabolomic data in serially passaged synthetic communities treated with and without lactonase.
	Df	SumOfSqs	R2	F	Pr(>F)
Passage	5	0.033924	0.386221	4.25407	0.001
Treatment	1	0.003238	0.03686	2.02997	0.006
Passage:Treatment	5	0.012397	0.141133	1.55452	0.001
Residual	24	0.038278	0.435786	NA	NA
Total	35	0.087836	1	NA	NA

## Sheet: Supp Table 6
Supplemental Table 6: The provided data matrix is a non-redundant listing of compounds measured. Putative annotations for compounds were determined by spectral matching against the 2020 High-Resolution NIST library and the current GNPS public spectral library database (downloaded Dec. 8 2023).
															Sample
Compound Index	Name	Formula	Annot. DeltaMass [Da]	Annot. DeltaMass [ppm]	Calc. MW	m/z	RT [min]	Area (Max.)	# mzVault Results	mzVault Best Match	mzVault Library Match: NIST_2020_MSMS_HR	mzVault Library Match: ALL_GNPS	MS2	Reference Ion	10Mp0_1A	10Mp0_1N	10Mp0_2A	10Mp0_2N	10Mp0_3A	10Mp0_3N	10Mp1_1A	10Mp1_1N	10Mp1_2A	10Mp1_2N	10Mp1_3A	10Mp1_3N	10Mp2_1A	10Mp2_1N	10Mp2_2A	10Mp2_2N	10Mp2_3A	10Mp2_3N	10Mp3_1A	10Mp3_1N	10Mp3_2A	10Mp3_2N	10Mp3_3A	10Mp3_3N	10Mp4_1A	10Mp4_1N	10Mp4_2A	10Mp4_2N	10Mp4_3A	10Mp4_3N	10Mp5_1A	10Mp5_1N	10Mp5_2A	10Mp5_2N	10Mp5_3A
1			0		152.949	135.945	23.539	5.98929e+08	0		No matches found	No matches found	DDA for preferred ion	[M+H-H2O]+1	0	5.98929e+08	0	0	0	0	0	0	1.34896e+08	1.35635e+08	6.29388e+07	0	0	3.01625e+07	0	1.55087e+07	0	0	0	0	0	0	0	0	0	0	0	0	0	0	0	0	0	0	4.66542e+07
2			0		135	136.007	16.26	2.1717e+07	0		No matches found	No matches found	DDA for preferred ion	[M+H]+1	360913	0	679158	0	593245	346866	0	759545	790958	1.35491e+06	1.95532e+06	211633	502339	497271	277525	1.52936e+06	1.16845e+06	142463	1.65948e+06	3.87817e+06	3.19979e+06	2.96265e+06	2.70835e+06	2.04688e+06	711317	4.67694e+06	926311	5.69886e+06	449821	9.51637e+06	5.7875e+06	2.58445e+07	5.34852e+06	1.28792e+07	9.16142e+06
3			0		153.043	136.039	11.083	1.12148e+06	0		No matches found	No matches found	DDA for preferred ion	[M+H-H2O]+1	0	32296.5	0	673844	0	877277	0	1.01571e+06	1.12148e+06	845585	59818.1	0	0	0	0	0	0	0	0	0	0	0	0	0	0	0	0	0	0	0	293977	509047	0	0	160910
4	9-(2,3-Dihydroxypropyl)-adenine	C8 H11 N5 O2	-74.037	-354089	135.054	136.062	4.534	2.45103e+08	20	82.5	Multiple matches found	Multiple matches found	DDA for preferred ion	[M+H]+1	0	0	0	0	0	0	9.46586e+06	306797	1.53851e+06	0	0	0	0	0	0	0	1.41487e+08	0	0	1.91894e+08	1.94952e+06	0	1.2745e+08	0	1.55616e+08	0	0	0	0	1.01625e+07	2.45619e+08	0	508353	0	0
5	5-amino-3-pyrrolidin-1-yl-1H-pyrazole-4-carbonitrile	C8 H11 N5	-42.047	-237418	135.054	136.062	12.177	2.09157e+06	1	52.6	Single match found	No matches found	DDA for preferred ion	[M+H]+1	0	0	0	0	0	0	0	0	0	0	0	0	0	0	1.28088e+06	0	0	0	0	0	2.02338e+06	0	1.03577e+06	0	0	0	0	0	0	0	2.09157e+06	0	0	1.27063e+06	0
6			0		135.054	136.062	4.342	3.83796e+08	0		No matches found	No matches found	DDA for preferred ion	[M+H]+1	0	3.55756e+07	0	2.84671e+07	0	6.74226e+07	1.93591e+06	1.1752e+08	1.04055e+06	7.36613e+07	2.74928e+08	2.24085e+06	1.0965e+08	7.27144e+07	1.42486e+07	3.64401e+07	1.21585e+06	1.0831e+08	8.17708e+06	1.77764e+06	1.40908e+07	2.84768e+06	5.17427e+06	1.82687e+06	1.13216e+07	827074	639244	4.67664e+06	0	8.07001e+06	1.47875e+06	4.16051e+06	1.74047e+06	2.25785e+08	4.11733e+08
7			0		135.066	136.073	3.503	634254	0		No matches found	No matches found	DDA for other ion	[M+H]+1	0	0	0	0	0	1.16995e+06	218761	0	0	0	0	0	0	0	1.12748e+06	0	0	0	0	0	0	0	0	0	0	0	0	0	0	0	0	0	1.23797e+06	0	0
8	2-(4-Methoxy-phenyl)-thiazolidine	C10 H13 N O S	-60.0035	-307597	135.068	136.076	11.008	1.68207e+07	16	82	Multiple matches found	Multiple matches found	DDA for preferred ion	[M+H]+1	0	0	2.54549e+06	932339	0	1.51884e+06	1.25427e+06	2.4296e+06	4.12305e+06	2.71433e+06	0	4.41307e+06	0	2.51979e+06	2.10115e+06	2.43925e+06	5.04721e+06	2.33371e+06	5.98441e+06	3.97261e+06	3.66315e+06	3.53102e+06	0	8.75161e+06	4.03214e+06	1.72747e+06	2.08077e+06	6.04815e+06	3.71861e+06	2.46901e+06	1.03221e+07	6.98045e+06	5.957e+06	5.38483e+06	1.68207e+07
9	2,6-Dimethyl-2H-1,4-benzoxazin-3(4H)-one	C10 H11 N O2	-42.0106	-237242	135.068	136.076	17.319	1.49695e+06	2	57.2	Single match found	Single match found	DDA for preferred ion	[M+H]+1	0	0	0	0	1.23308e+06	0	853313	0	0	810833	0	1.25014e+06	0	795556	0	0	0	0	0	0	0	0	0	0	0	0	0	0	0	0	0	0	0	0	0
10	Amphetamine	C9 H13 N	0.0002	1.44	135.105	136.112	8.147	3.27997e+06	2	55	No matches found	Multiple matches found	DDA for preferred ion	[M+H]+1	0	0	0	0	0	0	0	0	0	0	0	0	0	0	0	0	0	0	0	0	0	0	0	0	0	0	0	0	0	0	0	0	0	0	811381
11			0		135.938	136.946	5.453	1.51141e+07	0		No matches found	No matches found	DDA for preferred ion	[M+H]+1	0	0	0	0	0	0	0	0	0	0	0	0	0	0	0	0	0	2.57799e+06	2.8819e+06	1.42128e+07	0	0	0	1.51141e+07	0	0	0	0	0	0	0	0	0	0	0
12			0		135.995	137.002	16.261	1.06458e+07	0		No matches found	No matches found	DDA for preferred ion	[M+H]+1	0	0	587550	0	523654	0	365557	854891	0	1.14624e+06	0	0	0	503068	0	1.40077e+06	998535	0	0	3.98187e+06	0	885717	2.33847e+06	1.71202e+06	452212	4.18572e+06	0	5.84767e+06	0	8.89218e+06	6.5921e+06	2.40261e+07	5.91282e+06	1.76562e+07	8.97043e+06
13	9-(5-O-Methylpentofuranosyl)-1,9-dihydro-6H-purin-6-one	C11 H14 N4 O5	-146.058	-517759	136.039	137.046	5.005	7.86939e+07	14	74.5	Multiple matches found	Multiple matches found	DDA for preferred ion	[M+H]+1	0	0	0	0	0	0	0	0	0	0	7.43156e+07	0	0	0	0	0	0	0	0	0	1.60146e+06	0	1.38191e+07	0	0	0	0	0	0	0	0	0	0	0	7.86939e+07
14			0		136.039	137.046	6.693	4.2392e+06	0		No matches found	No matches found	No MS2	[M+H]+1	0	0	0	0	0	0	0	0	0	0	1.99708e+06	0	0	0	0	0	250063	0	174376	0	1.96869e+06	0	0	4.23399e+06	1.66007e+06	1.1809e+06	1.05567e+06	1.27453e+06	170633	1.34428e+06	0	1.46633e+06	65028.7	1.34076e+06	961231
15	5-Methyl-4-[(2E,6E)-3,7,11-trimethyl-2,6,10-dodecatrien-1-yl]-1,3-benzenediol	C22 H32 O2	-192.188	-585510	136.052	137.06	19.037	1.24117e+08	15	89.3	Multiple matches found	Multiple matches found	DDA for preferred ion	[M+H]+1	3.70536e+07	3.66626e+07	5.17627e+07	1.26471e+07	4.32478e+07	4.00021e+07	5.06345e+07	8.06307e+07	4.74264e+07	5.14946e+07	1.46522e+08	4.88341e+07	0	6.16684e+07	6.51607e+07	4.67741e+07	1.24398e+08	9.02633e+06	9.15566e+07	9.643e+07	9.8623e+07	7.80241e+07	1.16514e+08	5.2116e+07	9.23686e+07	7.79579e+07	9.02833e+07	5.4159e+07	5.75526e+06	4.44005e+07	0	4.62083e+07	5.51199e+07	948064	0
16	3-[(1E)-1-Propen-1-yl]pentanedioic acid	C8 H12 O4	-36.021	-209335	136.053	137.06	21.003	1.44764e+07	13	83.3	Multiple matches found	Multiple matches found	DDA for preferred ion	[M+H]+1	0	0	8.61305e+06	0	1.10055e+07	0	6.31258e+06	0	1.44764e+07	7.99091e+06	4.71954e+06	6.3471e+06	0	0	0	0	0	0	0	0	0	0	0	8.78664e+06	0	0	3.01664e+06	0	3.81816e+06	0	7.2589e+06	6.15078e+06	9.99293e+06	1.0126e+07	1.20177e+07
17			0		136.053	137.06	4.375	2.44058e+07	0		No matches found	No matches found	DDA for other ion	[M+H]+1	0	0	0	0	0	0	0	0	0	0	0	0	0	0	0	0	0	0	0	0	0	0	0	0	0	0	0	0	0	0	0	0	0	1.99454e+06	0
18	trans-Damascone	C13 H20 O	-56.0625	-291762	136.089	137.096	19.44	6.15879e+07	6	85.3	Multiple matches found	No matches found	DDA for preferred ion	[M+H]+1	8.63676e+07	1.27238e+08	1.37982e+08	1.18299e+08	1.17196e+08	8.7263e+07	3.977e+07	8.73958e+07	1.05942e+08	1.0753e+08	1.34026e+08	1.22443e+08	1.46887e+08	1.15357e+08	1.17677e+08	5.46948e+07	1.3345e+08	1.18487e+08	9.35304e+07	1.2336e+08	1.26122e+08	7.9035e+07	1.00769e+08	1.28557e+08	1.34401e+08	1.07375e+08	8.7649e+07	9.66835e+07	8.91733e+07	8.84939e+07	1.35758e+08	1.06203e+08	1.16999e+08	1.12221e+08	2.01484e+08
19	8-Oxononanoic acid	C9 H16 O3	-36.0212	-209292	136.089	137.096	16.976	1.78453e+07	7	85	Multiple matches found	No matches found	DDA for preferred ion	[M+H]+1	0	4.32269e+06	1.72281e+07	2.81195e+06	0	0	8.68407e+06	0	0	0	0	0	0	0	7.88504e+06	0	6.58476e+06	0	0	3.09317e+06	0	0	0	0	1.35204e+07	8.13316e+06	4.58909e+06	0	4.14724e+06	0	1.78453e+07	0	2.98158e+06	0	1.41992e+07
20			0		136.089	137.096	18.505	1.42028e+07	0		No matches found	No matches found	DDA for preferred ion	[M+H]+1	0	0	0	0	0	0	0	0	0	0	7.89748e+06	0	1.16419e+07	0	4.73715e+06	0	0	0	0	0	0	0	0	0	3.19118e+06	0	0	0	0	0	0	0	0	0	0
21	(+/-)-Sabinene	C10 H16	9e-05	0.68	136.125	137.133	20.344	1.62534e+07	23	87.1	Multiple matches found	Multiple matches found	DDA for preferred ion	[M+H]+1	0	1.18988e+07	2.48532e+07	0	0	0	0	9.66654e+06	1.14133e+07	0	6.21462e+06	1.22679e+07	0	9.2137e+06	0	1.62534e+07	0	3.11515e+06	0	0	0	0	0	0	0	0	0	0	0	0	8.81469e+06	0	0	0	1.34404e+07
22			0		137.003	138.01	14.676	9.24933e+06	0		No matches found	No matches found	DDA for preferred ion	[M+H]+1	316203	1.84749e+06	1.07215e+06	3.47809e+06	976732	1.11616e+06	1.02238e+06	1.1963e+06	1.66441e+06	1.2772e+06	0	2.84978e+06	0	4.37529e+06	0	410718	1.82327e+06	4.04685e+06	0	5.55419e+06	0	825499	2.62476e+06	2.52798e+06	3.91251e+06	7.57562e+06	2.12514e+06	7.64923e+06	5.01098e+06	1.56365e+07	7.54485e+06	4.78088e+07	6.42433e+06	1.26601e+07	1.21103e+07
23	6-Methoxy-1H-benzotriazole-5-carboxylic acid	C8 H7 N3 O3	-56.001	-290087	137.048	138.055	10.111	1.07209e+07	15	73.8	Multiple matches found	Multiple matches found	DDA for preferred ion	[M+H]+1	0	0	1.3424e+06	0	1.54259e+06	987006	0	2.15343e+06	2.19925e+06	0	0	3.41662e+06	0	0	0	0	0	0	0	0	0	0	0	740980	0	0	0	0	0	0	1.62038e+06	0	0	0	1.30285e+07
24			0		137.048	138.055	11.001	8.51824e+06	0		No matches found	No matches found	No MS2	[M+H]+1	843668	1.69412e+06	5.38755e+06	1.77456e+06	1.71289e+06	2.11187e+06	1.07181e+06	1.54456e+06	2.52717e+06	1.60513e+06	6.17579e+06	3.72401e+06	1.73122e+06	2.93842e+06	3.13389e+06	4.02326e+06	5.04565e+06	2.05776e+06	3.72943e+06	4.38377e+06	7.88822e+06	5.44422e+06	5.50519e+06	7.8336e+06	3.99164e+06	3.47046e+06	1.88577e+06	4.72927e+06	4.54046e+06	7.05775e+06	1.3531e+07	4.482e+06	3.51453e+06	8.16744e+06	8.51824e+06
25			0		137.069	138.076	3.802	421789	0		No matches found	No matches found	DDA for other ion	[M+H]+1	0	0	0	0	0	0	47849.3	0	0	0	0	0	105157	19940.9	0	0	0	0	0	0	0	0	0	0	0	0	0	0	350453	0	0	270766	0	421789	0
26	PHENYLETHANOLAMINE - 50.0 eV	C8 H11 N O	-0.00019	-1.39	137.084	138.091	4.744	5.26336e+07	4	53.8	No matches found	Multiple matches found	DDA for preferred ion	[M+H]+1	1.69074e+07	2.31935e+07	1.25651e+07	2.84241e+07	1.58904e+07	6.88428e+06	9.72909e+06	7.65427e+06	1.33768e+07	1.32419e+07	1.29593e+07	2.66595e+07	1.25794e+07	1.87275e+07	0	1.42992e+07	9.09314e+06	1.72492e+07	1.36789e+06	3.73443e+06	7.38003e+06	5.15848e+06	3.86962e+06	7.51329e+06	3.10851e+07	5.11076e+06	1.27204e+08	2.30263e+07	7.5502e+06	1.13036e+07	2.02232e+07	1.23988e+07	1.78279e+07	1.03077e+08	2.22457e+07
27	Heliotrine	C16 H27 N O5	-176.105	-562295	137.084	138.091	9.795	2.11747e+07	5	51.7	Single match found	Multiple matches found	DDA for preferred ion	[M+H]+1	0	0	3.25958e+06	0	0	0	0	0	0	0	0	0	0	0	0	0	0	0	0	0	0	0	0	0	0	0	0	0	0	0	484413	0	0	0	1.97838e+07
28			0		155.131	138.127	17.6	6.20942e+06	0		No matches found	No matches found	DDA for preferred ion	[M+H-H2O]+1	2.08093e+06	1.89618e+06	0	0	0	0	0	0	0	111320	0	0	4.95526e+06	3.48906e+06	6.20942e+06	3.05548e+06	3.88402e+06	4.91334e+06	4.63328e+06	2.30088e+06	3.52259e+06	0	2.92252e+06	3.84929e+06	3.80161e+06	1.7153e+06	0	2.37093e+06	0	0	0	0	62106.9	81051.5	0
29	(3-exo)-9-Methyl-9-azabicyclo[3.3.1]nonan-3-amine	C9 H18 N2	0.98374	6381.81	155.131	138.127	16.2	3.72194e+06	1	50.9	Single match found	No matches found	DDA for other ion	[M+H-H2O]+1	0	0	3.72194e+06	1.79771e+06	2.22924e+06	1.62909e+06	0	0	1.68796e+06	2.68971e+06	0	0	0	0	0	0	0	0	0	0	0	0	0	0	0	0	0	0	0	0	0	0	0	0	0
30	2',3,5'-TRICHLOROBENZANILIDE	C13 H8 Cl3 N O	-160.98	-538454	137.987	138.994	15.947	767943	1	55.7	Single match found	No matches found	DDA for preferred ion	[M+H]+1	0	0	74728.3	0	0	0	0	0	0	0	0	0	0	127409	0	0	0	0	0	0	0	0	0	0	0	0	0	0	0	80821.1	0	0	0	767943	0
31			0		137.987	138.994	16.273	3.57149e+06	0		No matches found	No matches found	DDA for preferred ion	[M+H]+1	0	0	0	0	0	0	0	0	0	0	0	0	0	0	0	0	0	217643	0	666519	0	327305	0	0	283319	0	0	518100	0	1.08688e+06	0	4.23832e+06	627904	294290	1.51189e+06
32	(Z)-Aconitic Acid	C6 H6 O6	-18.0106	-103499	156.006	139.003	20.039	2.22593e+06	5	72	Multiple matches found	Multiple matches found	DDA for preferred ion	[M+H-H2O]+1	0	0	0	0	0	0	0	0	0	0	0	0	0	0	0	0	0	0	177421	0	0	0	0	0	0	2.22593e+06	0	0	0	0	0	0	0	0	0
33			0		156.006	139.003	20.417	929635	0		No matches found	No matches found	DDA for other ion	[M+H-H2O]+1	0	0	0	0	0	0	0	0	0	0	929635	0	917495	318118	0	221946	0	0	0	0	0	0	0	0	0	0	0	0	0	0	0	0	0	0	0
34			0		138.029	139.036	3.608	529937	0		No matches found	No matches found	DDA for preferred ion	[M+H]+1	0	187461	0	661052	0	0	0	0	0	0	0	0	0	8.96045e+06	0	0	0	0	0	0	0	0	0	0	0	0	0	0	0	0	1.98372e+06	3.11299e+06	900570	1.05987e+06	0
35	CZ4280000	C8 H6 O5	-43.9898	-241674	138.032	139.039	19.633	8.39081e+06	6	72.9	Multiple matches found	No matches found	DDA for preferred ion	[M+H]+1	8.53444e+06	1.15984e+07	1.12208e+07	8.25526e+06	4.89601e+06	7.55038e+06	4.61609e+06	8.58121e+06	6.91923e+06	3.25068e+06	1.345e+07	7.84025e+06	7.20343e+06	4.92942e+06	9.64069e+06	4.36739e+06	1.06085e+07	1.29364e+07	8.5846e+06	9.49975e+06	1.1276e+07	1.06816e+07	9.16229e+06	7.45962e+06	2.1024e+06	7.55356e+06	3.91059e+06	9.11238e+06	1.32387e+06	2.21821e+06	5.1146e+06	3.67999e+06	3.77682e+06	1.3723e+07	1.44359e+07
36	1708385	C7 H10 O5	-36.0211	-206955	138.032	139.039	17.324	3.90417e+06	3	71.8	Multiple matches found	No matches found	DDA for preferred ion	[M+H]+1	0	0	0	0	0	0	0	0	0	0	3.28553e+06	0	0	0	0	0	0	0	0	0	0	0	0	0	0	0	0	0	1.2305e+06	0	841948	0	0	0	0
37	UROCANATE - 20.0 eV	C6 H6 N2 O2	9e-05	0.63	138.043	139.05	6.451	1.37925e+08	5	60.2	Single match found	Multiple matches found	DDA for preferred ion	[M+H]+1	0	1.68568e+06	1.4681e+06	0	0	0	479198	1.14181e+06	0	0	736201	0	842641	0	0	0	0	0	0	0	0	0	0	0	0	0	0	0	0	0	0	0	0	0	0
38	Ethyl suberate	C12 H22 O4	-92.0836	-400100	138.068	139.075	10.63	1.03191e+07	9	70.7	Multiple matches found	No matches found	DDA for preferred ion	[M+H]+1	0	2.35653e+07	2.74699e+07	0	0	7.31303e+06	1.15063e+07	1.67888e+07	8.00636e+06	3.81462e+07	3.22222e+07	1.59772e+07	1.91009e+07	0	2.29274e+07	0	0	0	1.6949e+07	0	1.53028e+07	0	0	1.63302e+07	0	0	1.08328e+07	0	2.28971e+07	0	4.66084e+07	0	5.85558e+06	1.97862e+07	3.88834e+07
39	4,5-Dihydroxy-3-propyl-2-cyclopenten-1-one	C8 H12 O3	-18.0106	-115395	138.068	139.075	12.294	1.8253e+08	6	72.6	Multiple matches found	No matches found	DDA for preferred ion	[M+H]+1	1.95595e+07	3.5651e+07	1.9972e+08	0	0	1.98015e+07	1.94959e+07	3.29836e+07	5.49136e+07	1.57097e+07	2.15903e+08	4.28083e+07	5.70085e+07	7.11147e+07	8.88213e+07	3.98195e+07	8.57471e+07	1.30364e+07	4.84878e+07	2.19733e+07	1.51245e+08	7.17415e+07	3.24824e+07	6.5693e+07	9.86505e+06	8.86278e+07	1.3767e+07	1.23364e+08	3.48689e+07	3.72295e+07	2.8857e+08	7.67002e+07	2.04377e+08	1.64328e+07	5.35969e+08
40			0		156.079	139.075	19.804	4.85663e+07	0		No matches found	No matches found	DDA for preferred ion	[M+H-H2O]+1	1.9047e+07	0	0	0	0	0	0	0	0	0	0	0	2.19378e+07	2.33273e+07	0	1.41372e+07	0	3.15348e+07	0	0	0	0	0	0	0	9.71326e+07	0	0	2.07198e+07	0	0	0	0	0	0
41	2,3-Dihydroxypropyl 9-hydroxynonanoate	C12 H24 O5	-110.058	-443491	138.105	139.112	20.502	8.61686e+07	20	82.8	Multiple matches found	Multiple matches found	DDA for preferred ion	[M+H]+1	0	4.00846e+06	6.83708e+07	1.42516e+08	0	0	3.35776e+07	6.97263e+07	1.04868e+08	2.88593e+07	4.83625e+07	8.2274e+07	0	1.04029e+07	7.55662e+07	6.22422e+07	0	0	8.73225e+06	6.78024e+07	1.03739e+08	3.65487e+07	0	5.0028e+07	0	0	2.33556e+07	1.79287e+07	0	0	4.68309e+07	3.89011e+07	6.59375e+07	1.04916e+07	6.97293e+07
42	2-Hexylsuccinic acid	C10 H18 O4	-64.0161	-316723	138.104	139.112	14.834	3.43604e+07	21	85.2	Multiple matches found	Multiple matches found	DDA for preferred ion	[M+H]+1	0	0	1.93432e+07	0	0	0	0	0	0	1.96727e+07	0	1.38504e+07	0	0	0	0	0	0	0	0	0	0	0	0	0	0	0	0	0	0	0	0	0	0	0
43	(1S)-(+)-Bornanedione	C10 H14 O2	-27.9949	-168543	138.104	139.112	20.167	9.34201e+07	20	86.1	Multiple matches found	Multiple matches found	DDA for preferred ion	[M+H]+1	8.16585e+07	4.03156e+07	1.10613e+07	0	0	0	0	0	0	0	3.46285e+07	0	0	2.61057e+07	4.36298e+07	9.80946e+06	0	4.3223e+07	4.08907e+07	3.28797e+07	0	0	0	4.26415e+07	0	9.34201e+07	0	0	0	0	0	0	0	0	0
44			0		156.966	139.963	4.6	1.02689e+08	0		No matches found	No matches found	DDA for preferred ion	[M+H-H2O]+1	0	2.6845e+07	0	0	0	0	1.74152e+07	2.40721e+07	0	2.08833e+07	0	1.98923e+07	1.73458e+07	1.89308e+07	1.56626e+07	0	0	1.65059e+07	169303	0	318066	0	0	0	0	0	0	0	0	0	0	0	0	195229	0
45			0		138.981	139.988	19.663	2.97404e+08	0		No matches found	No matches found	DDA for preferred ion	[M+H]+1	1.34595e+08	1.34618e+08	1.60736e+08	1.327e+08	8.62267e+07	3.19849e+08	0	3.0228e+06	2.46335e+06	1.01384e+07	186576	0	0	0	0	0	0	0	0	201696	75482.8	0	546113	0	96363.4	564777	156963	918530	0	1.71878e+06	1.45928e+06	1.12461e+07	1.07317e+06	4.12374e+06	2.11181e+06
46			0		139.019	140.026	14.225	1.62077e+06	0		No matches found	No matches found	DDA for preferred ion	[M+H]+1	0	146944	1.70426e+06	653945	1.05907e+06	741619	0	0	82274.3	0	707445	952122	453676	1.01038e+06	455810	0	317680	234074	0	0	129347	0	0	403966	0	230634	0	458474	0	1.0425e+06	332877	3.1801e+06	0	1.88881e+06	274874
47			0		139.03	140.038	4.38	206755	0		No matches found	No matches found	DDA for preferred ion	[M+H]+1	0	0	0	0	0	0	0	0	0	0	0	0	0	0	0	0	0	0	206755	0	0	54162.8	0	70797.7	0	0	0	0	0	0	0	0	0	0	0
48			0		139.061	140.068	4.003	1.98912e+06	0		No matches found	No matches found	DDA for preferred ion	[M+H]+1	0	0	0	783225	0	0	58135.5	0	0	0	0	0	0	1.28319e+06	1.88168e+06	0	0	0	241229	0	0	914964	1.58427e+06	1.98912e+06	0	0	0	35084.8	61586.4	0	397262	0	0	0	0
49			0		139.944	140.951	20.725	8.07646e+07	0		No matches found	No matches found	DDA for preferred ion	[M+H]+1	0	8.07646e+07	0	0	0	0	0	3.21453e+07	0	0	0	0	0	0	0	2.57127e+07	3.14846e+07	2.58953e+07	2.39132e+07	2.51975e+07	3.38881e+07	0	2.54699e+07	0	0	2.22688e+07	0	0	1.69676e+07	2.03932e+07	0	2.5312e+07	2.08637e+07	2.12361e+07	0
50			0		139.954	140.961	4.612	4.20917e+08	0		No matches found	No matches found	DDA for preferred ion	[M+H]+1	0	0	2.03147e+08	0	1.47414e+08	2.5713e+08	0	4.69309e+07	2.72004e+07	0	0	0	3.15944e+07	2.97337e+07	0	2.81456e+07	2.84098e+07	3.0272e+07	0	0	2.1698e+06	2.41671e+07	1.8513e+07	2.42309e+07	1.39222e+07	0	9.31772e+06	0	1.60147e+07	2.50591e+07	3.61485e+06	1.05294e+07	5.33885e+06	6.77313e+06	0
51			0		139.988	140.996	4.758	1.60174e+08	0		No matches found	No matches found	DDA for preferred ion	[M+H]+1	7.18523e+07	4.76563e+07	0	0	3.89421e+07	1.03246e+08	0	4.80347e+06	0	4.94026e+06	0	2.56455e+06	0	2.9613e+06	0	0	0	0	0	0	0	55768.1	0	0	0	0	0	0	0	0	0	1.28031e+06	0	0	0
52			0		140.02	141.027	4.502	120262	0		No matches found	No matches found	No MS2	[M+H]+1	0	0	0	0	0	0	0	0	0	0	0	0	0	0	0	0	112569	0	59564.9	0	0	84099.3	120262	0	0	0	0	0	0	0	0	0	0	0	0
53			0		140.047	141.054	13.512	4.88e+06	0		No matches found	No matches found	DDA for preferred ion	[M+H]+1	9.92425e+06	7.31299e+06	6.327e+06	2.05221e+06	7.32174e+06	0	7.88847e+06	0	5.14541e+06	9.54318e+06	0	0	0	7.82636e+06	0	2.53904e+06	9.75278e+06	5.24422e+06	7.37571e+06	8.73625e+06	6.69435e+06	1.18643e+07	3.90815e+06	1.01889e+07	0	4.99855e+06	3.63705e+06	0	5.76914e+06	9.91923e+06	6.32667e+06	0	9.76001e+06	0	0
54	Dienogest	C20 H25 N O2	-153.115	-492034	158.073	141.07	18.315	4.09229e+06	12	77.4	Multiple matches found	Multiple matches found	DDA for preferred ion	[M+H-H2O]+1	0	0	0	0	0	0	0	0	0	1.0439e+06	0	0	0	0	0	0	0	0	4.09229e+06	1.58434e+06	0	0	1.24908e+06	0	0	0	0	0	0	0	0	0	0	0	0
55			0		140.062	141.07	15.136	2.72125e+07	0		No matches found	No matches found	DDA for preferred ion	[M+H]+1	1.15829e+07	0	1.78605e+06	2.15427e+07	2.94657e+07	0	2.39003e+07	8.1761e+06	3.59008e+07	1.74876e+07	0	3.53749e+07	0	1.66439e+07	3.99101e+07	1.89299e+07	0	6.11357e+06	0	0	2.72125e+07	0	1.82649e+06	0	0	0	2.26525e+06	1.56038e+06	1.01389e+07	0	1.11066e+07	1.91523e+07	2.53529e+06	0	1.84801e+07
56			0		140.081	141.088	4.035	6.6965e+06	0		No matches found	No matches found	No MS2	[M+H]+1	5.23806e+07	4.37761e+07	6.15641e+07	4.15212e+07	4.46493e+07	3.79899e+07	3.99124e+07	3.43601e+07	5.14732e+07	6.15169e+07	7.35272e+07	7.21897e+07	6.42764e+07	8.44088e+07	5.52123e+07	5.56802e+07	3.46206e+07	9.09679e+07	5.35521e+07	7.24007e+07	5.62983e+07	5.80633e+07	5.70648e+07	7.88416e+07	4.95015e+07	4.95648e+07	1.58781e+07	6.81517e+07	1.19204e+07	6.63068e+07	7.79672e+07	0	3.7948e+07	7.83244e+07	6.45109e+07
57			0		140.12	141.127	17.41	1.0029e+07	0		No matches found	No matches found	DDA for preferred ion	[M+H]+1	6.79712e+06	5.95174e+06	7.31455e+06	6.92039e+06	8.59183e+06	0	5.79961e+06	5.38696e+06	4.43689e+06	5.6043e+06	9.32772e+06	5.30554e+06	7.13214e+06	0	9.84909e+06	0	4.02358e+06	8.54123e+06	5.94834e+06	5.48101e+06	2.38316e+07	1.19307e+07	5.66397e+06	5.68963e+06	0	4.84269e+06	0	0	1.38705e+07	0	0	0	0	0	0
58			0		140.951	141.958	4.64	5.93778e+08	0		No matches found	No matches found	DDA for preferred ion	[M+H]+1	0	1.42209e+09	5.21974e+07	0	0	0	5.06668e+07	3.11105e+08	0	7.86844e+08	0	0	0	0	6.81786e+08	9.6645e+07	0	6.16302e+08	3.93312e+07	6.59e+07	0	7.61039e+07	0	5.61965e+07	0	0	0	2.95855e+07	0	0	0	2.44265e+07	0	0	0
59			0		140.998	142.005	16.472	1.08601e+06	0		No matches found	No matches found	No MS2	[M+H]+1	238068	0	0	0	0	0	0	0	0	0	0	0	1.96467e+06	1.70191e+06	0	781859	1.08952e+06	4.81058e+06	0	0	0	315696	0	1.33428e+06	3.16848e+06	0	2.04055e+06	1.92075e+06	0	0	826302	2.56162e+06	0	1.32982e+07	3.05134e+06
60			0		141.045	142.052	15.892	1.17297e+06	0		No matches found	No matches found	No MS2	[M+H]+1	0	0	0	0	0	0	0	0	0	0	0	0	0	0	1.09449e+06	0	0	0	0	0	2.34594e+06	2.76827e+06	1.45719e+06	1.206e+06	829518	1.548e+06	1.66884e+06	360703	1.86993e+06	0	2.57689e+06	0	1.89917e+06	0	3.13561e+06
61			0		141.07	142.078	18.876	6.93113e+06	0		No matches found	No matches found	DDA for preferred ion	[M+H]+1	0	0	5.2558e+06	4.33479e+06	4.30883e+06	4.56345e+06	4.30686e+06	5.34341e+06	5.96743e+06	5.78342e+06	6.08258e+06	730171	0	2.41148e+06	3.19505e+06	536371	1.55898e+06	1.34905e+06	0	0	5.35372e+06	2.19826e+06	1.68187e+06	0	3.64631e+06	1.03615e+06	1.26279e+06	0	891740	0	1.08037e+07	4.20666e+06	6.76982e+06	4.21772e+06	5.85544e+06
62			0		141.079	142.086	8.728	1.94582e+07	0		No matches found	No matches found	DDA for preferred ion	[M+H]+1	0	5.08092e+06	3.61594e+07	2.1345e+07	5.01917e+06	5.81681e+06	1.38726e+07	4.80325e+06	5.49042e+06	5.92941e+06	1.90908e+06	2.45673e+07	0	2.57607e+07	7.60956e+06	6.61192e+06	5.71043e+06	0	3.01359e+07	6.76779e+06	1.75008e+07	1.72001e+07	3.0168e+07	8.2903e+06	2.55069e+07	1.0722e+07	9.20463e+06	9.93834e+06	0	1.18482e+07	2.52803e+07	0	6.43532e+06	2.88671e+07	3.89165e+07
63	N-Acetylvaline	C7 H13 N O3	-18.0103	-113208	141.079	142.087	9.056	3.8295e+06	2	57.5	Multiple matches found	No matches found	DDA for preferred ion	[M+H]+1	2.68992e+06	0	0	0	0	0	0	1.11638e+06	0	0	0	0	3.8295e+06	0	0	2.60797e+06	0	3.19799e+06	0	0	0	0	0	0	0	0	0	0	0	0	0	0	0	0	0
64	(4R)-4-[(7-Phenylheptanoyl)amino]octanoic acid	C21 H33 N O3	-206.131	-593616	141.115	142.123	10.847	4.7109e+07	2	89.7	Multiple matches found	No matches found	DDA for preferred ion	[M+H]+1	1.21234e+07	1.92307e+07	1.88126e+07	6.38111e+06	2.13546e+07	4.21345e+06	9.37766e+06	1.83635e+07	1.22918e+07	1.05415e+07	5.18662e+07	9.98984e+06	2.0759e+07	1.38243e+07	2.09341e+07	2.63668e+06	1.80924e+07	1.21678e+07	1.51454e+07	1.11734e+07	1.98079e+07	1.42023e+07	1.69302e+07	1.83125e+07	7.57165e+06	1.02163e+07	0	2.34097e+07	9.65774e+06	1.10089e+07	1.61203e+07	1.11059e+07	5.35176e+06	2.18066e+07	3.61705e+07
65			0		141.115	142.123	11.501	2.79447e+07	0		No matches found	No matches found	DDA for preferred ion	[M+H]+1	0	0	2.79447e+07	1.03049e+07	2.52463e+06	1.61476e+07	3.15174e+06	0	4.14737e+06	9.8906e+06	1.43586e+06	1.16745e+07	0	0	0	0	1.46783e+06	0	0	1.46919e+06	0	4.17908e+06	0	2.73453e+06	4.1306e+06	0	4.09814e+06	0	7.37496e+06	0	3.30238e+06	4.1947e+06	2.73562e+06	5.35296e+06	5.97769e+06
66			0		159.965	142.962	4.565	2.85443e+07	0		No matches found	No matches found	DDA for other ion	[M+H-H2O]+1	1.76627e+07	0	133369	0	0	0	0	0	0	0	0	0	1.03033e+07	0	1.14952e+07	0	0	9.78918e+06	0	0	0	0	0	0	0	0	0	0	0	0	0	0	0	0	0
67			0		141.959	142.967	4.633	5.69414e+07	0		No matches found	No matches found	DDA for preferred ion	[M+H]+1	8.87945e+06	0	6.43278e+06	7.27169e+06	5.16677e+06	0	3.5115e+06	0	3.22125e+06	0	0	3.557e+06	2.37232e+06	2.80484e+06	0	2.61835e+06	0	0	0	0	0	0	0	0	0	0	0	0	0	0	0	0	0	0	0
68			0		142.024	143.031	4.427	82307.3	0		No matches found	No matches found	DDA for preferred ion	[M+H]+1	0	0	0	0	0	0	0	0	0	0	0	0	0	0	0	0	0	0	0	0	0	0	0	0	0	0	76536.3	0	0	0	82307.3	0	0	0	0
69			0		142.047	143.054	4.572	5.12691e+06	0		No matches found	No matches found	DDA for preferred ion	[M+H]+1	154886	0	0	0	0	0	0	0	0	0	0	0	2.67059e+06	1.00941e+06	1.83203e+06	0	2.15879e+06	3.33023e+06	1.315e+06	2.46203e+06	1.9397e+06	3.7218e+06	2.19766e+06	5.12691e+06	0	4.14949e+06	3.05003e+06	3.44702e+06	2.27483e+06	4.15841e+06	2.30679e+06	5.10539e+06	0	3.0954e+06	0
70			0		142.053	143.06	12.861	891621	0		No matches found	No matches found	DDA for preferred ion	[M+H]+1	0	0	0	0	0	0	0	0	0	0	0	0	0	0	0	0	0	0	137679	0	0	0	1.37496e+06	0	557746	0	0	404753	0	250813	0	0	0	0	0
71			0		142.063	143.071	4.422	2.94758e+06	0		No matches found	No matches found	DDA for preferred ion	[M+H]+1	858026	1.82283e+06	2.94758e+06	1.48996e+06	0	0	0	1.31162e+06	0	0	0	1.99713e+06	991395	0	0	972784	0	0	0	0	0	0	0	0	0	0	0	0	0	0	0	0	1.20273e+06	2.23593e+06	0
72	(Z)-Ethyl 3-((1S,2S)-2-phenylcyclopropyl)acrylate	C14 H16 O2	-74.0369	-342581	142.078	143.085	15.408	3.21864e+06	6	75.6	Multiple matches found	No matches found	DDA for preferred ion	[M+H]+1	0	824466	0	0	0	0	3.21864e+06	0	1.65582e+06	0	0	0	0	0	0	0	0	0	0	1.05202e+06	0	0	1.73663e+06	0	0	2.69308e+06	0	2.8576e+06	3.15812e+06	2.37709e+06	0	0	0	0	0
73	1-carboxy-3-hydroxyadamantane	C11 H16 O3	-54.0318	-275518	142.078	143.085	16.248	9.87503e+06	6	80.5	Multiple matches found	No matches found	DDA for preferred ion	[M+H]+1	1.67127e+06	5.05381e+06	1.1783e+07	7.24141e+06	1.14604e+07	4.65118e+06	5.13659e+06	2.16192e+06	8.2157e+06	1.06039e+07	0	1.21832e+07	3.67666e+06	1.50008e+06	1.65316e+07	6.45101e+06	0	7.52876e+06	1.04125e+07	1.66567e+07	1.74368e+07	1.33037e+07	0	3.53179e+06	0	0	765153	289503	7.69901e+06	0	2.51036e+06	1.57888e+07	2.58363e+06	8.46338e+06	0
74	1-[(2R,5S)-5-Phenyltetrahydro-2-furanyl]methanamine	C11 H15 N O	-35.0372	-197822	142.078	143.085	14.667	9.56412e+06	6	78.8	Multiple matches found	No matches found	DDA for preferred ion	[M+H]+1	4.79211e+06	6.01462e+06	3.32909e+06	2.12618e+06	7.07889e+06	2.00878e+06	1.28854e+06	0	2.96036e+06	0	0	2.81016e+06	0	3.13421e+06	4.20815e+06	5.45464e+06	0	8.51273e+06	2.46956e+06	3.33869e+06	3.70555e+06	6.75403e+06	4.52649e+06	4.3642e+06	0	6.44384e+06	0	7.80421e+06	0	6.78009e+06	0	0	0	0	0
75			0		142.078	143.085	14.226	4.93702e+06	0		No matches found	No matches found	DDA for preferred ion	[M+H]+1	0	4.03897e+06	2.65249e+06	0	0	0	0	6.61856e+06	4.82946e+07	9.98016e+06	4.77849e+07	0	9.55915e+06	1.10942e+07	8.36398e+06	971758	0	0	0	0	2.30441e+06	0	1.46388e+07	0	0	1.57937e+06	0	1.46133e+06	4.08659e+06	8.45763e+06	0	0	0	0	6.28806e+06
76	2347	C8 H14 O2	-0.0002	-1.4	142.099	143.106	14.412	2.69049e+07	10	77.9	Multiple matches found	No matches found	DDA for preferred ion	[M+H]+1	1.05485e+07	4.56961e+07	5.50898e+07	9.42452e+07	0	1.00056e+08	7.48201e+07	4.65194e+07	1.57307e+07	6.85361e+07	7.92977e+07	7.04113e+07	3.79788e+07	3.88715e+07	4.55755e+07	7.02369e+07	1.40541e+07	0	2.70831e+07	7.088e+07	1.26366e+08	1.05362e+08	7.93312e+07	3.93202e+07	7.48436e+07	5.17357e+07	2.81246e+07	2.83554e+08	0	3.53063e+07	1.18674e+08	7.16706e+07	7.02751e+07	4.89859e+07	1.45831e+08
77	Ethyl 8-bromooctanoate	C10 H19 Br O2	-107.958	-431732	142.099	143.107	4.525	9.625e+07	6	53.3	Multiple matches found	No matches found	DDA for preferred ion	[M+H]+1	0	0	1.15816e+07	0	1.04444e+07	0	0	9.77266e+06	1.05025e+07	0	0	9.8768e+07	0	0	0	0	0	0	0	0	0	0	0	0	0	0	0	0	0	0	0	0	6.63047e+06	9.60324e+07	0
78			0		142.92	143.927	3.76	1.95809e+07	0		No matches found	No matches found	DDA for preferred ion	[M+H]+1	371188	2.29821e+06	0	379204	178930	365613	433227	0	0	0	0	289142	254701	205717	120803	158216	0	165774	0	0	95320.3	0	168140	0	0	0	0	0	167893	178972	354614	416732	0	0	0
79			0		142.952	143.959	4.667	5.19086e+08	0		No matches found	No matches found	DDA for preferred ion	[M+H]+1	3.32077e+08	5.15184e+08	2.69882e+08	0	1.71861e+08	5.19086e+08	0	4.51021e+07	1.67401e+07	0	0	1.83502e+07	1.87874e+07	5.6547e+06	0	4.69738e+06	2.38893e+07	3.00105e+06	1.50805e+07	1.06101e+07	0	1.87871e+06	2.16157e+07	1.84501e+07	1.52418e+07	8.79813e+07	2.60927e+06	1.35565e+07	1.70866e+06	5.38551e+06	3.10195e+06	7.89462e+06	6.12438e+06	7.39789e+06	0
80			0		161	143.997	3.321	5.21532e+06	0		No matches found	No matches found	DDA for preferred ion	[M+H-H2O]+1	2.92242e+06	2.99048e+06	4.0137e+06	2.60609e+06	2.65919e+06	2.20107e+06	2.82429e+06	2.41653e+06	2.40202e+06	2.74239e+06	0	3.42875e+06	3.54159e+06	5.28733e+06	3.0219e+06	3.23366e+06	2.80687e+06	2.53691e+06	2.77074e+06	2.88994e+06	3.78121e+06	3.0416e+06	3.24308e+06	3.19238e+06	2.94165e+06	2.37637e+06	2.96127e+06	2.45793e+06	2.85906e+06	3.18778e+06	3.85762e+06	2.70683e+06	2.59528e+06	2.86168e+06	0
81			0		143.004	144.012	10.059	595299	0		No matches found	No matches found	DDA for preferred ion	[M+H]+1	0	0	595299	0	0	0	0	0	0	0	0	0	305069	0	0	0	0	0	0	0	0	0	0	0	0	0	0	0	0	0	212009	0	0	0	0
82	2-Amino-5-chlorophenol	C6 H6 Cl N O	-3e-05	-0.24	143.014	144.021	14.918	8.50765e+06	4	70.7	Multiple matches found	No matches found	DDA for preferred ion	[M+H]+1	0	0	668296	0	0	100138	0	0	0	0	278145	310767	0	751648	0	520081	0	0	0	0	106570	247636	0	189017	0	0	0	0	0	0	231360	5.29636e+06	0	1.65751e+07	750803
83	Methyl 1-pentyl-1H-indole-3-carboxylate	C15 H19 N O2	-102.105	-416513	143.037	144.044	14.844	8.42628e+06	13	72.5	Multiple matches found	Multiple matches found	DDA for preferred ion	[M+H]+1	0	0	0	134558	0	0	0	1.08477e+06	8.43594e+06	0	2.73703e+06	310531	864962	0	0	56768.9	0	0	3.6362e+06	0	1.1764e+07	6.59426e+06	0	3.16815e+06	32995.6	9.7886e+06	329624	0	1.97591e+06	474166	6.45574e+06	65916.5	5.55022e+06	1.18606e+06	5.92522e+06
84			0		143.037	144.044	15.567	4.14914e+06	0		No matches found	No matches found	DDA for preferred ion	[M+H]+1	1.55024e+06	0	4.91283e+06	0	320919	1.39752e+06	4.0555e+06	4.48866e+06	3.39659e+06	6.67155e+06	4.07507e+06	0	1.59513e+06	1.7978e+06	3.20793e+06	1.42427e+06	9.74989e+06	575684	1.12513e+07	4.6837e+06	1.44889e+07	8.51852e+06	9.85154e+06	1.48528e+06	3.69923e+06	6.79551e+06	2.72921e+06	2.43319e+06	4.13586e+06	625450	6.09212e+06	1.70985e+06	2.25074e+06	0	4.85159e+06
85	ODQ	C9 H5 N3 O2	-43.9887	-235186	143.049	144.057	17.359	3.01822e+06	1	51.2	Single match found	No matches found	DDA for preferred ion	[M+H]+1	0	0	0	0	1.1961e+06	0	0	665129	633097	0	0	0	0	0	0	0	0	0	0	0	0	0	0	0	0	0	0	0	0	0	0	0	0	0	0
86	8-Fluoro-2-quinazolinamine	C8 H6 F N3	-20.005	-122689	143.05	144.057	17.126	2.2356e+06	3	54.1	Multiple matches found	No matches found	DDA for preferred ion	[M+H]+1	0	1.79308e+06	1.67925e+06	1.91709e+06	0	1.89709e+06	0	0	0	0	0	0	1.42106e+06	542182	0	0	0	1.23588e+06	0	0	0	0	0	0	0	0	0	0	0	0	0	0	0	0	0
87			0		143.05	144.057	18.099	1.15949e+06	0		No matches found	No matches found	DDA for preferred ion	[M+H]+1	0	0	0	0	0	0	0	0	0	0	0	0	0	0	0	0	171488	0	0	0	0	0	995045	0	0	0	0	1.15949e+06	0	0	0	0	0	0	0
88			0		143.056	144.063	3.989	7.40247e+07	0		No matches found	No matches found	DDA for preferred ion	[M+H]+1	2.60049e+07	4.61548e+07	7.6766e+07	2.87234e+07	4.45193e+07	3.60281e+07	5.06704e+07	4.98087e+07	4.10379e+07	4.59174e+07	0	4.98917e+07	9.81105e+07	6.47459e+07	7.85859e+07	6.60132e+07	0	5.7843e+07	7.21957e+07	0	1.48272e+08	6.15403e+07	7.72567e+07	1.04752e+08	9.50541e+07	4.36194e+07	1.03377e+08	5.88348e+07	5.35158e+07	5.33904e+07	1.11354e+08	5.6837e+07	4.92558e+07	8.12853e+07	0
89	Phenobarbital	C12 H12 N2 O3	-71.0005	-305925	161.084	144.081	4.416	8.35884e+06	2	58.9	Multiple matches found	No matches found	DDA for preferred ion	[M+H-H2O]+1	0	8.35884e+06	0	0	0	0	0	0	0	0	0	0	0	0	239667	293576	0	0	0	0	896190	0	0	0	0	0	1.29622e+06	1.75223e+06	0	7.82782e+06	0	0	0	0	0
90	1-(2,5-Dimethylphenoxy)-3-(4-morpholinyl)-2-propanol	C15 H23 N O3	-122.073	-460361	143.095	144.102	4.935	6.41266e+06	1	53.7	Single match found	No matches found	DDA for preferred ion	[M+H]+1	0	0	0	0	0	0	0	0	0	0	2.94387e+06	0	0	0	0	0	0	0	0	0	0	0	23647.1	0	0	0	0	0	0	0	0	0	0	0	6.41266e+06
91			0		143.095	144.102	4.431	2.57388e+06	0		No matches found	No matches found	DDA for preferred ion	[M+H]+1	0	1.91371e+06	0	0	0	0	452322	793399	0	0	0	0	0	501980	0	0	0	944050	0	0	0	0	0	0	0	0	0	0	0	0	0	0	0	0	0
92	Methyl 2-methyltetrahydro-2-furancarboxylate	C7 H12 O3	17.0263	118173	161.105	144.102	4.904	1.35959e+07	1	52.9	Single match found	No matches found	DDA for preferred ion	[M+H-H2O]+1	0	0	0	0	0	0	0	0	0	0	0	0	0	0	0	0	0	0	1.08448e+06	0	0	0	0	0	301507	1.35959e+07	2.24834e+06	0	0	1.92214e+06	0	0	0	0	0
93	4-sec-Butylmorpholine	C8 H17 N O	7e-05	0.51	143.131	144.138	16.634	2.53697e+07	1	70.2	Single match found	No matches found	DDA for preferred ion	[M+H]+1	6.40297e+06	1.18497e+07	1.50833e+07	1.15695e+07	1.18795e+07	1.00466e+07	9.16316e+06	1.0111e+07	1.07102e+07	7.44268e+06	7.5476e+06	1.60431e+07	1.89317e+07	1.92645e+07	1.31209e+07	1.3065e+07	1.14387e+07	2.66476e+07	2.9042e+06	8.01041e+06	0	1.13801e+07	1.32705e+07	8.00144e+06	1.38503e+07	1.26526e+07	0	2.80988e+07	0	1.55671e+07	2.00188e+07	1.28919e+07	1.12373e+07	5.71645e+07	2.47281e+07
94			0		143.94	144.947	3.375	6.31097e+07	0		No matches found	No matches found	DDA for preferred ion	[M+H]+1	0	1.26219e+08	640038	626698	205621	0	195926	0	165086	0	0	0	306820	492877	171186	0	0	172132	165110	0	147716	4.08962e+06	409714	148792	0	0	0	0	0	0	263720	0	0	0	0
95			0		161.96	144.957	3.349	2.8091e+07	0		No matches found	No matches found	DDA for preferred ion	[M+H-H2O]+1	1.59309e+07	8.03745e+07	2.58407e+07	0	1.65849e+07	2.1367e+08	3.26094e+06	2.12757e+08	1.26502e+07	1.58463e+07	0	1.53642e+07	7.05969e+06	1.43606e+08	2.60954e+06	3.65808e+06	1.12025e+08	2.49543e+07	5.18192e+07	1.28956e+08	6.28856e+06	9.8926e+07	8.82224e+07	1.08416e+07	2.00197e+07	1.21774e+07	6.2822e+07	9.13281e+06	8.78946e+06	3.36729e+06	1.05333e+07	1.2916e+07	1.20842e+07	4.03729e+06	0
96			0		143.973	144.981	3.182	518060	0		No matches found	No matches found	No MS2	[M+H]+1	1.12427e+08	1.25461e+08	1.64421e+07	2.23775e+07	2.04148e+07	1.69032e+06	8.94933e+07	1.246e+08	4.54901e+07	8.96824e+07	0	5.028e+07	1.65652e+07	1.77624e+07	1.89775e+07	1.47464e+07	2.06808e+07	1.64141e+07	1.1081e+07	1.86477e+07	0	1.96014e+07	1.25154e+07	1.73188e+07	1.27036e+06	0	0	0	198757	0	2.2361e+07	0	3.89507e+07	8.39761e+06	0
97			0		161.995	144.992	3.334	2.89171e+06	0		No matches found	No matches found	DDA for preferred ion	[M+H-H2O]+1	835665	0	1.17238e+06	0	717821	728282	639858	0	706670	818900	0	1.07464e+06	974395	1.49677e+06	812793	1.14014e+06	751709	888665	0	1.09223e+06	0	764661	42293.8	143671	201029	268644	332472	192443	902523	383142	1.61013e+06	908721	1.27609e+06	556211	536515
98			0		143.998	145.005	14.048	791285	0		No matches found	No matches found	No MS2	[M+H]+1	0	0	0	0	213745	0	0	160672	0	0	0	0	0	150108	0	0	0	0	0	0	0	0	0	0	0	0	0	0	0	0	564925	0	0	439928	791285
99			0		144.019	145.026	3.496	1.1188e+06	0		No matches found	No matches found	DDA for preferred ion	[M+H]+1	0	0	100569	0	0	0	779133	0	0	0	0	0	0	0	0	0	0	0	932684	0	1.06741e+06	0	726895	461856	0	0	0	424354	0	0	1.1188e+06	436562	646490	0	0
100			0		162.038	145.035	3.12	2.93703e+06	0		No matches found	No matches found	DDA for other ion	[M+H-H2O]+1	0	0	0	0	0	3.19583e+06	0	0	0	0	0	312154	0	0	0	0	0	0	1.92334e+06	0	2.89757e+06	1.31142e+06	1.45411e+06	139127	2.43648e+06	2.43928e+06	1.35128e+06	1.90383e+06	1.7485e+06	2.52837e+06	0	3.88877e+06	0	1.49268e+06	1.38886e+06
101			0		144.034	145.042	16.368	1.21736e+06	0		No matches found	No matches found	No MS2	[M+H]+1	0	0	0	0	0	0	2.86584e+06	4.35272e+06	7.10354e+06	4.86259e+06	0	1.20144e+07	0	0	0	0	1.24541e+06	0	6.99818e+06	6.17756e+06	1.18248e+07	1.30105e+07	5.53262e+06	9.7983e+06	4.2535e+06	0	3.41249e+06	0	1.33849e+06	0	827735	0	1.43822e+06	4.57327e+06	0
102	Spectral Match to .beta.-D-Glucopyranose, 1,6-anhydro- from NIST14	C6 H10 O5	-18.013	-111155	144.04	145.047	3.771	5.04789e+06	1	54.9	No matches found	Single match found	DDA for preferred ion	[M+H]+1	0	0	0	0	0	0	0	0	0	0	0	0	2.06381e+06	0	1.54643e+06	2.38338e+06	0	1.54923e+06	0	0	0	0	0	0	0	0	0	0	0	0	0	0	0	0	0
103			0		162.053	145.05	3.866	9.54427e+06	0		No matches found	No matches found	DDA for preferred ion	[M+H-H2O]+1	0	1.90885e+07	0	1.96451e+06	0	0	1.65778e+06	1.54337e+06	0	1.06065e+06	0	0	0	0	0	0	0	0	0	0	0	0	0	0	0	0	0	0	0	0	0	106185	0	1.62206e+06	0
104	MFCD24849365	C18 H24 O5	-176.105	-550049	144.057	145.065	14.804	2.85663e+06	4	52.9	Multiple matches found	No matches found	DDA for preferred ion	[M+H]+1	0	0	2.45201e+06	0	0	0	0	0	0	2.85663e+06	0	0	0	0	0	0	0	0	0	0	0	0	0	0	0	0	1.65524e+06	2.47135e+06	0	0	0	0	0	0	0
105	4-(2-Fluorophenyl)-3,4-dihydro-1(2H)-naphthalenone	C16 H13 F O	-96.0377	-399999	144.057	145.065	13.509	1.80008e+07	20	80.1	Multiple matches found	Multiple matches found	DDA for preferred ion	[M+H]+1	2.05872e+06	0	1.20926e+06	1.6111e+06	2.29664e+06	0	0	0	0	1.93273e+06	4.80445e+06	2.23636e+06	0	0	0	1.58809e+06	0	0	0	0	0	0	0	0	0	0	0	0	0	0	0	0	0	0	0
106	1-[4-Hydroxy-3-(2-hydroxyethyl)phenyl]ethanone	C10 H12 O3	-36.0212	-200030	144.057	145.065	20.2	6.39627e+07	1	52	Single match found	No matches found	DDA for preferred ion	[M+H]+1	3.34996e+07	2.13636e+07	8.46041e+06	5.11401e+06	2.79628e+07	4.13334e+07	8.26352e+06	1.3311e+07	8.27558e+06	7.66246e+06	2.77413e+07	3.62164e+07	6.60921e+06	1.20577e+06	0	4.40418e+06	0	6.833e+07	0	3.32659e+06	0	3.02959e+06	0	5.19388e+06	0	4.82311e+06	0	0	0	0	4.90697e+06	1.01865e+07	5.88723e+06	3.93885e+06	0
107	Menadione	C11 H8 O2	-27.995	-162712	144.057	145.065	19.489	2.78291e+07	20	80.3	Multiple matches found	Multiple matches found	DDA for preferred ion	[M+H]+1	4.0183e+06	0	1.29207e+07	7.25946e+06	2.1989e+07	2.94994e+06	9.90903e+06	9.16862e+06	1.17712e+07	6.12498e+06	4.95942e+06	1.43295e+07	0	1.98384e+06	6.30162e+06	0	6.73584e+06	0	1.30738e+07	1.71715e+07	5.48183e+06	1.55104e+07	3.09489e+07	1.49842e+07	6.24065e+06	3.56472e+06	1.99319e+07	8.05672e+06	1.44947e+07	9.45975e+06	8.41808e+06	0	9.52105e+06	0	6.46089e+06
108	(2E)-2-methyl-3-phenylprop-2-enoic acid CollisionEnergy:102040	C10 H10 O2	-18.0106	-111130	144.058	145.065	20.925	8.60359e+07	1	62.2	No matches found	Single match found	DDA for preferred ion	[M+H]+1	616710	0	818914	0	0	3.09211e+06	927795	0	0	0	0	3.18331e+06	0	2.15739e+06	0	0	0	0	0	1.1856e+07	3.79966e+06	0	1.02435e+06	0	5.89254e+07	0	3.61954e+07	1.79076e+06	0	0	8.60359e+07	0	4.01e+06	0	2.31027e+06
109	1-Naphthol	C10 H8 O	-8e-05	-0.52	144.057	145.065	19.907	6.85684e+07	10	72.5	Multiple matches found	No matches found	DDA for preferred ion	[M+H]+1	0	1.86116e+06	0	0	0	0	0	0	2.68203e+06	0	0	0	4.39775e+07	7.79789e+06	0	2.35159e+06	0	3.71568e+06	3.21764e+07	3.18246e+06	2.49993e+07	0	0	0	0	2.18453e+07	0	1.41852e+07	0	0	0	0	0	2.69391e+06	0
110	3-(Tetrahydrofuran-2-yl)propionic acid	C7 H12 O3	4e-05	0.28	144.079	145.086	19.896	6.97494e+06	1	78.3	Single match found	No matches found	DDA for preferred ion	[M+H]+1	2.77886e+06	4.95104e+06	5.54184e+06	0	0	2.28235e+06	0	0	0	3.23609e+06	7.17331e+06	5.1377e+06	3.99161e+06	4.1795e+06	7.36106e+06	1.48141e+06	4.23371e+06	3.67419e+06	779564	9.31824e+06	0	0	835724	5.88788e+06	3.26939e+06	3.44742e+06	1.20518e+06	3.14543e+06	383391	424095	1.06005e+06	3.12443e+06	0	3.29836e+06	3.01379e+06
111	(2E,4E,8E)-6-(Hydroxymethyl)-2,4,8-decatriene-1,10-diol	C11 H18 O3	-36.0211	-181810	162.104	145.101	17.831	9.71656e+06	22	78.5	Multiple matches found	Multiple matches found	DDA for preferred ion	[M+H-H2O]+1	0	9.71656e+06	0	0	0	0	0	0	1.11505e+06	0	0	0	2.14505e+06	0	968029	0	0	0	1.58537e+06	0	0	0	0	0	0	0	0	0	0	0	0	0	0	0	0
112	1861344	C11 H14 O	-18.0106	-111105	144.094	145.101	20.032	4.08889e+07	10	80.5	Multiple matches found	No matches found	DDA for preferred ion	[M+H]+1	0	0	0	1.26527e+07	0	0	0	1.54125e+07	0	3.55147e+06	0	0	2.00852e+07	0	2.09993e+07	0	1.39861e+07	2.28737e+06	1.42375e+07	9.35359e+06	6.59055e+07	1.8819e+07	0	0	1.54611e+07	0	2.67971e+07	0	0	0	0	0	1.8017e+06	2.40518e+07	0
113			0		162.104	145.101	19.977	2.88156e+07	0		No matches found	No matches found	DDA for preferred ion	[M+H-H2O]+1	0	7.79682e+06	0	0	0	0	0	0	0	0	0	0	2.15132e+06	0	0	0	2.23807e+06	1.01893e+07	0	0	0	0	0	6.08608e+06	0	0	0	0	0	0	2.64027e+07	0	2.49345e+07	0	0
114			0		144.922	145.93	4.917	6.0849e+07	0		No matches found	No matches found	DDA for preferred ion	[M+H]+1	0	0	0	0	0	0	0	0	3.67502e+06	0	0	0	0	0	0	0	0	0	0	0	0	0	0	0	0	0	0	0	0	0	0	0	0	0	0
115			0		144.959	145.966	4.654	4.07975e+07	0		No matches found	No matches found	DDA for preferred ion	[M+H]+1	1.68569e+07	1.39296e+08	2.01416e+07	1.40535e+07	8.20787e+06	1.31225e+08	420742	6.43343e+06	5.00472e+06	3.23558e+06	1.36157e+07	2.69102e+07	6.14106e+07	4.7941e+07	6.52608e+07	4.19045e+07	2.90016e+07	1.31579e+08	7.69128e+06	9.39757e+07	2.85005e+07	8.91232e+07	7.08269e+06	1.27339e+08	9.93653e+07	1.29427e+07	738289	9.47297e+07	0	2.92554e+07	5.6504e+07	1.14057e+08	2.20844e+07	3.95043e+08	6.92467e+07
116	N-Chlorophthalimide	C8 H4 Cl N O2	-35.9768	-198775	145.016	146.023	14.395	2.97374e+06	4	74.8	Multiple matches found	No matches found	DDA for preferred ion	[M+H]+1	1.40048e+06	799067	2.59415e+06	0	1.30613e+06	1.4091e+06	0	1.55149e+06	2.27379e+06	2.25758e+06	0	3.18549e+06	4.35272e+06	2.15022e+06	3.85356e+06	2.28592e+06	2.39788e+06	3.33057e+06	5.53283e+06	3.91972e+06	6.31049e+06	3.54031e+06	2.78186e+06	1.14419e+07	5.94748e+06	3.17183e+06	5.70338e+06	0	4.11507e+06	2.37033e+06	0	0	3.60565e+06	0	0
117			0		163.027	146.023	13.757	3.49566e+06	0		No matches found	No matches found	DDA for preferred ion	[M+H-H2O]+1	1.29064e+06	635580	1.75233e+06	0	0	69803	0	4.78306e+06	5.16678e+06	5.63382e+06	0	1.05057e+07	3.59433e+06	2.79083e+06	0	1.6094e+06	0	3.79696e+06	0	8.81685e+06	0	4.25541e+06	457174	7.82337e+06	5.62781e+06	703780	9.16755e+06	6.75844e+06	4.74288e+06	2.31181e+06	1.05464e+07	3.04319e+06	6.41507e+06	2.27139e+06	2.88557e+07
118	N-(4-Chlorophenyl)-2-methyl-3-nitrobenzamide	C14 H11 Cl N2 O3	-127.019	-437927	163.027	146.024	11.959	1.62294e+06	1	51	Single match found	No matches found	DDA for preferred ion	[M+H-H2O]+1	0	0	0	0	0	0	0	0	0	0	173386	0	0	362527	0	316151	0	0	0	0	0	0	609055	0	0	434261	977903	0	543543	0	0	338854	0	0	1.62294e+06
119	4-Hydroxy-3-Nitroacetophenone	C8 H7 N O4	-18.0106	-99485.7	163.027	146.024	19.287	991534	1	52.6	Single match found	No matches found	DDA for preferred ion	[M+H-H2O]+1	0	0	0	0	0	0	0	0	0	0	0	0	0	0	0	0	809591	0	0	991534	0	576158	0	839504	0	0	0	0	0	0	0	0	0	0	0
120			0		145.03	146.037	9.933	248976	0		No matches found	No matches found	DDA for preferred ion	[M+H]+1	0	248976	0	0	0	242462	0	0	0	0	0	0	0	0	0	0	0	0	0	0	0	0	0	0	0	0	0	0	0	0	0	0	0	0	0
121	4-Anilino-4-oxobut-2-enoic acid	C10 H9 N O3	-46.0054	-240793	145.053	146.06	9.978	4.02092e+07	20	88.8	Multiple matches found	Multiple matches found	DDA for preferred ion	[M+H]+1	0	434551	1.11419e+06	0	1.81458e+06	1.71156e+06	0	3.1445e+06	1.5569e+07	4.84481e+06	2.47565e+06	0	0	982078	1.36472e+06	0	0	1.14836e+06	3.57211e+06	0	5.09229e+06	0	5.23722e+06	1.76923e+06	1.5653e+06	902225	0	0	3.22217e+06	0	1.4718e+06	2.54316e+07	2.30005e+07	3.47561e+07	4.50667e+07
122	Damascenine	C10 H13 N O3	-32.0261	-164161	163.063	146.06	10.416	5.92679e+06	1	50.7	Single match found	No matches found	DDA for preferred ion	[M+H-H2O]+1	0	0	0	0	0	0	0	0	0	0	5.92679e+06	0	0	0	0	0	0	0	0	0	4.38521e+06	0	0	0	0	0	0	0	0	0	5.47758e+06	0	0	0	0
123	Gentianine	C10 H9 N O2	-30.0106	-171427	145.053	146.06	14.405	2.31623e+07	20	88.6	Multiple matches found	Multiple matches found	DDA for preferred ion	[M+H]+1	0	0	0	7.82555e+06	1.71832e+07	1.13592e+07	1.93811e+07	1.67569e+07	2.31623e+07	1.9092e+07	919720	0	0	0	0	0	0	0	0	0	0	0	6.07657e+06	0	8.11763e+06	8.54418e+06	0	6.49447e+06	0	6.28151e+06	1.01376e+07	7.56993e+06	1.21572e+07	2.23198e+06	0
124	3-hydroxy-3-methyloxindole	C9 H9 N O2	-18.0107	-110452	145.053	146.06	4.874	4.22008e+07	20	80.7	Multiple matches found	Multiple matches found	DDA for preferred ion	[M+H]+1	1.91987e+06	1.01595e+06	9.72812e+06	1.51039e+06	4.71489e+06	7.9776e+06	5.76824e+06	3.35014e+06	3.21045e+06	8.09794e+06	1.32626e+07	5.36968e+06	6.59543e+06	5.13755e+06	4.84989e+06	4.0175e+06	1.1866e+07	4.94617e+06	1.25946e+07	2.1779e+07	2.47395e+07	1.6012e+07	1.20497e+07	1.19366e+07	1.08304e+07	1.71681e+07	1.46257e+07	2.58231e+07	2.22514e+07	2.3018e+07	2.23934e+07	4.53375e+07	4.15842e+06	1.02913e+06	4.50153e+06
125			0		163.064	146.06	4.491	3.85116e+07	0		No matches found	No matches found	DDA for preferred ion	[M+H-H2O]+1	1.22604e+07	2.57938e+07	2.77847e+07	2.39348e+06	1.39821e+07	8.49524e+06	5.04935e+06	8.43116e+07	4.41719e+07	2.58578e+07	8.36479e+07	3.88842e+07	2.72515e+07	3.63616e+07	2.53734e+07	2.22885e+07	2.45124e+07	1.139e+07	5.18704e+07	7.13942e+07	5.47898e+07	4.08293e+07	7.69115e+07	3.5055e+07	1.59651e+07	3.33994e+07	6.01771e+06	8.30558e+06	6.24762e+07	3.36602e+07	2.06972e+07	1.84272e+07	1.2977e+07	5.8551e+07	9.73775e+06
126	5-(3-Chloro-4-methoxyphenyl)furfural	C12 H9 Cl O3	-90.9588	-385380	145.065	146.072	20.235	1.86691e+08	5	82.6	Multiple matches found	No matches found	DDA for preferred ion	[M+H]+1	1.76167e+08	1.3256e+08	1.45494e+08	8.51705e+07	1.05109e+08	1.82894e+08	2.69305e+08	1.86544e+08	1.06482e+08	1.2086e+08	3.95269e+08	1.27291e+08	2.40388e+08	2.71878e+08	1.79926e+08	9.0846e+07	3.08409e+08	2.6122e+08	8.67028e+07	3.15642e+08	5.54245e+07	3.73382e+08	2.59951e+08	1.17085e+08	2.14322e+08	2.3816e+08	2.09512e+08	1.50535e+08	1.21505e+08	1.24572e+08	4.43756e+08	1.24424e+08	1.25621e+08	8.43046e+07	3.17992e+08
127	4-Chloro-5-ethyl-1H-pyrrolo[2,3-d]pyrimidine	C8 H8 Cl N3	-35.9754	-198714	145.065	146.073	20.553	3.98636e+07	10	69.5	Multiple matches found	No matches found	DDA for preferred ion	[M+H]+1	0	0	0	0	3.27905e+07	0	0	3.98636e+07	0	0	0	3.40271e+07	0	0	0	0	0	0	0	0	0	0	0	0	0	0	0	0	0	0	0	0	0	0	0
128			0		145.073	146.081	4.378	1.89194e+06	0		No matches found	No matches found	DDA for preferred ion	[M+H]+1	0	0	0	0	0	0	0	0	0	1.89194e+06	0	0	0	0	0	0	0	0	0	0	0	0	0	53815.9	0	0	0	0	0	0	0	0	0	0	0
129			0		145.111	146.118	8.854	537353	0		No matches found	No matches found	DDA for preferred ion	[M+H]+1	0	0	537353	0	0	0	100199	0	61375.9	0	0	0	275501	0	0	0	0	0	112890	0	234205	0	0	0	0	0	0	155434	0	0	238348	0	0	0	0
130			0		163.909	146.905	3.292	829434	0		No matches found	No matches found	DDA for preferred ion	[M+H-H2O]+1	0	0	421362	0	0	141752	45524	0	0	219445	0	0	51785.4	0	72740	172564	0	0	0	0	0	0	0	0	0	0	0	0	0	0	31226.5	0	90151.1	0	0
131			0		145.93	146.938	4.215	135312	0		No matches found	No matches found	DDA for other ion	[M+H]+1	52738.9	50061.5	0	0	0	50493.1	0	0	0	0	0	0	0	0	0	0	0	0	0	0	0	0	0	0	0	0	0	0	0	0	0	0	0	0	0
132			0		145.951	146.958	24.929	40053.1	0		No matches found	No matches found	No MS2	[M+H]+1	1.08683e+08	6.47753e+07	3.49207e+06	0	7.62475e+07	8.93347e+06	3.75037e+07	4.38243e+07	4.50079e+07	5.48862e+07	26169.2	4.3623e+07	52925.6	0	0	2.90438e+07	0	2.77875e+07	0	3.44324e+07	2.26414e+07	3.0358e+07	2.38525e+07	4.83961e+06	3.42739e+06	2.47791e+07	0	0	2.34096e+07	2.20302e+07	0	8.36695e+06	0	1.04565e+07	0
133			0		164	146.997	3.864	1.73523e+07	0		No matches found	No matches found	DDA for preferred ion	[M+H-H2O]+1	0	0	0	0	1.44012e+07	1.1873e+07	0	0	0	0	0	0	0	1.16317e+06	0	0	1.48351e+07	1.32292e+07	0	1.60069e+07	0	1.72196e+07	0	1.73523e+07	0	0	0	0	0	0	7.83798e+06	0	0	0	0
134			0		146.025	147.032	3.333	165121	0		No matches found	No matches found	DDA for preferred ion	[M+H]+1	0	0	0	0	0	0	119899	0	35799.3	0	0	0	0	0	0	0	0	0	0	0	0	0	0	0	0	0	0	0	0	0	0	0	165121	0	0
135	Dimethyl 2,4-bis(4-hydroxyphenyl)-1,3-cyclobutanedicarboxylate	C20 H20 O6	-210.089	-589929	146.037	147.044	19.017	1.05803e+07	8	68	Multiple matches found	Multiple matches found	DDA for preferred ion	[M+H]+1	3.6167e+06	3.86051e+06	7.34469e+06	4.00425e+06	5.29724e+06	2.48433e+06	3.06761e+06	3.75399e+06	4.24936e+06	4.46924e+06	0	3.20492e+06	4.46441e+06	5.61357e+06	0	1.55153e+06	0	2.68059e+06	0	0	0	0	0	0	0	0	0	0	0	0	7.15714e+06	6.57548e+06	8.58068e+06	1.05803e+07	7.14278e+06
136	Sinapine	C16 H24 N O5	-164.129	-529165	146.037	147.044	14.403	5.95306e+06	10	71.8	Multiple matches found	No matches found	DDA for preferred ion	[M+H]+1	0	0	0	0	0	0	0	0	0	0	0	0	0	0	0	0	3.31681e+06	0	0	2.62041e+06	0	4.30435e+06	0	5.95306e+06	0	0	0	0	0	0	0	0	0	0	0
137	Xanthotoxol	C11 H6 O4	-55.99	-277142	146.037	147.044	14.042	4.61254e+06	10	60.4	Multiple matches found	No matches found	DDA for preferred ion	[M+H]+1	0	0	0	0	0	0	0	0	0	0	0	0	0	0	4.166e+06	0	0	0	0	0	4.61254e+06	0	4.01328e+06	0	0	3.70358e+06	0	3.95623e+06	0	0	0	0	0	0	0
138			0		146.037	147.044	16.362	6.8227e+06	0		No matches found	No matches found	No MS2	[M+H]+1	0	0	0	1.61382e+06	0	0	0	0	0	1.53655e+06	0	3.39221e+06	0	0	0	0	2.41626e+06	0	0	0	0	0	0	0	0	0	0	0	0	0	0	5.67288e+06	0	5.79498e+06	6.8227e+06
139			0		146.043	147.05	3.773	1.2307e+06	0		No matches found	No matches found	DDA for preferred ion	[M+H]+1	1.39897e+06	0	0	1.18156e+06	2.25883e+07	889709	3.50681e+06	4.86683e+07	519898	0	0	1.89663e+06	0	0	0	1.13237e+06	1.12897e+06	1.40626e+06	0	0	2.46141e+06	1.20635e+06	0	1.67077e+06	4.0608e+06	1.41538e+06	2.21612e+06	0	1.32327e+06	0	1.56221e+08	7.34586e+06	0	9.60388e+06	0
140	2-(Allylamino)-N-phenyl-2-thioxoacetamide	C11 H12 N2 O S	-74.0191	-336348	146.048	147.055	9.911	1.50209e+08	8	86.9	Multiple matches found	No matches found	DDA for preferred ion	[M+H]+1	6.99427e+06	8.2378e+06	1.89379e+07	9.72768e+06	0	1.09222e+07	0	0	0	2.68947e+07	1.51957e+08	6.15493e+07	2.02975e+07	2.28791e+07	2.18025e+07	1.60535e+07	8.45565e+06	2.7714e+07	1.77237e+07	1.43261e+07	2.33635e+07	1.36424e+07	0	0	4.65251e+07	2.79092e+07	5.46328e+07	2.90456e+07	3.5875e+07	1.70518e+07	3.6786e+07	6.62007e+06	0	0	635403
141	1-(3-Chloropropyl)-2-benzimidazolidinone	C10 H11 Cl N2 O	-64.0079	-304718	146.048	147.055	11.736	4.09732e+07	11	67.2	Multiple matches found	No matches found	DDA for preferred ion	[M+H]+1	0	0	0	0	0	0	0	0	2.71876e+07	0	0	0	0	0	0	0	2.34388e+07	0	0	2.97158e+07	0	2.77879e+07	0	6.16405e+07	0	0	0	0	0	0	0	1.23612e+07	3.4693e+07	8.18556e+06	1.57912e+06
142			0		146.048	147.056	9.117	2.42014e+07	0		No matches found	No matches found	No MS2	[M+H]+1	0	0	0	0	0	0	0	0	1.54588e+07	1.68562e+07	0	0	7.36472e+06	0	0	0	0	0	7.75729e+06	0	1.79578e+06	0	0	0	2.42014e+07	1.52798e+07	1.93473e+07	0	0	0	0	0	0	0	0
143			0		146.058	147.065	10.945	314530	0		No matches found	No matches found	DDA for preferred ion	[M+H]+1	139907	0	0	0	0	0	0	0	0	0	0	218530	241511	55595	0	210670	170135	0	0	0	0	0	0	0	0	0	0	0	0	0	0	0	0	0	314530
144			0		146.069	147.076	3.647	1.24027e+06	0		No matches found	No matches found	No MS2	[M+H]+1	0	0	0	1.10592e+06	2.45708e+06	0	282996	0	58602.7	0	0	0	2.48053e+06	0	2.44121e+06	2.96736e+06	0	1.38e+06	0	0	0	0	0	0	0	0	4.46953e+06	3.16823e+06	0	2.76523e+06	5.14457e+06	0	3.42128e+06	6.65014e+06	0
145	Dextromethorphan	C18 H25 N O	-125.121	-461370	146.073	147.08	19.853	3.51399e+07	20	87.6	Multiple matches found	Multiple matches found	DDA for preferred ion	[M+H]+1	0	0	2.36166e+07	3.1377e+06	1.23772e+07	0	0	0	0	0	2.2988e+07	1.99142e+07	3.45168e+07	1.33289e+07	0	5.39782e+06	1.76733e+07	8.58663e+06	0	0	0	0	2.02613e+07	0	0	0	0	9.5189e+06	1.60061e+07	0	2.22405e+07	3.84156e+07	9.91246e+06	0	2.33393e+07
146	MFCD00019242	C17 H18 O2	-108.058	-425205	146.073	147.08	14.435	4.10275e+07	10	83.4	Multiple matches found	No matches found	DDA for preferred ion	[M+H]+1	0	0	0	0	0	7.88667e+06	1.0853e+07	0	0	0	9.29473e+06	2.1315e+07	0	0	0	0	0	0	0	1.67769e+07	0	0	0	0	0	0	0	0	0	0	5.68706e+06	0	7.08321e+06	4.10275e+07	2.03982e+07
147	N-(2,5-Dimethylphenyl)-1-methyl-1H-pyrazolo[3,4-d]pyrimidin-4-amine	C14 H15 N5	-107.048	-422893	146.085	147.092	9.749	1.34493e+07	6	67.5	Multiple matches found	No matches found	DDA for preferred ion	[M+H]+1	0	1.41582e+06	0	0	0	0	0	0	0	0	0	0	4.79292e+06	0	0	0	4.60975e+06	0	0	7.49162e+06	0	5.87183e+06	0	4.10766e+06	0	0	0	0	0	0	1.34493e+07	0	0	0	0
148	1-[4-(4-Amino-2-methylphenyl)-1-piperazinyl]ethanone	C13 H19 N3 O	-87.0683	-373439	146.085	147.092	9.941	2.11479e+07	6	80	Multiple matches found	No matches found	DDA for preferred ion	[M+H]+1	1.81579e+06	0	6.52428e+06	2.26327e+06	4.78256e+06	2.3869e+06	2.78837e+06	4.62647e+06	4.93813e+06	4.68095e+06	0	3.15464e+06	0	3.34238e+06	3.55389e+06	3.18472e+06	0	1.73252e+06	8.87012e+06	0	1.75809e+07	0	7.17354e+06	0	4.00508e+06	8.02844e+06	4.52497e+06	4.91398e+06	8.02913e+06	6.4871e+06	2.11479e+07	1.43169e+07	8.28034e+06	4.92747e+06	969605
149			0		146.105	147.112	3.942	1.33147e+07	0		No matches found	No matches found	DDA for preferred ion	[M+H]+1	1.33038e+07	4.37554e+07	5.50811e+06	7.05302e+06	3.19095e+07	0	1.17073e+07	2.69142e+07	4.61637e+06	6.12211e+06	2.19997e+07	5.79276e+06	2.85853e+07	1.38518e+07	1.76671e+07	1.45276e+07	0	0	0	0	9.29341e+06	2.28032e+07	8.83655e+06	0	0	0	1.04454e+07	9.34437e+06	2.95743e+06	3.9944e+07	5.47887e+06	3.79643e+07	4.89366e+07	3.25909e+07	1.53575e+07
150	5,8-EPOXYTRETINOIN, R,R-(+/-)-	C20 H28 O3	-152.084	-480968	164.12	147.117	20.407	1.41589e+07	1	76.4	Single match found	No matches found	DDA for preferred ion	[M+H-H2O]+1	0	0	1.06349e+07	8.99818e+06	1.17743e+07	1.17903e+07	0	1.38042e+07	0	8.80872e+06	0	1.41589e+07	0	0	0	0	0	0	0	0	0	0	0	0	0	0	0	0	0	0	0	0	0	0	9.83426e+06
151	fenpropidin	C19 H31 N	-127.136	-465281	146.11	147.117	19.335	1.2808e+07	10	83.1	Multiple matches found	No matches found	DDA for preferred ion	[M+H]+1	0	0	7.88083e+06	0	0	0	0	0	0	5.82247e+06	3.59963e+06	0	0	0	0	0	0	0	0	0	0	0	0	0	0	0	0	0	0	0	0	1.2808e+07	0	0	0
152	(2Z)-2-Octyl-2-pentenedioic acid	C13 H22 O4	-96.0425	-396621	146.109	147.117	13.542	1.91051e+07	8	76.9	Multiple matches found	No matches found	DDA for preferred ion	[M+H]+1	8.64972e+06	1.29718e+07	1.01904e+07	7.38208e+06	0	0	0	0	0	7.60426e+06	0	0	5.50967e+06	1.49026e+07	0	1.35815e+07	0	1.91051e+07	0	0	0	0	0	0	0	0	0	0	8.91935e+06	0	0	0	0	0	0
153	(1R,6S,10R)-5,5,11,11-Tetramethyltetracyclo[6.2.1.0~1,6~.0~6,10~]undecan-2-ol	C15 H24 O	-74.0733	-336418	146.109	147.117	13.837	2.91871e+07	10	63.5	Multiple matches found	No matches found	DDA for preferred ion	[M+H]+1	1.02217e+07	1.45309e+07	1.76499e+07	2.09676e+07	1.47373e+07	9.74143e+06	9.15689e+06	1.33384e+07	2.15246e+07	7.63632e+06	1.76443e+07	1.09903e+07	0	1.20871e+07	7.17447e+06	9.31514e+06	7.98845e+06	7.9295e+06	1.3053e+07	1.18623e+07	0	9.24083e+06	0	3.30538e+07	5.99602e+06	1.15487e+07	2.73374e+07	2.20112e+07	2.24132e+07	1.79116e+07	5.97354e+06	5.549e+06	1.0837e+07	3.30754e+07	1.42526e+07
154	Traumatic Acid	C12 H20 O4	-64.016	-280604	164.12	147.117	18.263	3.06911e+06	2	61	Multiple matches found	No matches found	DDA for preferred ion	[M+H-H2O]+1	0	2.60147e+06	0	0	0	0	0	0	0	0	0	0	0	0	0	0	0	1.54955e+06	2.26917e+06	0	0	0	0	0	0	0	1.6675e+06	0	0	0	0	0	0	0	3.06911e+06
155			0		164.96	147.957	3.999	1.2879e+06	0		No matches found	No matches found	DDA for preferred ion	[M+H-H2O]+1	376504	0	505633	0	537785	524082	276920	0	830130	699580	0	1.2879e+06	0	616135	0	739781	0	0	0	0	0	0	0	0	0	0	0	0	0	0	535496	0	817207	586048	0
156			0		164.966	147.963	3.934	1.02588e+06	0		No matches found	No matches found	No MS2	[M+H-H2O]+1	0	0	0	0	0	0	0	0	36286.9	0	0	0	0	0	0	0	0	0	0	0	0	0	0	0	0	0	0	0	0	0	0	0	0	0	0
157			0		146.974	147.981	4.618	2.12791e+07	0		No matches found	No matches found	DDA for preferred ion	[M+H]+1	6.03218e+06	0	1.8966e+07	0	0	2.24867e+07	0	0	0	0	0	0	8.90427e+06	1.25772e+06	0	9.59137e+06	0	1.20108e+06	0	0	0	0	0	0	1.08564e+07	1.2216e+07	0	0	1.01622e+07	0	0	666111	0	0	0
158			0		146.987	147.995	18.535	1.25368e+06	0		No matches found	No matches found	DDA for other ion	[M+H]+1	0	35809.6	0	476669	707852	470619	0	0	0	0	0	0	0	1.41758e+06	1.93104e+06	2.47195e+06	0	1.68571e+06	0	754537	0	1.51039e+06	0	0	0	0	0	0	0	0	2.50736e+06	0	0	0	0
159	2-[(2-Oxo-2H-indol-3-yl)amino]-1H-isoindole-1,3(2H)-dione	C16 H9 N3 O3	-144.032	-494847	147.032	148.039	13.333	8.70788e+07	10	68.4	Multiple matches found	Single match found	DDA for preferred ion	[M+H]+1	0	6.71136e+06	0	0	0	0	0	0	0	0	0	0	5.14855e+06	0	0	0	0	0	0	0	0	0	0	0	8.28434e+07	7.33442e+07	0	8.70788e+07	0	6.68632e+07	0	0	0	0	0
160	4-(Chloromethyl)spiro[1,3-dioxolane-2,3'-indol]-2'(1'H)-one	C11 H10 Cl N O3	-92.0029	-384893	147.032	148.039	12.344	2.2959e+08	14	81.1	Multiple matches found	Multiple matches found	DDA for preferred ion	[M+H]+1	9.17031e+07	9.46721e+07	9.85991e+07	7.66647e+07	0	5.30102e+07	0	0	0	2.29151e+07	0	7.08627e+07	7.21519e+07	8.6039e+07	0	8.08453e+07	1.71631e+06	1.18973e+08	0	0	0	0	0	0	0	0	2.92256e+07	0	0	0	0	2.06982e+07	0	0	2.2959e+08
161	5-[(4-Nitrophenoxy)methyl]-1,3-oxazolidin-2-one	C10 H10 N2 O5	-73.0166	-306716	165.042	148.039	14.162	6.47504e+07	1	55.1	Single match found	No matches found	DDA for preferred ion	[M+H-H2O]+1	0	0	0	0	0	0	0	0	0	0	0	0	0	0	0	0	0	0	0	0	0	0	6.47504e+07	0	2.83657e+07	2.57478e+07	0	2.58996e+07	0	2.43507e+07	0	0	0	0	0
162	Methyl 3-oxo-3,4-dihydro-2H-1,4-benzoxazine-6-carboxylate	C10 H9 N O4	-60.0211	-289882	147.032	148.039	11.676	8.57144e+07	9	71.3	Multiple matches found	No matches found	DDA for preferred ion	[M+H]+1	0	0	0	3.62834e+07	0	4.01289e+07	4.05477e+07	4.18176e+07	3.62677e+07	5.04784e+07	8.57144e+07	3.00307e+07	0	3.58788e+07	0	0	0	0	0	8.48048e+07	0	2.24127e+07	0	0	0	0	0	0	0	0	1.89697e+07	0	0	0	1.74696e+07
163	MFCD04973349	C11 H9 N O3	-56.0262	-275912	147.032	148.039	11.311	3.56416e+07	9	59.8	Multiple matches found	No matches found	DDA for preferred ion	[M+H]+1	0	0	0	0	0	0	0	0	0	0	0	0	0	0	0	0	0	0	0	0	3.71121e+06	0	0	0	0	0	0	0	0	0	0	0	0	0	0
164	MFCD04973349	C11 H9 N O3	-38.0157	-187216	165.043	148.039	5.123	4.37701e+06	3	61.4	Multiple matches found	No matches found	DDA for other ion	[M+H-H2O]+1	0	0	0	0	0	0	0	0	0	0	0	0	0	0	0	0	3.88561e+06	0	2.86706e+06	4.37701e+06	0	0	3.5727e+06	0	0	0	0	0	0	0	0	0	0	0	0
165	Formylanthranilic acid	C8 H7 N O3	-18.0106	-109127	147.032	148.039	13.116	5.8988e+07	14	82.4	Multiple matches found	Multiple matches found	DDA for preferred ion	[M+H]+1	0	0	0	0	0	0	0	0	0	0	0	0	3.34936e+07	0	0	0	2.26669e+07	0	0	0	0	0	0	0	0	0	5.8988e+07	0	4.90449e+07	0	0	0	0	0	0
166	Phthalimide	C8 H5 N O2	-4e-05	-0.28	147.032	148.039	12.612	1.16815e+08	13	71.7	Multiple matches found	Multiple matches found	DDA for preferred ion	[M+H]+1	1.794e+07	5.26318e+06	2.69251e+07	5.04581e+07	2.28619e+08	2.22269e+07	7.21952e+07	2.48603e+08	1.66588e+08	1.12434e+07	2.29796e+07	4.72983e+07	5.07725e+06	3.39414e+07	2.66838e+08	0	2.46944e+08	0	1.61297e+08	1.26316e+08	1.62806e+08	6.79263e+07	1.72067e+08	2.7941e+08	9.1828e+06	0	1.09018e+07	5.64333e+06	7.0973e+06	6.8079e+06	3.63034e+08	7.34552e+07	1.72741e+08	2.51901e+08	2.78458e+07
167			0		147.053	148.06	4.048	8.40801e+06	0		No matches found	No matches found	DDA for other ion	[M+H]+1	0	0	0	2.49879e+06	9.9986e+06	0	2.0842e+07	0	0	47501	8.42525e+06	2.00076e+07	5.71235e+06	6.26981e+06	1.24287e+06	1.4439e+07	4.28798e+06	5.31454e+06	5.94268e+06	0	6.4258e+06	1.57636e+07	8.33579e+06	6.3812e+06	1.31109e+07	0	1.82694e+07	1.2465e+07	6.64138e+06	1.18168e+07	1.18456e+07	1.06917e+07	6.92126e+06	1.28396e+07	1.24049e+07
168	carglumic acid	C6 H10 N2 O5	-43.0057	-226276	147.053	148.061	3.613	6.5658e+07	24	78.8	Multiple matches found	Multiple matches found	DDA for preferred ion	[M+H]+1	0	0	0	0	0	0	0	0	0	0	939262	0	0	0	0	0	0	0	0	0	0	0	0	0	0	0	0	0	0	0	0	0	0	0	0
169	N,N'-Bis(4-ethoxyphenyl)imidoformamide	C17 H20 N2 O2	-137.084	-482432	147.068	148.076	12.231	3.43658e+06	2	53.5	Multiple matches found	No matches found	DDA for preferred ion	[M+H]+1	0	0	0	0	0	0	0	0	0	802336	0	0	0	0	915055	803440	0	0	0	0	0	0	0	0	0	1.61449e+06	2.25362e+06	0	3.43658e+06	0	1.08519e+06	1.1964e+06	984261	0	1.75631e+06
170	KYNURAMINE	C9 H12 N2 O	-17.0266	-103760	147.068	148.076	11.219	1.01993e+07	24	81.5	Multiple matches found	Multiple matches found	DDA for preferred ion	[M+H]+1	533839	0	2.61732e+06	0	2.132e+06	344208	583837	0	2.06948e+06	538988	1.01993e+07	2.56512e+06	0	2.17023e+06	0	3.89455e+06	361203	1.33541e+06	677276	603752	1.03406e+06	0	424968	0	637576	0	0	0	385194	0	855907	0	3.75959e+06	0	8.63683e+06
171			0		147.068	148.076	12.008	6.77458e+06	0		No matches found	No matches found	No MS2	[M+H]+1	345498	312927	0	0	1.70799e+06	0	775218	2.25568e+06	3.16643e+06	1.41487e+06	1.94348e+06	0	1.95832e+06	1.2062e+06	1.77993e+06	2.83841e+06	4.59109e+06	0	6.23661e+06	6.11739e+06	5.47451e+06	5.6108e+06	1.17725e+06	3.05057e+06	4.75604e+06	3.75426e+06	0	707475	2.37729e+06	1.21969e+06	6.83889e+06	0	0	288251	0
172			0		147.09	148.097	4.343	801280	0		No matches found	No matches found	No MS2	[M+H]+1	0	0	163681	0	0	0	0	0	0	0	0	0	0	0	0	0	0	0	0	0	0	0	0	0	0	0	0	0	0	0	0	0	801280	0	0
173	6274370	C10 H15 N O3 S	-63.9616	-279214	165.116	148.112	4.392	6.85324e+06	4	60.4	Multiple matches found	Single match found	DDA for preferred ion	[M+H-H2O]+1	0	0	0	0	0	0	0	0	0	0	0	6.85324e+06	0	3.16887e+06	0	0	0	0	0	0	0	0	0	0	0	0	0	0	0	0	0	0	0	0	0
174			0		165.115	148.112	4.843	5.01225e+06	0		No matches found	No matches found	DDA for other ion	[M+H-H2O]+1	0	0	0	0	0	0	0	0	0	0	0	0	0	0	0	0	0	0	0	0	2.32313e+06	0	0	0	196168	0	5.01225e+06	0	0	746639	0	0	0	0	0
175			0		147.925	148.933	4.45	6.05935e+06	0		No matches found	No matches found	DDA for preferred ion	[M+H]+1	0	6.37674e+06	0	0	136359	0	0	0	46330	0	0	0	0	0	0	0	0	0	0	0	0	0	0	0	0	0	0	0	0	0	0	39012.5	0	0	0
176			0		147.97	148.977	4.641	2.4212e+08	0		No matches found	No matches found	DDA for preferred ion	[M+H]+1	1.45455e+08	8.20729e+07	2.37365e+07	0	1.16529e+08	1.13571e+08	6.79031e+07	7.4905e+07	3.37528e+07	7.22573e+07	0	6.44528e+07	0	4.31606e+07	0	0	5.37569e+07	4.51289e+07	0	0	3.76018e+07	4.80992e+07	0	4.52919e+07	1.61428e+06	0	6.7753e+06	2.48743e+06	7.51164e+06	0	0	2.66955e+07	3.19924e+07	0	0
177	Di(3,7-dimethyl-1-octyl) phthalate	C28 H46 O4	-298.324	-668379	148.016	149.023	4.688	4.42289e+08	21	78.5	Multiple matches found	Multiple matches found	DDA for preferred ion	[M+H]+1	0	7.21233e+07	1.27723e+07	0	0	0	0	0	4.42289e+08	0	0	0	0	4.57642e+07	0	0	0	0	0	0	0	0	0	0	0	0	0	0	0	0	0	0	0	6.41071e+07	0
178	Benzyl 3-octanyl phthalate	C23 H28 O4	-220.183	-597999	148.016	149.023	19.847	6.93717e+08	20	91.4	Multiple matches found	Multiple matches found	DDA for preferred ion	[M+H]+1	4.75133e+08	5.52152e+08	2.40056e+08	8.86547e+08	0	0	1.98364e+08	0	1.92192e+08	0	2.15022e+07	0	0	2.78472e+08	0	0	1.53436e+08	0	0	0	2.06277e+08	2.60346e+08	2.73031e+08	1.49914e+08	0	0	3.77966e+07	0	0	0	2.39636e+08	9.962e+07	0	6.4799e+07	1.18148e+08
179	MFCD00041500	C16 H22 O4	-130.136	-467859	148.016	149.023	19.555	4.69457e+08	18	89.3	Multiple matches found	Multiple matches found	DDA for preferred ion	[M+H]+1	1.25257e+08	3.42543e+08	3.6471e+08	0	3.75314e+08	4.42301e+08	9.02819e+08	1.45943e+09	1.10221e+09	1.50853e+09	2.70642e+08	2.44186e+08	9.38913e+08	5.97831e+08	8.94955e+08	4.49642e+08	4.78281e+08	0	3.08907e+08	4.09681e+08	6.81162e+08	8.61684e+08	0	7.09915e+08	2.4701e+08	6.52479e+08	2.69674e+08	5.96197e+08	0	2.0994e+08	1.06413e+09	4.83116e+07	1.01869e+09	4.99654e+08	2.84704e+08
180	Dibutyl terephthalate	C16 H22 O4	-112.125	-403108	166.027	149.023	20.32	1.34835e+08	18	86.4	Multiple matches found	Multiple matches found	DDA for other ion	[M+H-H2O]+1	0	0	0	0	0	0	0	0	0	0	0	0	0	0	0	0	0	0	0	0	0	0	0	0	1.34835e+08	4.27174e+07	0	0	1.03907e+08	1.2334e+08	0	0	0	0	0
181	4-Formylsalicylic acid	C8 H6 O4	-18.0105	-108479	148.016	149.023	18.049	2.05632e+08	15	77.6	Multiple matches found	Multiple matches found	DDA for preferred ion	[M+H]+1	0	2.05632e+08	0	0	1.88127e+08	0	8.23835e+07	0	0	1.17948e+08	0	0	0	9.88441e+07	0	0	0	0	0	1.22044e+08	0	0	0	0	0	0	2.56076e+07	0	0	0	0	7.51948e+07	8.20949e+07	1.07238e+08	1.33826e+08
182	Spectral Match to Phthalic anhydride from NIST14		0		166.027	149.023	18.193	2.4855e+08	1	56.2	No matches found	Single match found	DDA for preferred ion	[M+H-H2O]+1	2.02419e+08	1.08479e+08	3.01428e+08	3.65234e+08	1.21732e+08	2.02888e+08	5.73035e+07	1.84389e+08	2.31019e+08	1.20071e+08	0	1.99469e+08	1.77319e+08	2.02997e+08	0	1.96232e+08	0	2.37609e+08	0	0	0	0	1.47199e+08	0	0	0	0	1.51817e+08	0	0	7.4319e+07	0	5.4442e+07	6.02228e+07	1.08033e+08
183	2-Chloro-7-methyl-1,7-dihydro-6H-purin-6-one	C6 H5 Cl N4 O	-17.9668	-97637.6	166.048	149.045	20.369	2.27636e+06	1	52.9	Single match found	No matches found	DDA for other ion	[M+H-H2O]+1	0	0	0	0	0	0	0	0	0	0	0	0	0	0	2.27636e+06	0	2.24421e+06	0	0	1.57479e+06	0	0	0	0	0	0	0	0	0	0	0	0	0	0	0
184			0		166.048	149.045	19.831	6.46843e+06	0		No matches found	No matches found	DDA for other ion	[M+H-H2O]+1	1.41667e+06	0	1.79792e+06	0	1.44679e+06	1.47483e+06	0	1.31881e+06	0	0	0	2.19043e+06	1.57204e+06	0	0	0	0	1.27023e+06	2.18296e+06	0	2.37823e+06	1.76326e+06	2.02244e+06	0	2.71188e+06	6.46843e+06	2.00008e+06	2.91924e+06	2.29083e+06	1.26999e+06	5.68535e+06	1.27287e+06	0	1.71385e+06	0
185	Benfluorex	C19 H20 F3 N O2	-203.092	-578373	148.052	149.059	14.565	3.61683e+08	30	86.4	Multiple matches found	Multiple matches found	DDA for preferred ion	[M+H]+1	4.15833e+08	5.7147e+08	9.51481e+08	6.5642e+08	6.84901e+08	5.8824e+08	3.36932e+08	3.57064e+08	5.92906e+08	4.88528e+08	1.86159e+08	7.31528e+08	5.62701e+08	4.07192e+08	6.52814e+08	3.07297e+08	6.90744e+08	5.80501e+08	2.42431e+08	1.97562e+08	5.16144e+08	6.15487e+08	2.4916e+08	5.30758e+08	6.06723e+07	3.20293e+07	3.91003e+08	4.88492e+07	4.85783e+08	1.70203e+08	4.91662e+08	5.40828e+08	5.0735e+08	6.64247e+08	8.33344e+08
186	N-(5-Chloro-2-hydroxyphenyl)-2-ethoxybenzamide	C15 H14 Cl N O3	-143.014	-491345	148.052	149.06	15.513	7.16842e+08	20	79.7	Multiple matches found	Multiple matches found	DDA for preferred ion	[M+H]+1	0	4.1592e+06	0	0	9.69776e+06	0	8.40233e+06	1.38421e+07	6.61269e+06	0	1.16109e+07	0	0	0	0	0	0	0	0	7.66279e+06	0	2.18856e+06	7.72292e+07	2.15974e+07	1.84834e+08	2.27345e+08	9.07733e+06	1.887e+08	2.39768e+07	1.5639e+08	4.52558e+07	7.07725e+06	2.36099e+07	7.79077e+07	1.43394e+07
187	4-Ethoxybenzoic acid	C9 H10 O3	-18.0104	-108455	148.053	149.06	20.669	1.8306e+07	20	81	Multiple matches found	Multiple matches found	DDA for preferred ion	[M+H]+1	0	0	1.13909e+07	7.68475e+06	7.39208e+06	0	0	0	0	1.43418e+07	1.57025e+07	1.16426e+07	1.01507e+07	4.62748e+06	6.51714e+06	6.79253e+06	1.96603e+07	1.228e+07	5.90215e+06	0	4.23136e+06	6.24572e+06	1.79574e+07	1.63073e+07	1.18919e+07	1.16791e+07	2.42254e+06	1.73374e+07	1.8306e+07	1.44905e+07	0	0	0	0	0
188			0		148.052	149.06	17.329	7.90514e+07	0		No matches found	No matches found	No MS2	[M+H]+1	0	0	0	0	0	0	0	0	0	0	0	0	0	0	0	8.8212e+06	0	0	0	0	0	0	0	0	0	0	0	0	0	0	0	0	0	0	0
189	3,5-Dihydroxy-4-[(6-O-{[4-(2-hydroxy-2-propanyl)-1-cyclohexen-1-yl]carbonyl}hexopyranosyl)oxy]benzoic acid	C23 H30 O12	-332.075	-666584	166.099	149.096	18.78	9.28401e+07	16	84.9	Multiple matches found	Multiple matches found	DDA for preferred ion	[M+H-H2O]+1	9.28401e+07	0	0	0	0	0	0	0	0	0	4.40324e+06	0	0	0	0	0	0	0	0	0	3.4566e+06	0	0	0	0	0	0	0	0	0	0	0	0	0	0
190	2-{5-[2-({2-[5-(2-Hydroxypropyl)tetrahydro-2-furanyl]propanoyl}oxy)propyl]tetrahydro-2-furanyl}propanoic acid	C20 H34 O7	-220.131	-569948	166.099	149.096	18.982	8.68058e+07	10	73	Multiple matches found	Multiple matches found	DDA for preferred ion	[M+H-H2O]+1	0	0	3.33205e+06	0	0	0	5.29504e+07	3.94109e+07	5.87559e+07	0	0	3.51961e+06	0	0	0	0	3.31626e+06	0	0	0	1.03781e+07	0	0	0	0	0	0	0	0	0	2.53612e+07	9.12636e+07	2.45612e+07	4.25124e+07	2.8297e+07
191	5-(4-Phenoxybutoxy)psoralen	C21 H18 O5	-202.027	-577029	148.089	149.096	19.94	2.65101e+07	10	79.4	Multiple matches found	No matches found	DDA for preferred ion	[M+H]+1	1.08849e+07	0	1.70912e+07	4.848e+06	0	4.98298e+06	0	1.14289e+07	1.56473e+07	1.27637e+07	1.02046e+07	6.53486e+06	1.40832e+07	1.01935e+07	3.78063e+06	9.59502e+06	2.65101e+07	2.54716e+07	0	1.8159e+07	2.67247e+07	0	4.0789e+06	0	0	0	6.19386e+06	0	1.26166e+07	0	0	1.68678e+07	0	0	2.28804e+07
192	(4R,6S)-4,6-Dihydroxy-3-[(1E)-3-hydroxy-3-methyl-1-buten-1-yl]-6-methyl-2-cyclohexen-1-one	C12 H18 O4	-78.0316	-345088	148.089	149.096	4.419	3.82482e+07	11	77.3	Multiple matches found	Single match found	DDA for preferred ion	[M+H]+1	0	0	0	0	0	3.82482e+07	5.638e+06	0	0	0	0	0	0	0	1.95486e+07	0	0	0	0	0	0	0	0	0	0	0	0	0	0	0	0	0	0	2.04475e+07	0
193	zerumbone	C15 H22 O	-70.0783	-321214	148.089	149.096	19.114	1.49085e+07	12	71.1	Multiple matches found	Single match found	DDA for preferred ion	[M+H]+1	0	0	8.91831e+06	6.23564e+06	0	7.72356e+06	0	0	0	8.95841e+06	0	1.09256e+07	0	0	0	5.27873e+06	0	0	0	0	0	0	0	0	0	0	0	0	0	0	0	0	0	2.29888e+06	0
194	5-(2,5-Dihydroxyhexyl)dihydro-2(3H)-furanone	C10 H18 O4	-54.0317	-267324	148.089	149.096	20.34	4.51485e+07	11	73.9	Multiple matches found	Single match found	DDA for preferred ion	[M+H]+1	6.45338e+06	2.57385e+07	0	0	0	0	2.38274e+06	1.84547e+07	1.14073e+07	2.96917e+07	1.33585e+07	0	1.03293e+07	2.01468e+07	2.04725e+07	1.37961e+07	1.80878e+07	2.06832e+07	2.76402e+07	4.64117e+07	2.96942e+07	2.25152e+07	1.78811e+07	0	3.03748e+07	0	2.04181e+06	4.51485e+07	0	1.09272e+07	2.65852e+06	1.08417e+07	0	5.5386e+07	1.84071e+07
195	(1S)-(+)-Bornanedione	C10 H14 O2	-18.0106	-108433	148.089	149.096	19.75	4.88142e+07	11	82.4	Multiple matches found	Single match found	DDA for preferred ion	[M+H]+1	1.28251e+07	6.02275e+06	2.98995e+06	9.01085e+06	1.97018e+07	7.67622e+06	4.95633e+07	2.71538e+07	3.61464e+07	1.4124e+07	3.31241e+07	6.2371e+06	2.42322e+07	4.96668e+06	3.88213e+07	8.55071e+06	1.136e+07	1.79829e+07	2.35542e+07	9.26343e+06	1.63696e+07	3.52901e+07	6.07147e+07	1.45186e+07	8.3188e+07	1.98715e+07	1.31038e+07	3.99696e+07	8.14818e+06	8.99315e+06	1.09533e+07	2.22562e+07	6.50996e+07	2.47925e+07	1.79686e+07
196			0		166.099	149.096	19.246	7.05873e+07	0		No matches found	No matches found	DDA for preferred ion	[M+H-H2O]+1	0	0	0	0	0	0	0	0	0	0	0	0	0	0	0	0	5.83218e+06	0	0	8.56833e+06	0	0	0	0	0	0	9.42707e+06	0	0	0	1.22609e+07	0	0	0	0
197	(+)-Cedrol	C15 H26 O	-74.0732	-333365	148.125	149.132	19.602	2.79797e+07	12	77.5	Multiple matches found	Multiple matches found	DDA for preferred ion	[M+H]+1	0	0	1.56075e+06	1.58868e+07	9.24233e+06	1.19077e+07	0	0	0	6.21061e+06	5.34867e+07	0	0	0	0	5.4788e+06	0	0	0	0	0	0	0	0	0	0	0	0	5.70794e+07	1.03839e+07	3.28738e+07	0	7.00721e+06	0	8.98617e+06
198	2-Carene-4-methanol	C11 H18 O	-18.0106	-108409	148.125	149.132	18.553	1.33068e+07	12	83.1	Multiple matches found	Multiple matches found	DDA for preferred ion	[M+H]+1	6.93821e+06	0	0	1.09601e+07	1.12659e+07	1.08864e+07	0	0	0	0	0	3.58779e+07	4.47369e+06	0	0	0	5.6695e+06	7.09297e+06	0	2.36755e+06	2.05255e+07	0	1.41203e+07	0	2.78507e+07	5.70222e+06	0	2.66137e+07	6.91061e+06	6.40922e+07	3.78267e+07	0	0	0	5.31461e+06
199	MFCD00067608	C19 H32 O	-128.12	-463791	148.125	149.133	17.285	1.96824e+07	12	76.6	Multiple matches found	Multiple matches found	DDA for preferred ion	[M+H]+1	7.92627e+06	4.13129e+06	2.88735e+06	0	1.03884e+07	5.37262e+06	0	0	0	0	0	0	0	0	0	3.63084e+06	0	0	0	0	0	0	0	0	0	0	0	0	0	0	0	0	0	3.4738e+06	0
200	2-Carene-4-methanol	C11 H18 O	3e-05	0.17	166.136	149.133	17.148	1.69059e+07	12	83.5	Multiple matches found	Multiple matches found	DDA for other ion	[M+H-H2O]+1	0	0	2.8283e+06	0	0	0	0	0	0	0	0	2.31152e+06	1.41733e+07	5.9513e+06	0	0	0	1.69059e+07	0	0	0	0	0	0	0	0	0	0	0	0	0	0	0	0	0
201			0		148.933	149.94	5.256	394720	0		No matches found	No matches found	DDA for preferred ion	[M+H]+1	212766	1.17631e+06	309513	0	304288	605890	143511	157871	0	87957	0	231560	0	0	0	0	789440	0	0	0	0	155502	174545	68774.3	0	0	0	55497.5	0	151443	0	197009	0	158265	0
202			0		166.956	149.953	3.162	1.01684e+07	0		No matches found	No matches found	DDA for preferred ion	[M+H-H2O]+1	1.34452e+07	0	7.76926e+06	7.56304e+07	1.37479e+07	1.08368e+07	0	4.26682e+06	0	3.59933e+06	0	5.30761e+06	660175	4.65579e+06	0	4.42258e+06	0	5.30202e+06	0	0	1.03956e+07	0	0	0	2.79735e+06	0	0	0	6.40038e+06	8.3487e+06	0	1.14472e+07	0	4.03242e+06	0
203			0		148.954	149.961	4.59	2.34998e+08	0		No matches found	No matches found	DDA for preferred ion	[M+H]+1	0	0	7.16155e+07	0	1.18218e+07	1.251e+06	2.15222e+07	0	0	0	0	6.67372e+07	4.58219e+07	7.75316e+06	2.90815e+06	0	3.8938e+07	0	0	1.84354e+07	0	5.19078e+07	0	4.26076e+07	1.60308e+07	5.49781e+07	3.9022e+07	0	3.45431e+07	0	3.40707e+06	0	0	0	8.91296e+06
204			0		149.003	150.01	14.72	6.6675e+06	0		No matches found	No matches found	DDA for preferred ion	[M+H]+1	1.97214e+06	854944	2.37339e+06	1.05002e+06	2.12353e+06	1.72144e+06	525304	2.51436e+06	2.33598e+06	2.49992e+06	3.01242e+06	3.76499e+06	4.14864e+06	1.00852e+06	1.12109e+06	793594	1.83883e+06	8.49964e+06	2.76057e+06	2.09351e+06	7.48933e+06	1.33414e+06	477056	4.24138e+06	8.51462e+06	8.34624e+06	172736	7.09087e+06	6.00168e+06	1.32469e+07	4.20105e+06	3.80608e+07	5.8581e+06	1.56585e+07	6.26091e+06
205			0		149.032	150.04	4.709	380757	0		No matches found	No matches found	DDA for preferred ion	[M+H]+1	103391	0	0	0	0	48932.4	33856.3	0	122328	0	0	0	0	0	0	0	0	0	155968	358028	458399	323192	241347	49857.1	0	761513	0	0	344965	0	0	144363	0	0	0
206			0		149.069	150.076	3.3	1.52047e+08	0		No matches found	No matches found	DDA for preferred ion	[M+H]+1	3.25433e+07	8.1969e+07	1.12265e+08	9.05489e+07	7.17321e+07	8.39622e+07	2.03864e+07	8.08815e+07	1.13118e+08	9.02784e+08	8.87722e+08	2.33428e+08	9.53959e+07	9.79786e+07	7.94449e+07	1.79172e+08	6.9839e+07	1.31201e+08	6.6021e+07	7.29346e+07	1.15745e+08	1.7668e+08	5.32684e+07	1.25369e+08	2.34892e+08	2.42607e+08	2.94094e+08	1.87533e+08	8.22707e+07	5.25526e+07	9.58612e+08	8.43299e+07	1.36617e+08	2.67176e+09	1.14104e+09
207	N-Cyanoethyl-N-hydroxyethylaniline	C11 H14 N2 O	-41.0265	-215803	149.084	150.091	18.228	2.50687e+07	10	76.6	Multiple matches found	No matches found	DDA for preferred ion	[M+H]+1	1.84556e+07	0	0	0	0	0	0	0	1.02906e+06	0	0	0	0	2.24599e+07	0	0	0	0	0	0	0	0	0	0	0	0	0	0	0	0	0	0	0	0	0
208	2,6-Dimethyl-2H-1,4-benzoxazin-3(4H)-one	C10 H11 N O2	-27.9949	-158093	149.084	150.091	18.325	4.13027e+07	14	74.1	Multiple matches found	Multiple matches found	DDA for preferred ion	[M+H]+1	2.79949e+06	6.02533e+06	4.13027e+07	0	0	2.20551e+07	171349	2.05395e+07	1.9382e+07	2.11786e+07	0	2.28335e+07	2.02664e+07	3.81948e+06	2.37928e+07	3.01693e+06	2.23802e+07	3.04429e+06	1.90176e+07	2.23122e+07	3.01329e+07	2.33716e+07	2.01613e+07	3.60844e+06	1.58647e+07	1.82153e+07	0	1.95197e+07	3.43478e+06	2.21608e+07	0	1.71457e+07	2.48577e+07	2.3521e+07	0
209	5,6,7,8-tetrahydroquinolin-2-ol	C9 H11 N O	0.00014	0.94	149.084	150.091	18.168	3.1221e+07	14	67.3	Multiple matches found	Multiple matches found	DDA for preferred ion	[M+H]+1	380542	3.96177e+07	1.01912e+07	5.35323e+06	0	6.25808e+06	0	0	0	6.93646e+06	1.77803e+07	8.11855e+06	417959	1.34209e+07	0	5.36509e+07	0	4.12967e+07	6.6458e+06	0	0	0	0	0	5.77345e+06	5.71117e+06	3.5661e+07	8.08239e+06	3.78948e+07	6.90292e+06	9.90787e+06	4.84937e+06	5.79085e+06	0	0
210	Massbank:PT107990 2,2',2''-Trihydroxytriethylamine|(2-Hydroxyethyl)amine|Daltogen|Trihydroxyethylamine|Tris(2-hydroxyethyl)amine|Triethanolamine|Triethylolamine|2-(bis(2-hydroxyethyl)amino)ethanol|Trolamine|2,2',2''-Ni	C6 H15 N O3	-6e-05	-0.39	149.105	150.112	3.603	9.03583e+06	5	55.3	Single match found	Multiple matches found	DDA for preferred ion	[M+H]+1	0	2.11355e+06	0	0	0	518619	794857	1.54003e+06	0	0	0	0	0	0	0	247574	0	0	0	0	0	0	0	0	0	0	0	0	0	0	196078	0	0	0	0
211			0		167.939	150.936	4.102	455925	0		No matches found	No matches found	DDA for preferred ion	[M+H-H2O]+1	0	0	0	0	0	0	0	0	120473	0	0	455925	74882.4	0	0	0	0	0	0	0	0	0	0	0	0	0	0	0	0	0	175239	0	0	274063	0
212			0		149.974	150.981	3.366	2.28961e+07	0		No matches found	No matches found	DDA for preferred ion	[M+H]+1	1.1754e+07	3.2994e+07	3.92385e+07	0	0	1.03003e+07	0	0	8.09515e+06	0	0	0	0	1.22085e+07	1.23833e+07	0	0	2.19142e+07	0	1.03573e+07	1.31609e+07	0	1.15918e+07	0	0	9.14672e+06	1.06264e+07	0	1.0524e+07	1.33098e+07	0	1.09871e+07	1.33319e+07	1.42263e+07	0
213			0		149.983	150.99	3.968	3.11154e+06	0		No matches found	No matches found	No MS2	[M+H]+1	0	0	0	0	72392.8	0	0	0	0	0	0	0	0	0	0	0	0	0	117583	0	0	0	252383	88697	0	0	0	0	0	0	0	0	0	0	0
214	Guanidinoethyl Sulfonate	C3 H9 N3 O3 S	-17.0255	-101927	150.011	151.018	18.597	4.87034e+06	1	62	Single match found	No matches found	DDA for preferred ion	[M+H]+1	0	0	0	0	0	0	0	0	0	0	298917	0	0	1.94841e+06	0	1.82874e+06	0	95942.6	0	0	0	0	204650	0	0	0	1.12739e+06	0	1.17178e+06	0	3.85024e+06	5.49662e+06	3.9831e+06	3.45339e+06	5.48104e+06
215			0		150.011	151.018	14.658	4.55214e+06	0		No matches found	No matches found	DDA for preferred ion	[M+H]+1	341196	104263	3.3101e+06	2.58898e+06	3.7323e+06	423345	106765	1.74117e+06	279979	632794	2.12798e+06	3.02536e+06	4.76993e+06	4.7729e+06	6.46679e+06	4.95513e+06	6.73924e+06	3.52155e+06	592787	1.97417e+06	4.9504e+06	2.82638e+06	1.27885e+06	3.75928e+06	5.71138e+06	6.02566e+06	3.07237e+06	5.7532e+06	2.67498e+06	1.00726e+07	3.21029e+06	1.46413e+07	3.0542e+06	3.59809e+06	6.02032e+06
216			0		168.028	151.024	20.418	1.42183e+07	0		No matches found	No matches found	DDA for preferred ion	[M+H-H2O]+1	4.18701e+06	3.9824e+06	5.69937e+06	3.46571e+06	3.46505e+06	4.97013e+06	4.19702e+06	3.67311e+06	4.06747e+06	5.07063e+06	7.26763e+06	5.54501e+06	1.28497e+07	1.51816e+07	5.33164e+06	5.4853e+06	4.00475e+06	1.26029e+07	0	1.43152e+07	8.97224e+06	1.2705e+07	1.48679e+06	0	1.45452e+07	8.77683e+06	1.27523e+07	9.61145e+06	5.56133e+06	5.71118e+06	4.25949e+06	3.06953e+06	3.67918e+06	3.26063e+06	0
217			0		150.028	151.035	3.378	1.67414e+06	0		No matches found	No matches found	DDA for preferred ion	[M+H]+1	545776	1.67414e+06	806527	0	0	0	279725	542543	0	0	0	769820	581918	0	622527	0	0	309035	151095	0	943339	0	0	83941.3	0	0	0	0	0	402758	0	0	0	0	0
218	Suritozole	C10 H10 F N3 S	-72.9989	-327264	150.059	151.066	15.467	2.63544e+06	1	60.4	Single match found	No matches found	DDA for preferred ion	[M+H]+1	0	0	0	0	0	0	0	0	0	0	0	0	0	0	0	0	0	0	0	0	0	0	0	0	647993	1.4072e+06	491877	1.56185e+06	0	542737	0	0	0	0	0
219	5-(3-fluorophenyl)-4-methyl-4H-1,2,4-triazole-3-thiol	C9 H8 F N3 S	-58.9831	-282159	150.059	151.066	14.783	792444	6	60.8	Multiple matches found	No matches found	DDA for preferred ion	[M+H]+1	0	0	0	0	0	0	0	0	0	0	0	0	0	0	0	0	0	0	0	0	0	0	0	0	0	0	0	0	0	0	792444	0	0	0	0
220			0		150.059	151.066	14.526	1.63999e+06	0		No matches found	No matches found	DDA for preferred ion	[M+H]+1	0	2.92474e+06	0	0	0	0	0	215651	0	0	0	3.27997e+06	0	0	0	0	0	0	0	0	0	0	0	0	0	0	0	0	0	0	0	595320	889980	0	2.04255e+06
221			0		150.065	151.072	4.015	4.2062e+06	0		No matches found	No matches found	No MS2	[M+H]+1	4.19276e+07	5.8312e+07	4.68575e+07	1.03484e+08	1.27298e+08	5.83818e+07	3.98119e+07	5.12787e+07	5.08023e+07	6.85596e+07	8.25187e+07	6.66152e+07	9.02717e+07	5.23785e+07	4.51378e+07	5.46996e+07	6.10637e+07	6.20542e+07	5.2328e+07	4.8507e+07	5.96607e+07	7.2961e+07	4.70667e+07	7.61887e+07	4.36998e+07	4.27716e+07	3.30611e+07	6.53922e+06	4.73792e+07	8.7818e+07	4.17989e+07	6.82199e+07	9.65194e+07	3.63101e+07	1.20038e+08
222	9-(2-Deoxy-beta-L-erythro-pentofuranosyl)-9H-purine-2,6-diamine	C10 H14 N6 O3	-116.047	-436083	150.065	151.073	3.335	8.51872e+06	2	57.3	Multiple matches found	No matches found	DDA for preferred ion	[M+H]+1	0	50473.1	0	0	0	0	0	0	0	0	0	0	0	0	2.60321e+06	0	0	2.28616e+06	0	0	0	0	0	0	0	0	0	0	0	0	0	0	0	0	0
223	CHEMBRDG-BB 5536888	C19 H23 N O2	-147.105	-495014	150.068	151.075	4.506	9.49873e+06	8	63.7	Multiple matches found	No matches found	DDA for preferred ion	[M+H]+1	0	0	5.22679e+06	0	0	5.64047e+06	0	0	0	0	0	0	0	0	0	0	0	0	0	0	0	0	0	0	0	0	0	0	0	0	5.38263e+06	0	0	9.36964e+06	0
224	5-(1-Hydroxyethyl)-3-(2-hydroxypropyl)-2(5H)-furanone	C9 H14 O4	-36.021	-193568	150.068	151.075	18.306	1.26965e+07	3	51.4	Multiple matches found	No matches found	DDA for preferred ion	[M+H]+1	0	1.02392e+07	6.14793e+06	0	0	1.33051e+07	0	0	0	0	0	0	0	0	1.07927e+07	7.28722e+06	0	6.62654e+06	0	0	0	0	2.07265e+07	0	3.82831e+06	0	0	0	0	2.79286e+06	0	0	0	0	0
225	Triethylene glycol	C6 H14 O4	0.00025	1.64	150.089	151.097	6.959	1.76104e+07	1	59.6	Single match found	No matches found	DDA for preferred ion	[M+H]+1	1.85326e+06	1.76883e+06	2.9645e+06	1.39803e+06	0	2.39074e+06	1.17168e+06	1.66512e+06	1.907e+06	0	1.09285e+07	1.93864e+06	1.99548e+06	1.81429e+06	2.15387e+06	1.16915e+06	1.74147e+06	1.93746e+06	3.42538e+06	2.264e+06	3.01726e+06	2.08136e+06	2.52032e+06	2.50855e+06	2.12815e+06	3.26116e+06	2.46369e+06	3.37948e+06	2.01531e+06	1.83851e+06	4.85004e+06	0	3.90914e+06	2.19354e+06	2.00415e+07
226	3-Amino-1-adamantanol	C10 H17 N O	-17.0269	-101878	150.104	151.111	17.055	1.49546e+08	20	90.6	Multiple matches found	Multiple matches found	DDA for preferred ion	[M+H]+1	0	0	0	0	0	0	0	0	0	0	0	0	0	0	0	0	0	0	0	0	0	0	1.28256e+08	0	1.24532e+08	1.49546e+08	0	1.20917e+08	0	1.32255e+08	0	0	0	0	0
227	(-)-Myrtenal	C10 H14 O	-0.00026	-1.71	150.104	151.111	15.937	2.6121e+08	20	87.6	Multiple matches found	Multiple matches found	DDA for preferred ion	[M+H]+1	0	3.37289e+08	4.10981e+08	0	3.74756e+08	2.74628e+08	3.15866e+08	2.13245e+08	2.26142e+08	3.69623e+08	3.16967e+08	3.87715e+08	3.29126e+08	2.39592e+08	4.47491e+08	2.80624e+08	1.48519e+08	3.67158e+08	0	3.14357e+08	0	2.67994e+08	0	3.50213e+08	0	0	0	0	0	0	2.14665e+08	3.68546e+08	2.72569e+08	3.20384e+08	4.14793e+08
228	7-Hydroxy-4,6-dimethyl-3-nonanone	C11 H22 O2	-18.0106	-96746.9	168.151	151.148	17.407	7.79771e+07	1	80.6	Single match found	No matches found	DDA for preferred ion	[M+H-H2O]+1	5.07273e+07	1.83108e+07	5.98778e+07	4.88461e+07	5.80641e+07	4.56116e+07	2.56029e+07	2.29638e+07	1.86422e+07	4.11102e+07	1.33374e+08	6.48648e+07	2.88161e+07	6.32813e+07	2.76831e+07	2.91094e+07	1.91269e+07	2.82705e+07	1.21002e+07	1.71339e+07	1.76013e+07	1.94358e+07	1.89781e+07	1.65447e+07	1.60549e+07	1.28996e+07	1.28986e+07	1.31293e+07	2.3879e+07	1.90696e+07	9.27651e+07	8.15723e+07	6.46514e+07	7.29967e+07	3.81724e+07
229			0		150.141	151.148	17.808	1.63968e+07	0		No matches found	No matches found	No MS2	[M+H]+1	1.22652e+07	1.51942e+07	2.63737e+07	1.77e+07	2.11041e+07	2.08039e+07	8.61488e+06	5.7493e+06	8.3586e+06	1.88139e+07	1.19149e+07	8.17438e+06	4.87069e+06	1.00422e+07	1.45476e+07	6.8071e+06	2.52868e+06	1.35754e+07	1.43399e+06	1.33609e+07	1.65832e+07	0	1.70244e+07	0	9.04545e+06	8.07707e+06	2.07324e+07	8.73181e+06	1.38112e+07	0	1.07434e+07	7.3245e+06	1.13223e+07	1.04795e+07	8.44007e+06
230			0		150.934	151.941	4.155	1.42343e+07	0		No matches found	No matches found	DDA for preferred ion	[M+H]+1	0	1.28085e+06	733426	1.37282e+06	556058	1.15609e+06	0	0	0	0	0	0	0	0	0	0	0	0	0	0	0	0	0	0	0	0	0	0	0	0	0	0	0	0	0
231			0		150.942	151.95	3.412	2.16438e+06	0		No matches found	No matches found	DDA for preferred ion	[M+H]+1	0	0	0	0	0	0	0	0	0	0	0	0	0	786242	0	0	0	0	0	0	0	0	0	0	0	0	0	0	0	0	2.16438e+06	0	0	0	0
232			0		168.961	151.957	3.707	2.17759e+07	0		No matches found	No matches found	DDA for preferred ion	[M+H-H2O]+1	0	0	0	0	0	0	0	0	0	0	0	0	0	0	4.66298e+06	0	0	0	0	0	0	0	0	0	0	0	0	0	0	0	0	0	0	0	0
233			0		150.986	151.993	18.222	5.13347e+06	0		No matches found	No matches found	No MS2	[M+H]+1	0	0	0	842302	595662	524909	0	661611	0	0	836554	228628	1.92854e+06	1.37642e+06	3.20628e+06	2.53519e+06	5.13347e+06	884733	1.1274e+06	3.25041e+06	3.36714e+06	660397	0	567496	0	0	0	0	0	0	778015	192081	434209	0	1.12804e+06
234			0		150.995	152.002	16.744	3.32073e+06	0		No matches found	No matches found	DDA for preferred ion	[M+H]+1	0	0	0	0	0	0	0	0	0	0	0	0	0	0	0	0	0	0	0	0	0	0	0	0	0	771689	0	455848	0	938601	374192	4.16599e+06	434039	1.20819e+06	442487
235			0		151.006	152.013	18.725	2.7257e+07	0		No matches found	No matches found	DDA for preferred ion	[M+H]+1	0	0	0	0	3.25732e+06	0	0	5.6188e+06	4.50229e+06	2.56637e+06	3.77191e+06	2.02282e+06	0	2.58353e+06	0	1.27205e+07	654425	5.44947e+06	119151	1.36519e+07	1.05091e+07	3.32943e+07	1.11403e+07	3.32729e+07	1.07641e+07	7.63751e+07	6.71776e+06	1.01083e+08	2.50055e+07	1.4709e+08	5.89258e+07	3.52385e+08	9.88717e+07	2.78906e+08	1.29227e+08
236			0		169.027	152.024	20.353	1.17191e+06	0		No matches found	No matches found	DDA for preferred ion	[M+H-H2O]+1	0	0	385935	298506	0	254543	1.60401e+06	2.33713e+06	0	305764	0	336073	1.07817e+06	281606	699954	1.16579e+06	680389	223798	3.72209e+06	4.85093e+06	4.93084e+06	1.40136e+06	3.59732e+06	1.28392e+06	479112	2.41e+06	0	1.05182e+06	0	2.31276e+06	2.11457e+06	1.60715e+07	656550	6.10152e+06	3.39078e+06
237			0		151.04	152.047	5.011	5.45554e+06	0		No matches found	No matches found	No MS2	[M+H]+1	7.49768e+06	8.51538e+06	1.14036e+07	9.23272e+06	9.58884e+06	9.36358e+06	864366	752707	653282	3.99552e+06	0	1.00361e+07	935728	6.2957e+06	2.02356e+06	6.63815e+06	3.51289e+06	2.21216e+07	1.50874e+06	1.03087e+07	528404	1.2655e+07	1.24469e+06	1.70874e+06	1.21736e+06	0	1.74439e+06	1.55155e+06	886387	1.42576e+06	224889	868979	1.77561e+06	2.894e+06	0
238	3-METHYL-2-OXINDOLE	C9 H9 N O	21.984	149481	169.052	152.049	15.437	2.6963e+08	2	51.5	No matches found	Multiple matches found	DDA for preferred ion	[M+H-H2O]+1	0	0	0	0	0	0	545865	1.3564e+06	386130	0	0	0	0	0	0	0	0	0	0	0	0	0	0	0	0	0	0	0	0	0	1.85694e+06	2.6963e+08	1.27777e+06	1.82044e+08	2.77927e+06
239	2',3'-Isopropylideneguanosine	C13 H17 N5 O5	-172.074	-532533	151.049	152.056	4.439	3.02506e+06	9	56.8	Multiple matches found	No matches found	DDA for preferred ion	[M+H]+1	0	0	0	0	0	0	0	1.21712e+06	0	0	0	0	0	0	0	0	0	0	0	0	0	0	0	0	0	0	0	0	0	0	751167	0	0	3.02506e+06	0
240	Ganciclovir	C9 H13 N5 O4	-104.048	-407875	151.049	152.056	4.3	2.65791e+07	14	57.4	Multiple matches found	Multiple matches found	DDA for preferred ion	[M+H]+1	0	0	0	0	0	0	0	0	0	0	3.57706e+06	0	0	1.40103e+06	0	237314	0	570003	0	0	0	0	0	0	0	0	0	0	0	0	0	0	0	0	2.65791e+07
241	Isoguanine	C5 H5 N5 O	-0.00034	-2.24	151.049	152.056	4.503	4.953e+07	1	51.9	Single match found	No matches found	DDA for preferred ion	[M+H]+1	0	0	0	0	0	0	0	0	0	0	1.06424e+08	0	0	0	0	0	692443	0	0	0	0	445228	0	0	0	0	0	0	0	0	377699	0	2.29831e+07	9.90601e+07	7.16347e+07
242			0		151.055	152.062	20.015	1.24591e+07	0		No matches found	No matches found	DDA for preferred ion	[M+H]+1	4.6317e+06	2.68888e+06	1.13457e+07	8.74149e+06	8.68766e+06	1.295e+07	1.85508e+06	5.95917e+06	6.876e+06	5.48476e+06	2.7784e+06	5.82573e+06	2.70015e+06	7.61245e+06	1.65002e+06	2.61906e+06	1.68889e+06	3.9083e+06	6.78801e+06	1.70849e+06	6.53911e+06	2.47316e+06	1.0088e+07	2.25013e+06	2.32571e+06	0	7.3602e+06	1.54439e+06	1.52757e+06	4.72919e+06	1.44713e+06	0	4.06842e+06	1.36076e+06	5.31648e+06
243			0		169.074	152.07	4.488	4.50267e+07	0		No matches found	No matches found	DDA for preferred ion	[M+H-H2O]+1	0	5.50638e+06	2.56293e+06	3.49616e+06	2.70561e+06	3.19783e+06	1.8286e+06	6.57461e+06	5.71646e+06	2.3586e+07	1.03458e+07	1.78456e+06	2.30584e+06	1.00131e+07	2.56415e+06	3.42128e+06	1.42235e+07	6.69486e+06	1.70334e+06	1.87963e+07	6.67142e+06	2.11286e+07	7.24906e+06	1.07359e+07	2.30583e+06	1.85153e+06	1.16463e+07	4.20301e+07	4.65481e+06	1.01809e+07	4.49869e+07	2.75515e+08	9.49869e+06	2.9504e+08	2.51804e+07
244	46644	C14 H17 N O8	-176.032	-538168	151.063	152.071	12.444	1.7601e+07	20	77.6	Multiple matches found	Multiple matches found	DDA for preferred ion	[M+H]+1	0	0	0	0	0	0	0	0	0	0	0	0	0	0	0	0	0	0	426119	0	2.37049e+06	4.20517e+06	0	0	0	9.38102e+06	0	1.37667e+07	0	1.7601e+07	0	0	0	0	420846
245	N-(4-Propoxyphenyl)acetamid	C11 H15 N O2	-42.047	-217735	151.063	152.071	11.68	1.10484e+08	29	83.3	Multiple matches found	Multiple matches found	DDA for preferred ion	[M+H]+1	0	0	0	2.4049e+06	2.37765e+06	2.04335e+06	888678	2.09707e+06	1.21119e+06	1.92455e+06	0	0	0	0	0	0	0	0	0	0	0	0	0	0	0	0	0	0	0	0	0	1.10484e+08	0	0	0
246	2-[(3-Isopropoxyphenyl)carbamoyl]benzoic acid	C17 H17 N O4	-148.016	-494845	151.1	152.107	11.752	1.8892e+07	5	81	Multiple matches found	No matches found	DDA for preferred ion	[M+H]+1	0	0	0	0	0	0	0	0	4.39683e+06	0	0	0	0	0	0	0	0	0	0	0	0	0	0	0	0	0	0	0	0	0	5.39995e+06	2.43691e+06	4.38881e+06	8.09575e+06	0
247	2-(2-Furyl)piperidine	C9 H13 N O	-1e-05	-0.04	151.1	152.107	11.148	4.24227e+07	6	75	Multiple matches found	No matches found	DDA for preferred ion	[M+H]+1	6.37974e+06	1.1541e+07	1.68535e+07	6.17035e+06	7.12084e+06	7.82097e+06	1.7627e+06	7.39306e+06	0	3.53886e+06	3.57076e+07	2.14833e+07	5.14625e+06	1.32487e+07	3.73961e+06	6.00934e+06	7.89445e+06	7.52389e+06	1.32976e+06	1.62938e+06	4.054e+06	3.2665e+06	1.77424e+06	1.6915e+06	1.39146e+07	4.25184e+06	3.90496e+06	1.22481e+07	890976	3.01358e+06	5.3187e+06	0	177679	1.92006e+07	2.76123e+07
248	CHEMBRDG-BB 6660515	C11 H18 N2 S	-58.9829	-280712	151.136	152.143	18.049	5.01777e+06	10	78	Multiple matches found	Multiple matches found	DDA for preferred ion	[M+H]+1	719417	0	1.14348e+06	0	935258	0	0	2.51925e+06	0	5.01777e+06	0	0	0	749360	0	1.26878e+06	822625	631731	3.73756e+06	4.20529e+06	2.85779e+06	5.80575e+06	1.6279e+06	0	0	0	0	0	0	0	1.55634e+06	759827	1.0844e+06	842867	1.95419e+06
249			0		151.136	152.143	18.61	2.14699e+06	0		No matches found	No matches found	No MS2	[M+H]+1	0	0	0	0	0	0	0	0	0	0	0	0	0	0	0	0	0	0	0	0	0	0	0	0	0	1.24016e+06	0	0	2.14699e+06	825738	0	0	0	0	0
250			0		169.939	152.935	4.467	4.97864e+06	0		No matches found	No matches found	DDA for other ion	[M+H-H2O]+1	911812	3.90448e+06	517145	1.29973e+06	0	918091	263793	0	0	512568	0	0	0	0	0	0	144386	182574	0	370305	0	248996	0	0	0	0	0	0	0	0	25129.4	0	0	0	0
251			0		169.95	152.947	3.274	7.43142e+06	0		No matches found	No matches found	DDA for other ion	[M+H-H2O]+1	0	0	0	0	0	0	0	0	0	0	0	0	0	0	3.18531e+06	0	2.45935e+06	0	2.6691e+06	2.61133e+06	6.24335e+06	1.05296e+06	3.58636e+06	2.93354e+06	1.79112e+06	1.05781e+06	3.39611e+06	521509	1.6331e+06	1.62507e+06	0	1.20104e+06	0	0	0
252			0		170.001	152.997	16.242	2.01393e+07	0		No matches found	No matches found	DDA for other ion	[M+H-H2O]+1	314004	0	0	117405	471674	345281	1.15602e+06	0	1.51107e+06	2.09234e+06	0	644691	0	489931	0	877014	0	476757	0	0	0	0	0	0	802119	6.69671e+06	0	0	0	1.44445e+07	0	5.97416e+07	4.96862e+06	2.20263e+07	2.32875e+06
253			0		152.009	153.016	4.641	1.24922e+07	0		No matches found	No matches found	DDA for preferred ion	[M+H]+1	8.68106e+06	3.65655e+06	1.86119e+07	5.22091e+06	4.88827e+06	1.02553e+07	1.52673e+06	3.76897e+06	1.49913e+06	0	2.49844e+07	8.25966e+06	6.12258e+06	6.1416e+06	4.98369e+06	0	0	0	245879	5.54261e+06	376719	684406	543878	2.3863e+06	7.23465e+06	1.11486e+07	8.7246e+06	1.77998e+07	1.86766e+06	2.41824e+07	7.76492e+06	3.46253e+07	8.75073e+06	2.10199e+06	9.60667e+06
254	anilazine	C9 H5 Cl3 N4	-121.944	-445119	152.014	153.021	17.342	2.8718e+06	1	50.3	Single match found	No matches found	DDA for preferred ion	[M+H]+1	0	0	0	0	0	0	0	0	0	0	329867	0	0	0	0	0	0	0	0	0	0	0	131174	0	0	0	0	512482	1.25145e+06	2.8718e+06	0	653030	0	0	0
255			0		152.014	153.022	19.054	407811	0		No matches found	No matches found	DDA for preferred ion	[M+H]+1	0	0	0	0	0	0	0	0	0	0	0	0	0	0	0	0	0	0	0	359351	0	0	0	0	0	0	0	0	0	0	0	0	0	407811	0
256			0		170.048	153.044	16.114	5.56341e+07	0		No matches found	No matches found	DDA for preferred ion	[M+H-H2O]+1	6.19399e+06	5.00745e+06	9.39872e+06	0	2.8692e+06	1.17905e+07	0	1.40048e+06	0	6.43502e+06	0	1.1983e+07	1.86288e+06	1.08151e+07	0	8.59432e+06	0	1.61299e+07	0	0	0	0	2.26156e+06	0	1.34403e+06	5.47895e+07	2.16461e+06	1.19629e+08	0	1.66902e+08	957296	0	398243	968465	3.3176e+06
257	2-Methoxy-5-fluorophenylboronic acid	C7 H8 B F O3	-3e-05	-0.19	170.055	153.052	3.219	4.87922e+06	1	59.6	Single match found	No matches found	DDA for preferred ion	[M+H-H2O]+1	3.64688e+07	3.50772e+07	1.81858e+08	2.72365e+07	3.48252e+07	3.06841e+07	4.09349e+07	2.67757e+07	2.81575e+07	8.13842e+07	9.50062e+07	9.41486e+07	4.23189e+07	5.66772e+07	4.37928e+07	5.35827e+07	2.95878e+07	4.30392e+07	4.55864e+07	8.09442e+07	2.01354e+08	3.14042e+07	1.37325e+08	7.18627e+07	5.67408e+07	1.60655e+08	1.16905e+08	1.02886e+08	3.26188e+07	8.02142e+07	4.22169e+07	7.3257e+07	4.53269e+07	8.56341e+07	1.30953e+08
258			0		170.069	153.066	4.403	407749	0		No matches found	No matches found	DDA for other ion	[M+H-H2O]+1	3.15652e+06	4.66891e+06	1.12433e+07	1.06738e+07	5.8576e+06	9.06915e+06	8.60273e+06	6.1043e+06	7.67346e+06	6.95526e+06	1.23712e+07	6.95656e+06	3.69314e+06	1.61236e+06	9.418e+06	7.62268e+06	0	1.30173e+07	5.80336e+06	1.65672e+07	0	1.39481e+07	3.98163e+06	1.71754e+07	3.68182e+06	0	0	6.76068e+06	6.88769e+06	5.7308e+06	2.32121e+06	7.20469e+06	5.4266e+06	2.63571e+06	3.41222e+06
259	3-Isobutylpentanedioic acid	C9 H16 O4	-36.0212	-191495	152.084	153.091	11.731	4.60836e+07	3	77.6	Multiple matches found	No matches found	DDA for preferred ion	[M+H]+1	0	0	0	8.97103e+06	8.86282e+06	1.60275e+07	5.21452e+06	6.40257e+06	6.49308e+06	1.25386e+07	1.78731e+07	8.01451e+06	0	3.47791e+06	0	5.98401e+06	0	6.45891e+06	0	0	0	0	0	0	0	0	0	0	0	0	1.0291e+07	4.60836e+07	2.46526e+06	1.83187e+07	1.55892e+07
260	(2E)-4-Hydroxy-2-nonen-8-ynal	C9 H12 O2	-0.00015	-0.99	152.084	153.091	13.115	1.1534e+08	4	69.3	Multiple matches found	Multiple matches found	DDA for preferred ion	[M+H]+1	1.48002e+08	8.69359e+07	2.65278e+08	8.8993e+07	1.39334e+08	1.40342e+08	3.66144e+07	8.61127e+07	1.0622e+08	1.29595e+08	1.84645e+08	1.79253e+08	9.66447e+07	1.43511e+08	1.33786e+08	1.68016e+08	1.28288e+08	1.36912e+08	9.80684e+07	1.0282e+08	9.70244e+07	9.37013e+07	2.04775e+08	1.6541e+08	1.38684e+08	6.51593e+07	1.36907e+08	1.72232e+08	7.29862e+07	1.95473e+08	2.10676e+08	2.27169e+08	4.88276e+07	1.42934e+08	1.59243e+08
261	1,6-Dioxacycloheptadecan-7-one	C15 H28 O3	-104.084	-406255	152.12	153.127	4.624	1.09319e+08	14	69.3	Multiple matches found	Multiple matches found	DDA for preferred ion	[M+H]+1	1.05939e+08	8.46899e+07	1.48326e+07	0	0	0	0	0	0	0	0	0	0	3.85183e+07	0	5.64691e+07	0	4.0716e+07	1.09319e+08	0	9.55404e+07	0	0	0	0	0	0	0	0	2.46323e+07	0	3.36838e+07	0	0	0
262	(-)-alpha-Thujone	C10 H16 O	-8e-05	-0.52	152.12	153.127	18.588	2.15503e+08	19	88.9	Multiple matches found	Multiple matches found	DDA for preferred ion	[M+H]+1	0	0	0	9.77944e+07	1.40632e+08	0	1.15148e+08	1.02766e+08	6.03781e+07	3.8356e+08	5.17033e+08	2.67438e+08	0	2.94464e+08	3.5588e+08	3.27037e+08	3.89289e+07	3.06361e+08	2.10376e+08	2.01676e+08	3.24361e+08	3.97616e+08	5.30936e+08	2.098e+07	1.23549e+08	1.29365e+08	2.21289e+08	1.70121e+08	1.23179e+08	0	3.16195e+08	9.17022e+07	7.10225e+07	7.34857e+07	2.19628e+08
263	2-Hexylpentanedioic acid	C11 H20 O4	-64.0159	-296183	152.12	153.128	21.033	8.44078e+07	16	93.5	Multiple matches found	Multiple matches found	DDA for preferred ion	[M+H]+1	0	0	0	0	0	0	0	0	0	0	0	0	0	0	0	0	0	0	0	0	0	0	0	0	0	6.69184e+07	0	0	0	0	0	7.04747e+07	0	8.44078e+07	0
264			0		152.904	153.911	4.605	243245	0		No matches found	No matches found	DDA for preferred ion	[M+H]+1	0	4.98327e+06	841434	677586	616835	1.28912e+06	937784	533667	0	0	0	587806	0	0	662499	0	0	0	0	0	0	0	122858	0	0	0	0	0	0	356187	0	486489	0	461927	0
265			0		152.931	153.938	4.14	3.06686e+06	0		No matches found	No matches found	DDA for preferred ion	[M+H]+1	0	58429	0	23031.8	0	0	0	0	0	0	0	0	0	0	0	0	0	0	0	0	0	0	0	0	0	0	0	0	0	0	0	0	0	0	0
266	2-Bromo-6-pyridinemethanol	C6 H6 Br N O	-16.0117	-85640.9	170.952	153.948	3.369	4.86704e+08	1	50.9	Single match found	No matches found	DDA for preferred ion	[M+H-H2O]+1	1.21784e+06	4.86704e+08	895724	0	981182	1.03548e+06	1.41968e+06	294972	493117	0	0	743121	0	0	0	1.11712e+06	0	821561	0	0	0	0	0	0	0	0	0	0	0	0	0	0	0	1.13032e+06	0
267			0		152.949	153.956	4.638	8.6556e+08	0		No matches found	No matches found	DDA for preferred ion	[M+H]+1	3.15234e+08	3.97048e+08	1.97453e+08	9.62977e+07	3.99627e+07	3.34789e+08	8.12253e+07	7.38132e+07	7.59868e+07	1.11029e+08	3.43831e+07	3.55837e+08	3.18141e+07	4.82835e+07	1.38071e+07	3.31875e+07	1.35173e+07	1.95541e+08	2.46953e+08	0	5.34292e+07	3.8863e+07	2.41242e+07	2.26929e+07	6.22225e+07	0	2.10545e+07	4.06104e+07	5.01753e+07	4.55366e+07	5.0209e+07	8.65461e+07	3.81289e+07	3.02644e+07	8.12109e+07
268	2-chloro-5-(piperidin-1-ylcarbonyl)aniline	C12 H15 Cl N2 O	-85.0893	-357387	152.998	154.005	16.817	1.33948e+07	10	69.4	Multiple matches found	No matches found	DDA for preferred ion	[M+H]+1	0	0	0	0	0	0	0	0	0	0	0	0	0	0	2.61657e+06	0	1.11546e+06	2.23955e+06	0	0	2.72392e+06	4.13231e+06	3.44321e+06	1.26989e+07	3.10041e+06	1.72904e+07	4.32428e+06	1.24808e+07	9.53482e+06	4.06868e+07	1.09409e+07	2.67895e+07	4.83193e+06	3.5288e+07	0
269	4-Amino-5-carboxy-2-ethylmercaptopyrimidine	C7 H9 N3 O2 S	-28.0328	-140839	171.009	154.005	17.97	1.53154e+07	4	74.7	Multiple matches found	No matches found	DDA for preferred ion	[M+H-H2O]+1	1.29317e+06	355948	0	0	0	0	0	0	0	0	682060	0	5.30344e+06	1.95953e+06	1.97609e+06	3.60837e+06	2.54151e+06	5.43898e+06	2.40678e+06	4.91219e+06	0	4.06976e+06	1.20652e+06	5.16049e+06	1.37645e+06	1.03886e+07	8.20765e+06	2.04075e+07	1.16942e+07	2.33758e+07	0	8.77211e+06	1.19689e+06	6.827e+06	0
270			0		152.998	154.005	16.281	3.91525e+07	0		No matches found	No matches found	DDA for preferred ion	[M+H]+1	8.0202e+06	4.68292e+06	2.05648e+07	4.43717e+06	7.95717e+06	1.00013e+07	2.90526e+06	9.86678e+06	7.46789e+06	8.43013e+06	1.96528e+07	1.5938e+07	2.14341e+07	1.54837e+07	2.99117e+07	1.76957e+07	2.28607e+07	2.33635e+07	1.56555e+07	6.75587e+07	2.08033e+07	6.19457e+07	1.92538e+07	3.14599e+07	1.04783e+07	1.2145e+07	1.19785e+07	3.47612e+07	1.81456e+07	3.34434e+07	5.25918e+07	1.6591e+08	3.39919e+07	1.13754e+08	7.14012e+07
271			0		306.062	154.038	5.116	626547	0		No matches found	No matches found	DDA for preferred ion	[M+2H]+2	0	0	0	0	0	0	0	0	0	0	0	0	0	0	0	0	361256	0	0	626547	0	0	0	394507	0	0	0	0	0	0	0	0	0	0	0
272	4-Hydroxy-6-methylnicotinic acid	C7 H7 N O3	-4e-05	-0.28	153.043	154.05	10.67	1.18184e+06	7	51.2	Multiple matches found	No matches found	DDA for preferred ion	[M+H]+1	0	0	678724	290318	432364	363106	0	0	392383	0	1.18184e+06	228290	0	0	0	0	0	0	410419	0	472649	59190.9	255578	0	0	0	0	834300	571664	0	869816	318992	316576	0	0
273	(1S,7R)-Octahydro-1,6,7,8-indolizinetetrol	C8 H15 N O4	-36.021	-190487	153.079	154.086	9.068	1.35119e+06	2	57.2	Multiple matches found	No matches found	DDA for preferred ion	[M+H]+1	0	0	0	0	0	0	0	0	0	0	0	0	0	0	0	0	0	0	0	0	0	0	0	0	0	0	0	0	0	0	0	0	0	0	1.35119e+06
274			0		153.079	154.086	4.861	5.57268e+06	0		No matches found	No matches found	DDA for preferred ion	[M+H]+1	0	0	582915	0	0	0	0	0	0	0	0	0	0	621707	0	93558.5	0	645202	0	0	5.9356e+06	0	0	1.56143e+06	259105	7.38721e+06	2.15074e+06	0	2.77654e+06	1.17719e+07	1.18367e+06	0	0	2.23395e+06	0
275	2,2'-[1,2-Phenylenebis(oxy)]diethanamine	C10 H16 N2 O2	-43.0418	-219465	153.079	154.087	4.366	3.51461e+06	1	52.2	Single match found	No matches found	DDA for preferred ion	[M+H]+1	414879	3.24509e+06	1.37344e+06	0	793248	343204	0	547603	0	0	0	939269	377688	3.51461e+06	0	1.72827e+06	0	569788	0	0	0	0	0	0	0	0	0	0	0	0	0	0	0	0	0
276			0		153.087	154.094	19.74	5.56479e+06	0		No matches found	No matches found	DDA for preferred ion	[M+H]+1	0	0	0	0	0	0	0	0	0	0	0	0	0	0	0	0	0	0	0	0	0	0	0	0	0	0	1.69431e+06	0	0	0	0	0	0	0	0
277	Ro 04-6790	C12 H16 N6 O2 S	-155.004	-503088	153.101	154.109	4.353	301803	1	59.2	Single match found	No matches found	DDA for preferred ion	[M+H]+1	0	0	0	0	0	0	0	0	0	0	0	0	0	0	0	0	0	0	265369	0	167926	0	301803	0	0	0	0	73648.7	0	0	0	0	0	0	0
278			0		153.115	154.122	12.944	789954	0		No matches found	No matches found	DDA for preferred ion	[M+H]+1	3.1114e+06	1.89814e+08	1.31542e+08	207700	3.35044e+06	3.52631e+06	4.26665e+06	3.39637e+06	3.13027e+06	8.23209e+06	6.78302e+06	2.85103e+07	5.22835e+06	4.26489e+06	4.3468e+06	3.26779e+06	1.38396e+07	4.52078e+06	7.22673e+06	1.42839e+08	4.75508e+07	0	3.8883e+06	4.29315e+06	3.34761e+06	2.38083e+07	1.84332e+07	1.84387e+07	4.13655e+06	1.13921e+08	2.18136e+07	3.49514e+06	3.52705e+06	3.01944e+07	3.9228e+06
279	1-(Tetrahydro-3-furanyl)-4-piperidinamine	C9 H18 N2 O	-17.0262	-100070	153.116	154.123	4.086	5.85884e+06	1	51.2	Single match found	No matches found	DDA for preferred ion	[M+H]+1	0	0	0	0	0	0	0	0	0	0	0	0	0	0	737565	0	0	0	0	0	0	0	0	0	0	0	0	0	0	0	0	0	0	0	0
280			0		153.934	154.941	4.27	155454	0		No matches found	No matches found	DDA for preferred ion	[M+H]+1	0	0	2.55837e+06	1.75258e+06	0	1.40125e+06	1.46204e+06	1.53928e+06	1.6657e+06	1.67656e+06	0	2.01473e+06	0	2.98206e+06	2.11831e+06	2.18758e+06	0	1.88983e+06	515815	0	2.80478e+06	82337.4	124102	0	2.39589e+06	1.67157e+06	2.19855e+06	0	2.328e+06	255649	0	2.19969e+06	1.96932e+06	2.17399e+06	218093
281			0		153.96	154.967	4.656	4.99804e+08	0		No matches found	No matches found	DDA for preferred ion	[M+H]+1	7.58658e+07	8.05386e+07	0	0	0	0	0	0	0	0	0	2.80657e+07	0	0	0	0	0	0	0	2.41574e+06	0	0	0	897951	0	754652	1.7814e+07	0	1.68184e+07	0	0	0	0	0	0
282			0		153.979	154.986	3.753	77852.3	0		No matches found	No matches found	No MS2	[M+H]+1	0	0	0	0	0	0	0	0	0	0	0	0	0	0	0	0	0	0	77852.3	0	0	0	0	18573.2	0	0	0	67825.5	0	0	0	0	0	0	0
283			0		153.995	155.003	4.675	1.08958e+08	0		No matches found	No matches found	DDA for preferred ion	[M+H]+1	0	0	1.68862e+07	2.22222e+07	1.47959e+07	0	1.04846e+07	1.50856e+07	0	0	0	1.21961e+07	7.51709e+06	0	0	7.98704e+06	0	0	0	0	0	0	0	0	0	0	0	0	0	0	0	0	0	0	0
284			0		154.012	155.019	19.871	165502	0		No matches found	No matches found	No MS2	[M+H]+1	0	0	0	0	0	0	0	0	0	0	165502	0	82719.2	0	0	88239.8	0	0	0	0	0	0	0	0	0	0	0	0	0	0	0	0	0	0	0
285			0		154.024	155.031	5.152	1.22037e+06	0		No matches found	No matches found	DDA for preferred ion	[M+H]+1	0	0	0	0	0	0	0	0	0	0	0	0	0	0	0	0	926802	0	0	0	0	0	0	66729.5	0	0	0	0	0	0	0	0	0	0	1.22037e+06
286			0		154.046	155.054	4.357	1.46004e+07	0		No matches found	No matches found	DDA for preferred ion	[M+H]+1	0	0	0	0	0	0	43655.5	0	0	0	0	979359	66571.9	861905	0	1.03124e+06	0	697420	0	0	2.96524e+06	0	516549	0	463864	0	546658	1.15904e+06	406283	0	9.53586e+06	2.75237e+06	2.94443e+06	1.26658e+07	0
287			0		154.06	155.067	3.338	4.17249e+06	0		No matches found	No matches found	DDA for preferred ion	[M+H]+1	3.13911e+07	1.21186e+08	1.66977e+07	3.97809e+07	4.60175e+07	3.14796e+07	6.41317e+06	2.20867e+07	7.39573e+06	6.18903e+06	5.7118e+07	3.87318e+07	1.11181e+08	6.08703e+07	8.01669e+07	1.02328e+08	1.06164e+08	1.07075e+08	3.96793e+07	8.23662e+07	2.40167e+08	7.56225e+07	9.10453e+07	2.46382e+08	5.50848e+07	5.08769e+07	4.72049e+07	5.95418e+07	5.06772e+07	4.60157e+07	2.64312e+07	1.50591e+07	7.96856e+06	2.40597e+07	2.7216e+07
288	SKF-77,434	C19 H21 N O2	-141.094	-478031	154.063	155.07	5.168	6.46085e+06	10	77.5	Multiple matches found	No matches found	DDA for other ion	[M+H]+1	0	0	0	0	0	0	0	0	0	0	0	0	0	0	0	0	4.31118e+06	0	0	0	0	6.46085e+06	0	4.32787e+06	0	0	0	0	0	0	0	0	0	0	0
289	2-[(1R,6R)-6-Isopropenyl-3-methyl-2-cyclohexen-1-yl]-5-methyl-1,3-benzenediol	C17 H22 O2	-104.099	-403231	154.063	155.07	19.683	6.65288e+06	14	84.2	Multiple matches found	Multiple matches found	DDA for other ion	[M+H]+1	0	0	0	0	0	0	0	0	0	0	0	0	5.07671e+06	0	0	0	0	0	0	0	5.01048e+06	0	0	3.65538e+06	0	0	0	0	0	0	0	0	4.46317e+06	4.54372e+06	0
290	Atraric acid	C10 H12 O4	-42.0107	-214260	154.063	155.07	18.798	4.74737e+06	15	89.1	Multiple matches found	Multiple matches found	DDA for other ion	[M+H]+1	0	0	1.55329e+06	0	4.4038e+06	1.97231e+06	1.65918e+06	0	2.48616e+06	1.70443e+06	0	0	0	0	0	0	0	0	0	0	0	0	0	0	0	0	0	0	0	0	0	0	0	0	0
291	3-[(1E)-1-Propen-1-yl]pentanedioic acid	C8 H12 O4	-18.0107	-104669	154.063	155.07	13.506	3.75062e+07	6	67.1	Multiple matches found	No matches found	DDA for preferred ion	[M+H]+1	4.7246e+07	3.37083e+07	6.51384e+07	6.56673e+07	5.85161e+07	1.49666e+07	2.89231e+07	6.79363e+07	3.50864e+07	6.21847e+07	1.36141e+08	7.56203e+07	3.94624e+07	7.94713e+07	7.78501e+06	1.49872e+07	6.77582e+07	4.80651e+07	2.03458e+07	3.14575e+07	4.28238e+07	1.55709e+07	6.43726e+07	4.65125e+07	4.4835e+07	3.049e+07	7.50123e+07	3.31617e+07	4.24548e+07	2.36746e+07	8.46006e+07	4.53524e+07	8.41948e+07	4.39369e+07	1.29139e+08
292			0		154.074	155.082	11.456	256459	0		No matches found	No matches found	DDA for other ion	[M+H]+1	8.38197e+06	7.44823e+06	0	3.63602e+06	0	8.02954e+06	1.56392e+07	7.84532e+06	1.94956e+06	1.08488e+06	2.9004e+07	8.32277e+06	9.5198e+06	0	0	0	0	1.62644e+07	1.11008e+07	2.22737e+07	769376	0	1.86724e+06	3.58262e+07	0	0	5.53242e+06	2.42391e+07	7.37116e+06	2.99776e+07	1.43682e+07	7.59916e+06	0	0	0
293	4-hydroxynonenoic acid	C9 H16 O3	-18.0107	-104647	154.099	155.107	13.466	4.08605e+07	5	91.5	Multiple matches found	No matches found	DDA for preferred ion	[M+H]+1	1.20549e+08	1.1659e+08	1.68353e+08	2.08484e+08	1.20838e+08	1.11193e+08	2.21596e+08	1.69093e+08	1.57193e+08	1.62552e+08	2.00374e+08	1.50542e+08	1.264e+08	2.82983e+08	1.81954e+08	1.31749e+08	2.54416e+08	1.19867e+08	1.65538e+08	2.14086e+08	1.90294e+08	1.3008e+08	1.83835e+08	1.26348e+08	5.93375e+07	1.41439e+08	1.46123e+08	1.60226e+08	2.89022e+08	1.65058e+08	2.99998e+08	1.71041e+08	3.59066e+08	1.20143e+08	6.77861e+08
294			0		154.1	155.107	4.436	3.76338e+07	0		No matches found	No matches found	DDA for preferred ion	[M+H]+1	0	1.32724e+07	4.5347e+06	0	6.08659e+06	3.76338e+07	2.38726e+07	9.31236e+06	0	2.86647e+07	1.87219e+07	6.99371e+06	1.43936e+07	0	0	2.59997e+07	0	0	2.80165e+07	0	2.00918e+07	0	0	0	1.2375e+07	0	0	0	1.2446e+07	1.42484e+07	0	0	0	0	0
295			0		154.136	155.143	16.861	1.69433e+07	0		No matches found	No matches found	DDA for preferred ion	[M+H]+1	0	4.28582e+06	8.88594e+06	2.78669e+06	7.08997e+06	0	1.2761e+06	1.30088e+07	1.06058e+07	1.09535e+07	1.61246e+07	6.36906e+06	1.0349e+07	5.10692e+06	2.10347e+06	0	9.88726e+06	1.64524e+07	7.57812e+06	9.45257e+06	1.27937e+07	1.51343e+07	9.4614e+06	1.92922e+07	4.85875e+06	3.24081e+06	0	0	0	2.53269e+06	2.21797e+06	0	0	0	0
296			0		154.147	155.155	10.424	234344	0		No matches found	No matches found	No MS2	[M+H]+1	0	0	0	0	0	0	0	0	0	0	0	0	0	0	0	0	0	0	0	0	234344	0	112458	0	0	0	0	122841	0	154233	0	0	0	0	0
297			0		154.967	155.974	4.588	3.09649e+07	0		No matches found	No matches found	DDA for preferred ion	[M+H]+1	4.36661e+07	6.19297e+07	2.39233e+06	0	4.5935e+07	4.56892e+07	2.26889e+07	2.69069e+07	2.34433e+07	2.92954e+07	0	2.64081e+07	2.19828e+07	3.28273e+06	0	1.69408e+07	1.62076e+07	1.60672e+07	0	3.67325e+06	0	1.7466e+07	0	1.8507e+07	0	0	0	0	0	0	0	0	0	0	0
298			0		155.019	156.026	4.077	503156	0		No matches found	No matches found	DDA for preferred ion	[M+H]+1	0	0	544041	0	0	0	698481	1.28725e+06	867251	0	0	1.47017e+06	1.44834e+06	0	1.00631e+06	0	0	0	0	0	464560	0	0	0	0	645067	2.06102e+06	1.14384e+06	1.55042e+06	1.57268e+06	3.55617e+06	1.62789e+06	1.73802e+06	0	0
299			0		155.026	156.034	19.197	2.18258e+06	0		No matches found	No matches found	No MS2	[M+H]+1	244968	828483	1.53156e+06	933820	0	1.02129e+06	0	0	0	501682	2.18258e+06	2.03781e+06	631917	0	0	0	610685	942187	0	0	0	0	0	0	0	0	0	0	0	0	1.04087e+06	0	0	1.09609e+06	0
300			0		155.037	156.044	15.393	2.06632e+07	0		No matches found	No matches found	DDA for preferred ion	[M+H]+1	0	0	0	0	0	0	0	0	0	0	0	0	0	0	0	0	0	0	0	0	0	0	0	0	0	166145	0	75066.5	0	370329	0	2.14386e+07	0	97671	118241
301			0		155.058	156.065	4.85	5.33666e+06	0		No matches found	No matches found	DDA for preferred ion	[M+H]+1	0	0	0	0	0	0	0	0	0	0	0	0	0	0	0	0	0	0	0	0	0	0	0	0	0	2.88585e+06	2.35804e+06	5.33666e+06	430084	1.01241e+06	0	0	0	0	0
302	Spectral Match to L-Histidine from NIST14		0		155.07	156.077	3.38	3.92622e+07	16	74.7	Multiple matches found	Multiple matches found	DDA for preferred ion	[M+H]+1	2.2581e+06	0	491163	399108	0	3.55334e+06	2.31795e+06	382443	0	0	0	0	0	934008	0	0	0	0	0	0	0	0	0	0	197614	0	0	52986.1	0	0	0	0	0	0	0
303	SCH-50911	C8 H15 N O3	-18.0103	-104042	155.095	156.102	4.093	8.09974e+07	1	53.8	Single match found	No matches found	DDA for preferred ion	[M+H]+1	0	0	0	0	0	0	0	0	0	0	0	0	0	0	0	0	0	0	0	0	0	0	6.51402e+06	279111	0	596951	0	0	0	0	0	0	0	0	0
304	N-ACETYL-DL-LEUCINE	C8 H15 N O3	0.00031	1.8	173.106	156.102	4.381	2.42397e+07	5	62.4	Multiple matches found	Single match found	DDA for preferred ion	[M+H-H2O]+1	0	1.31e+07	0	2.06434e+07	8.97206e+06	0	5.47553e+06	1.90567e+07	0	2.42397e+07	0	0	1.32321e+07	0	0	0	9.52189e+06	0	2.69588e+06	1.20026e+07	1.90087e+06	1.50579e+07	2.67848e+06	8.87684e+06	0	9.04098e+06	0	1.38784e+07	0	792358	0	0	0	0	0
305			0		173.141	156.138	4.857	4.836e+08	0		No matches found	No matches found	DDA for preferred ion	[M+H-H2O]+1	1.28234e+07	1.33087e+07	2.31065e+07	1.36317e+07	1.29378e+06	1.40791e+07	1.25139e+07	1.26845e+07	1.29583e+07	1.42885e+07	2.56338e+06	1.84633e+07	1.75991e+07	1.46231e+07	1.44135e+07	1.44461e+07	1.30694e+07	1.72788e+07	1.46701e+07	1.5273e+07	2.935e+07	1.61526e+07	1.42118e+07	1.97842e+07	1.64959e+07	9.82951e+08	2.0283e+08	5.67282e+06	1.50089e+07	2.81101e+07	3.78487e+07	3.25792e+06	1.43544e+07	1.03716e+07	6.17713e+06
306	(3-exo)-9-Methyl-9-azabicyclo[3.3.1]nonan-3-amine	C9 H18 N2	0.98398	6383.4	155.131	156.138	13.399	738510	2	74.5	Multiple matches found	No matches found	DDA for other ion	[M+H]+1	0	0	0	0	0	0	0	0	0	0	40360	0	0	0	0	0	0	0	0	0	0	0	246908	0	0	322368	690357	738510	0	0	0	0	0	0	0
307			0		155.167	156.174	15.984	1.58216e+06	0		No matches found	No matches found	No MS2	[M+H]+1	0	0	0	0	0	0	0	0	0	0	4.92526e+06	0	3.15537e+06	0	0	2.05872e+06	0	3.16433e+06	0	0	0	0	0	0	0	0	0	0	0	0	0	0	0	0	0
308			0		155.953	156.96	16.261	3.3639e+06	0		No matches found	No matches found	No MS2	[M+H]+1	0	0	118221	0	0	0	197750	0	0	223135	0	118843	0	0	0	616224	351384	542588	446392	0	820153	0	478198	506728	255559	0	701805	1.4403e+06	0	2.07184e+06	2.28222e+06	6.72781e+06	1.77116e+06	6.22624e+06	2.06498e+06
309			0		155.959	156.966	4.683	1.36583e+08	0		No matches found	No matches found	DDA for preferred ion	[M+H]+1	0	0	1.36583e+08	0	1.19528e+08	3.87535e+07	0	0	0	0	0	0	0	0	7.36956e+07	0	9.02884e+06	0	5.4387e+07	8.02622e+07	0	7.24344e+07	0	6.61001e+07	0	0	0	0	0	0	0	0	0	0	0
310			0		155.979	156.987	3.593	418284	0		No matches found	No matches found	No MS2	[M+H]+1	0	400018	836569	0	0	0	0	0	0	0	0	0	0	0	0	0	0	0	0	0	0	0	0	0	0	0	0	0	0	0	0	0	0	0	0
311			0		155.998	157.005	18.517	1.056e+06	0		No matches found	No matches found	No MS2	[M+H]+1	667543	649215	0	0	0	0	0	0	0	0	1.15302e+06	0	0	1.11492e+06	0	1.01212e+06	0	1.58589e+06	0	0	1.4443e+06	1.12675e+06	1.33072e+06	1.22183e+06	350162	0	0	648772	0	764315	0	0	0	0	0
312			0		156.01	157.017	3.333	1.37336e+06	0		No matches found	No matches found	DDA for preferred ion	[M+H]+1	532267	0	702533	636511	0	500577	294894	0	0	368653	0	0	235758	0	0	251008	0	0	96411.2	0	26896.2	0	476019	168251	632679	464420	554770	0	0	577325	0	560390	704493	591966	0
313			0		156.034	157.041	19.713	4.22744e+07	0		No matches found	No matches found	DDA for preferred ion	[M+H]+1	9.29901e+07	2.54783e+08	2.18985e+08	1.27309e+08	1.41577e+08	1.14608e+08	1.11459e+06	9.97019e+07	7.90782e+07	1.65781e+07	1.02196e+08	2.01746e+08	4.94033e+07	1.45494e+08	5.26545e+07	1.43106e+06	1.08595e+08	1.79952e+08	0	0	2.4085e+07	8.8262e+07	2.03626e+07	8.51539e+07	6.01706e+07	1.58766e+07	1.4468e+08	1.43362e+08	2.05122e+07	2.5453e+07	1.18945e+08	7.30109e+07	3.21044e+07	1.14726e+08	1.36037e+08
314	CHEMBRDG-BB 6606317	C13 H12 N2 O4 S	-136.018	-465731	156.034	157.042	12.211	1.09696e+06	1	56	Single match found	No matches found	DDA for preferred ion	[M+H]+1	0	0	0	0	0	0	0	0	0	0	0	0	1.09696e+06	0	0	0	0	0	109355	0	300521	0	0	0	0	140513	0	0	0	0	0	0	0	0	0
315			0		156.04	157.047	5	9.23983e+06	0		No matches found	No matches found	DDA for preferred ion	[M+H]+1	1.35863e+06	874083	1.62644e+06	0	0	0	9.6732e+06	6.00307e+06	2.44141e+06	1.01841e+07	0	1.15871e+07	6.74255e+06	1.83545e+07	0	1.59736e+07	8.74695e+06	4.88647e+06	1.68997e+07	1.51437e+07	9.89521e+06	7.5008e+06	2.42199e+07	1.48111e+07	3.48169e+06	2.39757e+06	1.76544e+07	4.0016e+06	0	9.09767e+06	6.3948e+06	3.04113e+06	5.43304e+06	6.35907e+06	0
316			0		156.076	157.083	3.263	4.99099e+07	0		No matches found	No matches found	DDA for preferred ion	[M+H]+1	9.80829e+07	1.1149e+08	1.59942e+08	1.79516e+07	5.9617e+07	7.6962e+07	6.7417e+07	6.17554e+07	7.94546e+07	5.01279e+07	1.34738e+08	6.01997e+07	1.00379e+08	7.95113e+07	4.55462e+07	6.84218e+07	1.10245e+07	9.40868e+07	7.78465e+07	2.34119e+07	1.07631e+08	4.18902e+07	1.02361e+08	6.48339e+07	9.50319e+07	7.19476e+07	1.00084e+08	6.6367e+07	5.71378e+07	7.79779e+07	1.1794e+08	6.74768e+07	1.03209e+08	7.02789e+07	1.08637e+08
317	5-Ethyl-2-methyl-7-oxo-4,7-dihydropyrazolo[1,5-a]pyrimidine-3-carbonitrile	C10 H10 N4 O	-27.9964	-138538	174.089	157.086	16.192	6.86755e+06	2	57	Multiple matches found	No matches found	DDA for preferred ion	[M+H-H2O]+1	0	0	0	0	0	0	0	0	0	0	0	0	0	0	0	0	0	0	0	0	0	0	4.07084e+06	0	0	2.51108e+06	0	6.86755e+06	0	0	0	0	0	0	0
318	Octanedioic acid CollisionEnergy:205060	C8 H14 O4	-18.0106	-103456	156.079	157.086	16.618	9.17329e+06	4	57.4	Multiple matches found	Multiple matches found	DDA for preferred ion	[M+H]+1	1.04487e+07	7.08353e+06	1.0345e+07	7.69694e+06	3.69027e+06	1.91089e+06	4.4028e+06	5.30973e+06	5.46667e+06	5.59767e+06	1.13861e+07	9.71999e+06	0	8.92576e+06	5.14351e+06	6.76623e+06	7.50556e+06	5.19562e+06	8.512e+06	1.10418e+07	9.43606e+06	1.06837e+07	2.24881e+06	8.47217e+06	1.25666e+07	0	7.172e+06	0	8.57731e+06	0	1.63153e+07	0	1.79379e+06	0	4.35435e+06
319	9-Hydroxynonanoic acid	C9 H18 O3	-18.0106	-103435	156.115	157.122	14.243	3.12569e+07	8	86.2	Multiple matches found	Single match found	DDA for preferred ion	[M+H]+1	1.39594e+07	2.29904e+07	2.44977e+07	1.21133e+07	5.17084e+06	1.44329e+07	0	0	0	2.38992e+07	4.0623e+07	2.2137e+07	7.73773e+06	2.16729e+07	0	2.21556e+07	0	2.49497e+07	3.93172e+06	7.10481e+06	0	1.8335e+07	0	0	0	0	0	0	1.47424e+07	4.07116e+06	1.28311e+07	1.27483e+07	0	5.02938e+06	1.67978e+07
320	(4-Methylcyclohexyl)acetic acid	C9 H16 O2	-4e-05	-0.23	156.115	157.122	16.221	5.33524e+07	6	67.2	Multiple matches found	Single match found	DDA for preferred ion	[M+H]+1	1.69994e+08	1.84172e+08	2.28795e+08	2.10911e+08	1.6564e+08	1.73556e+08	1.3205e+08	2.01054e+08	1.8438e+08	1.34763e+08	1.83886e+08	1.10453e+08	1.87132e+08	1.05698e+08	2.75081e+08	1.22162e+08	2.07212e+08	1.48934e+08	1.07583e+08	2.20167e+08	2.11607e+08	1.92762e+08	1.91396e+08	2.10054e+08	1.8018e+08	1.70056e+08	1.34751e+08	2.32201e+08	1.6557e+08	1.99384e+08	1.86667e+08	2.14046e+08	1.04474e+08	1.47005e+08	2.3339e+08
321	4-Hydroxynonenal	C9 H16 O2	18.0105	115367	174.126	157.122	15.394	9.24302e+06	9	73.9	Multiple matches found	Multiple matches found	DDA for other ion	[M+H-H2O]+1	0	0	0	0	6.44595e+06	0	0	0	6.89071e+06	0	0	7.05005e+06	0	0	0	0	0	0	0	0	0	0	0	0	0	0	0	0	0	0	0	0	0	0	0
322	N,N-Dimethyl-2-(4-piperidinyl)ethanamine	C9 H20 N2	-0.00026	-1.67	156.162	157.17	3.509	2.75469e+07	2	69.6	Multiple matches found	No matches found	DDA for preferred ion	[M+H]+1	3.44053e+06	4.73897e+06	6.52954e+06	7.26771e+06	4.90721e+06	3.42789e+06	3.59822e+06	5.30542e+06	8.55769e+06	1.07407e+07	9.6216e+06	1.24055e+07	7.75232e+06	4.49406e+06	0	7.61883e+06	0	6.48407e+06	7.76752e+06	5.66561e+06	9.59133e+06	5.41664e+06	4.29496e+06	5.72231e+06	4.5016e+06	4.18206e+06	6.45663e+06	5.53651e+06	1.12183e+07	0	1.4043e+07	6.03911e+06	2.37867e+07	2.75469e+07	7.93167e+06
323			0		156.542	157.549	3.617	86178.9	0		No matches found	No matches found	No MS2	[M+H]+1	0	0	0	0	0	0	0	0	0	0	0	0	0	0	0	0	0	0	0	0	72021.9	0	0	0	0	0	0	60261.2	0	0	0	86178.9	0	0	0
324			0		156.92	157.927	3.502	333596	0		No matches found	No matches found	DDA for preferred ion	[M+H]+1	90761.3	0	333596	79742.3	0	141651	63772.9	124454	0	72574.9	0	0	0	0	0	0	0	0	65088.4	0	0	0	227795	0	74408.4	0	164967	0	80423.5	96155.2	0	45172	91833.4	106694	0
325			0		157.006	158.013	15.7	954797	0		No matches found	No matches found	No MS2	[M+H]+1	109837	343821	466750	279607	99182.2	282819	23888.6	0	27452.8	110602	0	0	513907	595182	75942.6	0	0	954797	0	0	0	0	0	0	0	0	0	0	0	0	168525	0	240218	198904	0
326			0		157.02	158.027	8.602	1.05141e+06	0		No matches found	No matches found	No MS2	[M+H]+1	0	0	1.05141e+06	0	0	0	102843	234293	0	0	0	0	0	0	0	0	0	0	0	0	0	0	0	0	0	0	0	0	0	0	677904	0	0	114719	0
327			0		157.04	158.047	4.073	983406	0		No matches found	No matches found	DDA for other ion	[M+H]+1	0	0	0	0	0	0	0	1.36459e+06	1.6226e+06	0	0	0	1.24288e+06	0	0	1.29509e+06	933389	0	0	1.62375e+06	0	529040	488137	0	0	0	0	0	1.0771e+06	0	0	0	1.96681e+06	1.5011e+06	0
328	(6-Chloro-3-oxo-2,3-dihydro-4H-1,4-benzoxazin-4-yl)acetic acid	C10 H8 Cl N O4	-83.9613	-348367	157.053	158.06	12.074	2.84362e+06	5	60.8	Multiple matches found	No matches found	DDA for other ion	[M+H]+1	46108.5	0	0	0	0	0	0	0	0	0	0	0	1.02035e+06	924193	0	91195.9	0	484223	0	0	0	0	2.84362e+06	0	0	0	0	0	0	0	1.22581e+06	0	0	0	357581
329			0		157.053	158.06	11.141	2.43317e+06	0		No matches found	No matches found	DDA for other ion	[M+H]+1	0	0	0	0	2.43317e+06	1.70993e+06	0	1.98891e+06	0	0	2.33878e+06	0	0	0	1.66681e+06	1.40097e+06	0	1.73625e+06	94682.4	340156	3.00784e+06	0	0	448216	161026	0	0	0	0	0	0	151790	0	0	269504
330			0		175.076	158.073	19.683	1.45748e+06	0		No matches found	No matches found	DDA for preferred ion	[M+H-H2O]+1	0	0	953578	0	0	0	0	0	317461	0	0	0	0	0	0	0	0	0	0	0	0	0	0	0	0	0	0	0	0	0	530133	0	1.45748e+06	0	583511
331			0		157.074	158.081	4.551	7.16401e+06	0		No matches found	No matches found	DDA for preferred ion	[M+H]+1	0	0	0	0	0	0	0	26647.7	225248	0	30439.6	0	0	0	0	0	0	0	0	0	0	0	0	0	3.1469e+06	0	1.25348e+06	2.0194e+06	0	0	1.0136e+06	0	243025	0	0
332			0		157.11	158.118	10.468	2.68839e+06	0		No matches found	No matches found	DDA for preferred ion	[M+H]+1	579687	0	1.95394e+06	767900	1.40275e+06	585597	0	0	2.61669e+06	2.4586e+06	1.78885e+06	1.12439e+06	0	567491	575443	0	0	2.24211e+06	1.00686e+06	272932	48878	599311	0	296133	0	0	0	649141	1.01668e+06	0	2.89183e+06	0	0	799877	294446
333	hyocholic acid	C24 H40 O5	-251.141	-615108	157.147	158.154	18.574	7.24558e+07	2	72.8	Single match found	Single match found	DDA for preferred ion	[M+H]+1	2.07128e+06	7.00334e+07	5.46917e+07	7.40816e+07	5.66264e+07	4.46094e+07	0	3.63377e+06	0	4.64258e+07	0	4.84555e+07	0	1.76024e+06	0	4.83046e+07	0	4.03665e+07	0	0	0	0	0	1.89374e+06	0	0	0	0	0	0	0	0	0	823019	3.6486e+06
334	N-Isobutyl-3-methylbutanamide	C9 H19 N O	0.00011	0.72	157.147	158.154	18.271	1.94454e+08	1	54.1	Single match found	No matches found	DDA for preferred ion	[M+H]+1	7.98e+07	2.98616e+07	3.19589e+07	2.65547e+07	1.64193e+07	4.10026e+07	5.12539e+07	5.58286e+07	5.65001e+07	1.88401e+07	9.51893e+07	3.38594e+07	7.98895e+07	8.64463e+07	1.5114e+08	2.44737e+07	8.73482e+07	6.55632e+07	7.98835e+06	6.6406e+07	2.2796e+07	8.33832e+07	7.15158e+07	9.67999e+07	7.46511e+07	5.21214e+07	7.40786e+07	1.23935e+08	6.51894e+07	7.68567e+07	1.19703e+08	6.12427e+07	6.03592e+07	1.67818e+08	1.00947e+08
335			0		157.902	158.909	4.288	330926	0		No matches found	No matches found	DDA for preferred ion	[M+H]+1	0	319717	0	170505	361131	190406	113049	487022	676542	459345	0	661851	412879	651698	261347	374822	535486	631541	391761	417170	0	365163	176267	522688	809966	590652	411741	472189	0	334482	243341	0	602351	539075	0
336			0		175.931	158.928	3.618	739732	0		No matches found	No matches found	DDA for preferred ion	[M+H-H2O]+1	0	0	245378	106849	0	0	0	0	0	193057	0	0	386530	0	0	0	0	316800	0	0	458128	0	103782	0	453543	0	653527	150077	739732	458622	165499	0	0	0	0
337			0		157.954	158.961	4.33	2.49099e+10	0		No matches found	No matches found	DDA for preferred ion	[M+H]+1	7.07066e+09	6.93939e+09	5.87471e+09	8.76466e+09	7.68119e+09	8.54793e+08	3.93888e+09	5.81205e+09	4.42636e+09	4.71731e+09	0	3.09073e+08	2.51015e+09	1.29721e+08	3.08961e+09	2.40235e+09	2.87093e+09	2.56668e+09	1.94311e+09	2.53087e+09	1.89693e+09	2.41572e+09	2.03129e+09	2.7051e+09	1.6081e+09	1.8791e+09	3.06595e+08	2.09092e+09	1.76275e+09	2.30099e+08	9.73696e+08	0	9.037e+08	1.11883e+09	0
338			0		157.966	158.974	4.302	1.03024e+06	0		No matches found	No matches found	DDA for preferred ion	[M+H]+1	0	0	0	0	0	0	148643	0	203994	333688	0	235000	0	0	0	0	0	0	0	0	0	0	0	0	133078	0	0	0	0	0	0	0	559285	0	0
339			0		157.989	158.996	3.268	3.75196e+06	0		No matches found	No matches found	DDA for preferred ion	[M+H]+1	0	0	0	0	0	0	0	0	0	0	0	0	0	0	0	0	0	0	0	0	0	0	0	0	0	0	0	0	0	0	0	0	0	0	0
340			0		158.013	159.021	14.211	747181	0		No matches found	No matches found	DDA for preferred ion	[M+H]+1	322908	415039	0	0	0	0	0	0	0	0	0	0	747181	366504	0	0	0	486206	0	0	0	0	0	0	0	0	0	0	0	0	0	0	0	0	0
341			0		158.026	159.033	3.387	1.49551e+06	0		No matches found	No matches found	DDA for preferred ion	[M+H]+1	266467	0	0	0	125703	0	0	0	121891	254426	0	271272	217400	0	0	319996	0	0	0	0	0	0	0	0	0	0	0	0	0	0	1.49551e+06	477147	640823	527486	0
342			0		158.036	159.044	3.923	8.93737e+06	0		No matches found	No matches found	DDA for preferred ion	[M+H]+1	0	602144	1.73892e+06	292395	675353	740887	1.37344e+06	2.72119e+06	3.36876e+06	1.58368e+06	0	3.78151e+06	2.59946e+06	2.53383e+06	2.05145e+06	2.67246e+06	1.98403e+06	1.6098e+06	1.0661e+06	3.62576e+06	1.59867e+06	1.01185e+06	1.15476e+06	1.27344e+06	5.4689e+06	1.20321e+06	3.09793e+06	1.73077e+06	2.43716e+06	1.94849e+06	3.36829e+06	0	4.28647e+06	3.32261e+06	0
343			0		158.043	159.05	3.354	1.06206e+06	0		No matches found	No matches found	DDA for preferred ion	[M+H]+1	387164	1.06206e+06	0	0	0	0	0	310561	54250.2	366246	0	0	0	47464.4	249860	0	240771	0	303230	606836	641166	191663	0	384123	372513	472358	272483	313834	393544	0	788753	502054	452856	316421	0
344	N-t-BOC-cis-4-Fluoro-L-prolinonitrile	C10 H15 F N2 O2	-56.0637	-261843	158.048	159.055	18.287	844571	1	63.1	Single match found	No matches found	DDA for preferred ion	[M+H]+1	0	0	0	2.75181e+06	1.25036e+06	0	0	0	1.93097e+06	1.22349e+06	2.53697e+06	1.51451e+06	2.35204e+06	769787	0	585338	0	821108	0	0	0	0	0	0	0	0	0	0	0	0	1.59587e+06	2.53913e+06	534542	1.94841e+06	1.82006e+06
345			0		158.05	159.057	18.056	1.42946e+06	0		No matches found	No matches found	DDA for preferred ion	[M+H]+1	889974	1.31992e+06	1.42946e+06	0	0	701953	0	0	0	0	0	0	0	829467	848652	689740	735528	0	676491	763059	929766	822951	649401	795048	752659	511950	687669	0	647959	404688	0	0	0	0	0
346			0		136.073	159.062	4.184	9.69669e+06	0		No matches found	No matches found	DDA for other ion	[M+Na]+1	0	1.43198e+07	6.1958e+07	6.0384e+06	1.81905e+07	3.77104e+06	3.68281e+07	5.3869e+07	4.76608e+07	3.91708e+07	2.39898e+07	6.40218e+07	5.70311e+07	5.02998e+07	3.48824e+07	3.71726e+07	3.13733e+07	3.34183e+07	3.00869e+07	4.99042e+07	6.81084e+07	2.76273e+07	2.56148e+07	2.96137e+07	4.80992e+07	3.97528e+07	5.42966e+07	2.29378e+07	2.05867e+07	5.72731e+07	8.53279e+07	2.52327e+07	5.59632e+07	6.90348e+07	2.80654e+07
347	Epiestradiol CollisionEnergy:102040	C18 H24 O2	-114.108	-419242	158.069	159.076	5.153	2.24346e+06	1	55	No matches found	Single match found	DDA for preferred ion	[M+H]+1	0	1.38807e+06	1.81509e+06	0	0	0	0	0	0	0	0	1.15274e+06	0	0	0	0	4.48691e+06	0	0	1.70437e+06	1.24502e+06	0	0	344124	0	0	0	328511	395267	0	136361	0	0	0	0
348	Dienogest	C20 H25 N O2	-153.115	-492034	158.073	159.08	18.73	1.49127e+07	4	61.7	Multiple matches found	No matches found	DDA for preferred ion	[M+H]+1	0	0	0	0	3.43976e+06	0	0	4.91854e+06	3.74582e+06	0	1.30593e+07	4.25949e+06	1.00241e+07	9.28376e+06	0	3.96083e+06	3.89542e+06	1.13838e+07	0	6.36402e+06	4.67796e+06	3.20249e+06	8.17698e+06	0	0	7.10227e+06	0	9.80741e+06	0	0	0	0	0	0	0
349	5-(4-Iodophenyl)-1H-pyrazol-3-amine	C9 H8 I N3	-126.903	-445311	158.073	159.081	18.593	2.31621e+07	1	51.6	Single match found	No matches found	DDA for preferred ion	[M+H]+1	0	0	0	0	0	0	0	2.00203e+06	0	0	1.07428e+07	0	0	0	5.4969e+06	0	3.03325e+06	0	0	3.55475e+06	0	3.16366e+06	0	4.49842e+06	2.31621e+07	0	0	0	0	0	0	0	0	0	0
350	LSM-6645	C14 H16 N2 O S	-102.025	-392257	158.073	159.08	19.154	1.67737e+07	9	63.8	Multiple matches found	No matches found	DDA for preferred ion	[M+H]+1	0	0	1.67737e+07	1.06911e+07	0	1.23527e+07	0	0	0	1.46043e+07	0	1.48309e+07	0	0	0	0	0	0	0	610629	0	1.90034e+06	0	0	0	0	0	0	1.80059e+06	0	0	0	558780	0	0
351	5-MAPB	C12 H15 N O	-31.0422	-164144	158.073	159.08	19.65	1.61284e+07	10	80.3	Multiple matches found	No matches found	DDA for preferred ion	[M+H]+1	0	0	840249	0	0	0	0	0	0	0	1.55149e+06	0	0	0	0	0	0	0	0	0	0	0	0	0	0	0	0	0	1.61284e+07	0	0	0	0	1.62875e+06	0
352	(2E)-5-Phenyl-2-pentenoic acid	C11 H12 O2	-18.0106	-102284	158.073	159.08	19.835	2.98509e+07	10	61.1	Multiple matches found	No matches found	DDA for preferred ion	[M+H]+1	2.95794e+06	9.92604e+06	1.327e+06	936341	1.10138e+06	2.18383e+06	0	699441	0	0	0	0	0	4.02381e+06	2.64279e+06	4.02245e+06	1.80061e+06	1.07035e+07	0	0	0	0	2.98509e+07	0	2.39161e+07	2.0709e+07	1.24576e+06	1.66993e+07	0	1.44474e+07	0	0	0	0	0
353	6-APB	C11 H13 N O	-17.0267	-97239.9	158.073	159.08	19.282	2.16923e+07	9	61.7	Multiple matches found	No matches found	DDA for preferred ion	[M+H]+1	0	0	0	0	1.3277e+07	0	1.5878e+07	2.16923e+07	1.21781e+07	0	3.19217e+06	0	0	0	0	0	0	0	0	1.74844e+06	0	1.42321e+06	0	0	1.76324e+06	0	1.16324e+06	0	2.40955e+06	0	1.94677e+07	1.45817e+07	1.59301e+07	1.08244e+07	2.09788e+07
354			0		158.073	159.08	20.205	4.3888e+07	0		No matches found	No matches found	DDA for preferred ion	[M+H]+1	4.9795e+07	4.0182e+07	1.31842e+07	1.38478e+07	2.34966e+07	3.98848e+07	4.15243e+07	1.70394e+07	5.77692e+06	1.50543e+07	1.15869e+08	3.31009e+07	6.32951e+07	6.26437e+07	4.89089e+07	2.67084e+07	8.03189e+07	7.23103e+07	0	8.07402e+07	5.06576e+06	8.7776e+07	8.00553e+06	3.14618e+07	1.15401e+07	2.40224e+07	8.19363e+06	358911	1.34672e+07	0	6.36494e+07	4.59454e+07	9.00562e+06	4.81174e+06	4.56845e+07
355			0		158.094	159.102	4.368	3.43913e+06	0		No matches found	No matches found	DDA for preferred ion	[M+H]+1	0	0	1.49143e+06	0	601473	904517	0	863802	625207	0	0	0	0	0	0	0	0	816353	0	0	0	0	0	0	0	0	0	0	0	0	0	0	950516	1.43441e+06	0
356	5-[4-[(E)-3-Carboxy-3-hydroxyprop-1-enyl]-4-hydroxy-3,3,5-trimethylcyclohexyl]oxy-3-hydroxy-3-methyl-5-oxopentanoic acid	C19 H30 O9	-244.08	-606878	158.109	159.117	19.186	2.06261e+07	1	57.6	Single match found	No matches found	DDA for preferred ion	[M+H]+1	0	0	0	1.39191e+07	0	1.29514e+07	0	0	5.08089e+06	1.38614e+07	0	0	0	8.21237e+06	3.85447e+06	0	4.18953e+06	3.40103e+06	0	0	0	0	0	0	3.01029e+06	1.23404e+07	1.23391e+07	0	1.01442e+07	0	4.17684e+06	0	0	0	0
357	5a-Tetrahydrocorticosterone	C21 H34 O4	-192.136	-548575	158.11	159.117	20.196	1.0378e+08	9	59.2	Multiple matches found	No matches found	DDA for preferred ion	[M+H]+1	0	0	1.80834e+06	0	0	0	3.63995e+07	1.17895e+07	4.2021e+07	0	2.99269e+07	3.72242e+06	3.30113e+07	4.38827e+06	0	2.65527e+06	2.07423e+06	2.81176e+07	2.65227e+07	4.68307e+06	0	5.70211e+07	0	1.0378e+08	3.93197e+06	0	2.37997e+07	3.32572e+07	2.08323e+06	0	1.27967e+07	4.74531e+07	5.94729e+07	4.11353e+06	4.95192e+06
358	(3E,6E,8E,12E)-11-Hydroxy-4,8,10,12-tetramethyl-3,6,8,12-tetradecatetraenoic acid	C18 H28 O3	-134.094	-458907	158.109	159.117	13.681	1.78173e+07	8	60.3	Multiple matches found	No matches found	DDA for preferred ion	[M+H]+1	1.14236e+07	0	5.86132e+06	0	0	0	3.48294e+06	3.19203e+06	4.01558e+06	5.39264e+06	1.91014e+07	3.21284e+06	0	0	0	9.22116e+06	0	1.23842e+07	0	0	5.9402e+06	1.08474e+07	0	0	1.68455e+06	0	0	0	5.58842e+06	0	0	0	4.99767e+06	0	2.90494e+07
359	N-(3-Methoxypropyl)-1-phenylcyclohexanamine	C16 H25 N O	-89.084	-360382	158.11	159.117	19.798	6.48511e+07	13	85.8	Multiple matches found	No matches found	DDA for preferred ion	[M+H]+1	2.85461e+07	2.76209e+07	1.87389e+07	3.06529e+07	0	3.2323e+07	0	0	0	0	5.94953e+07	2.88075e+07	0	0	0	5.41504e+07	3.14945e+07	0	0	0	3.32843e+07	0	0	0	2.71194e+07	0	0	0	1.43542e+07	2.15855e+07	8.37504e+06	0	0	0	6.06376e+07
360	(3aS,5aS,9bR)-5a,9-Dimethyl-3-methylene-3a,5a,6,7,8,9b-hexahydronaphtho[1,2-b]furan-2,5(3H,4H)-dione	C15 H18 O3	-88.016	-357606	158.11	159.117	18.148	9.56977e+06	1	52.2	Single match found	No matches found	DDA for preferred ion	[M+H]+1	0	0	2.29118e+06	0	0	2.24721e+06	0	0	0	3.26019e+06	0	5.68789e+06	0	0	3.2079e+06	0	0	0	0	8.47718e+06	0	0	0	0	0	0	0	0	9.56977e+06	0	0	2.09493e+06	0	0	0
361	4-Methyl-1-phenyl-3-pentanone	C12 H16 O	-18.0106	-102263	158.11	159.117	15.342	3.55467e+07	10	70.8	Multiple matches found	No matches found	DDA for preferred ion	[M+H]+1	2.17793e+07	2.39546e+07	2.40655e+07	8.461e+06	1.1885e+07	1.6633e+07	2.46965e+07	8.55972e+06	9.54331e+06	1.37832e+07	2.49498e+07	8.65371e+06	2.71989e+07	1.07805e+07	3.01147e+07	2.22177e+07	5.79613e+06	3.03971e+07	1.284e+07	2.79042e+06	7.74241e+06	3.05895e+07	8.2901e+06	1.43592e+07	1.40106e+07	2.47238e+07	8.81151e+06	1.62189e+07	1.25867e+07	1.55135e+07	2.93138e+07	3.41278e+07	1.06392e+07	1.07656e+07	8.60293e+07
362			0		158.11	159.117	18.269	2.47441e+07	0		No matches found	No matches found	DDA for preferred ion	[M+H]+1	6.12511e+06	2.2929e+07	3.34266e+07	0	0	6.54466e+06	1.28179e+06	6.47733e+06	1.71291e+07	1.43437e+07	0	1.03906e+07	0	2.18004e+06	0	0	2.61267e+06	2.63907e+06	2.92929e+06	0	0	0	2.76454e+06	7.06956e+06	1.79482e+07	7.14144e+06	1.4047e+07	0	1.65899e+07	2.92397e+06	2.54541e+06	7.52035e+06	8.56177e+06	1.25348e+07	2.56876e+07
363			0		158.142	159.149	20.608	2.7607e+06	0		No matches found	No matches found	DDA for preferred ion	[M+H]+1	1.93148e+06	1.67341e+06	2.7607e+06	1.58275e+06	1.34315e+06	1.66958e+06	0	1.77129e+06	1.59147e+06	1.80024e+06	0	0	2.4403e+06	1.93253e+06	0	1.49278e+06	0	1.97777e+06	0	0	0	0	0	0	0	0	0	0	0	0	0	1.1333e+06	1.33333e+06	1.26446e+06	0
364			0		158.938	159.945	4.574	1.30811e+08	0		No matches found	No matches found	DDA for preferred ion	[M+H]+1	1.30811e+08	0	2.63086e+06	0	0	0	2.96615e+07	1.52942e+06	2.34359e+07	1.74789e+06	1.18721e+07	0	0	0	0	0	0	0	0	0	151332	1.09086e+06	0	0	0	0	0	1.42726e+06	0	0	463890	0	0	1.12259e+06	0
365			0		158.951	159.958	4.696	2.36356e+07	0		No matches found	No matches found	DDA for preferred ion	[M+H]+1	0	4.72713e+07	1.64074e+07	2.35497e+07	2.07063e+07	1.29666e+08	6.81999e+07	8.89993e+07	0	0	0	7.08421e+07	5.26413e+07	1.62395e+07	7.3376e+07	3.82727e+07	5.77919e+07	0	4.01484e+07	5.77663e+07	3.12324e+07	0	3.94302e+07	4.62867e+07	3.97446e+07	4.4297e+07	0	0	3.75941e+07	7.1405e+06	2.00923e+07	2.42274e+07	1.97757e+07	2.16167e+07	0
366			0		158.962	159.969	4.63	6.4892e+08	0		No matches found	No matches found	DDA for preferred ion	[M+H]+1	3.93254e+08	0	4.56342e+08	0	4.73276e+08	4.34715e+08	2.96242e+08	3.33539e+08	2.68551e+08	3.56164e+08	1.20229e+06	3.63433e+08	3.05055e+08	3.65852e+08	0	2.73287e+08	3.05136e+08	3.12465e+08	1.26281e+08	1.80271e+08	1.47055e+08	2.43736e+08	1.59107e+08	2.38127e+08	1.38468e+08	1.12177e+08	1.29384e+08	1.79295e+08	1.4097e+08	1.72416e+08	5.40599e+07	0	8.65834e+07	1.26736e+08	0
367			0		158.974	159.981	4.601	1.12961e+07	0		No matches found	No matches found	DDA for preferred ion	[M+H]+1	0	0	3.917e+06	0	0	4.48226e+06	0	0	0	0	0	0	0	0	0	0	0	0	0	0	0	0	0	0	0	0	0	0	0	0	0	0	0	0	0
368			0		159.013	160.021	12.437	328969	0		No matches found	No matches found	DDA for preferred ion	[M+H]+1	0	0	261589	0	0	0	0	0	0	0	0	328969	0	0	0	0	0	198799	0	0	0	0	0	0	0	0	0	0	0	0	0	0	0	0	0
369			0		159.02	160.027	9.203	238624	0		No matches found	No matches found	DDA for preferred ion	[M+H]+1	0	0	150428	0	0	0	0	0	0	0	0	0	106660	74360.7	0	101586	74979.8	76750.4	0	86497.6	234798	147168	0	245618	153968	0	166538	238353	0	154294	435581	325770	213364	468865	0
370			0		159.029	160.037	4.005	200578	0		No matches found	No matches found	DDA for preferred ion	[M+H]+1	0	0	0	0	913249	309413	0	0	0	592759	0	0	0	866604	0	294542	0	0	363451	0	0	0	0	0	401156	0	0	178237	0	0	0	0	0	0	0
371			0		159.053	160.06	4.263	2.31713e+06	0		No matches found	No matches found	DDA for preferred ion	[M+H]+1	0	0	323776	0	0	0	0	669218	855200	834908	0	998763	0	428801	285708	2.0213e+06	1.09941e+06	0	0	0	378679	0	708552	0	873457	863098	993138	857254	1.43248e+06	0	2.31713e+06	587454	1.82391e+06	0	0
372			0		159.068	160.076	5.171	3.92801e+06	0		No matches found	No matches found	DDA for preferred ion	[M+H]+1	0	0	119047	284189	0	0	2.70978e+06	1.06365e+06	2.31563e+06	2.10854e+06	1.72156e+06	128850	0	44067.6	0	548469	4.83347e+06	608888	891449	1.40028e+06	138191	561799	203714	166661	0	449446	0	58100.5	492455	564280	121035	0	0	365322	1.77249e+06
373	1-(2-Aminophenyl)pyrazole	C9 H9 N3	0.0013	8.15	159.081	160.088	20.189	2.95411e+07	4	54.3	Multiple matches found	No matches found	DDA for preferred ion	[M+H]+1	9.41067e+06	7.44011e+06	8.48578e+06	3.1431e+06	5.51222e+06	6.42438e+06	8.89195e+06	1.40977e+07	7.99284e+06	7.29598e+06	4.10027e+07	1.66132e+07	1.48176e+07	1.28666e+07	6.91659e+06	8.02889e+06	1.11568e+07	1.39414e+07	7.03857e+06	1.07056e+07	1.14271e+07	1.09855e+07	2.10226e+07	4.76923e+06	9.69929e+06	6.3658e+06	7.95221e+06	6.25444e+06	4.7986e+06	4.98498e+06	4.98136e+06	2.49082e+06	3.0456e+06	2.09696e+06	5.64508e+06
374			0		159.089	160.096	4.374	4.66642e+07	0		No matches found	No matches found	DDA for preferred ion	[M+H]+1	0	0	1.13004e+07	0	1.83317e+06	0	126429	737280	724849	9.38693e+07	1.92936e+07	382414	1.86275e+06	293133	0	0	0	309497	359389	383949	218850	425817	0	685127	0	0	0	0	0	0	282813	1.07168e+06	0	1.34989e+06	5.44847e+07
375	Massbank:EQ312901 Pregabalin|(3S)-3-(aminomethyl)-5-methyl-hexanoic acid	C8 H17 N O2	0.00024	1.49	159.126	160.133	4.131	2.41666e+07	5	68.3	No matches found	Multiple matches found	DDA for preferred ion	[M+H]+1	1.34613e+07	8.15495e+06	1.84493e+07	1.16126e+07	8.01623e+06	2.3737e+07	7.52542e+06	1.27017e+07	9.75537e+06	1.43256e+07	1.21222e+06	2.97242e+07	1.34019e+07	7.4804e+06	4.77969e+06	2.02223e+06	1.14498e+07	1.90058e+07	7.35503e+06	6.93219e+06	6.85457e+06	8.34517e+06	7.72396e+06	1.60885e+07	6.55488e+06	9.48255e+06	9.67696e+06	9.90943e+06	1.91601e+07	7.73631e+06	6.05375e+06	6.25778e+06	3.83849e+06	1.69565e+07	0
376			0		159.946	160.953	4.547	1.52623e+07	0		No matches found	No matches found	DDA for preferred ion	[M+H]+1	0	2.69232e+06	0	0	0	5.80636e+06	868057	1.04264e+06	1.69015e+06	0	1.14776e+06	482000	285378	0	325427	874316	0	0	514455	0	220495	0	0	0	486593	0	430498	437796	288121	385987	435654	228908	259087	294026	0
377			0		159.952	160.959	4.645	1.12669e+07	0		No matches found	No matches found	DDA for preferred ion	[M+H]+1	0	1.8056e+07	0	0	0	2.03643e+07	262046	0	0	0	0	0	0	0	0	0	0	0	0	0	0	0	52901.5	0	0	0	0	0	0	0	0	0	0	0	0
378			0		177.979	160.976	4.151	178103	0		No matches found	No matches found	No MS2	[M+H-H2O]+1	0	0	0	0	0	0	101513	0	0	0	0	0	247673	210946	235380	517426	0	808402	0	0	0	0	0	0	0	291303	281488	195289	0	0	184324	544402	0	1.8215e+06	362919
379			0		159.995	161.002	16.268	3.011e+06	0		No matches found	No matches found	DDA for preferred ion	[M+H]+1	0	0	0	0	0	0	0	0	0	0	0	0	0	0	0	0	0	0	0	0	458121	0	0	743718	0	539078	0	768202	0	2.23805e+06	2.22127e+06	1.80433e+07	5.04362e+06	7.89392e+06	3.44807e+06
380			0		160.004	161.011	4.434	2.67032e+06	0		No matches found	No matches found	DDA for preferred ion	[M+H]+1	3.03149e+07	3.75587e+07	3.50926e+07	3.3288e+07	2.38942e+07	2.75198e+07	1.82108e+07	1.82132e+07	1.64324e+07	2.09964e+07	0	2.58521e+07	1.36448e+07	1.77382e+07	1.74034e+07	1.79532e+07	1.06606e+07	2.02449e+07	1.05363e+07	1.29938e+07	1.87391e+07	1.36832e+07	1.74206e+07	1.32999e+07	2.16877e+07	1.4101e+07	2.03304e+07	1.80612e+07	1.41221e+07	1.78338e+07	2.33814e+07	1.7374e+07	2.50976e+07	2.44994e+06	6.03688e+06
381			0		160.01	161.017	12.414	1.49293e+06	0		No matches found	No matches found	DDA for preferred ion	[M+H]+1	324726	924558	1.49293e+06	0	755038	959724	0	467834	0	0	0	1.56007e+06	1.25728e+06	0	0	358786	0	915464	0	0	0	0	0	0	0	0	0	0	0	0	292739	0	0	555409	944112
382			0		160.022	161.029	3.245	786974	0		No matches found	No matches found	DDA for other ion	[M+H]+1	1.64134e+06	0	550613	890108	943982	769423	1.91239e+06	847076	946373	962276	1.40001e+06	1.10988e+06	637549	0	718339	1.14674e+06	0	823699	726031	1.22105e+06	532048	669258	456134	0	3.21048e+06	2.04024e+06	0	1.06663e+06	2.09248e+06	2.34351e+06	920036	1.55033e+06	0	0	0
383	1,4-Dihydroxy-2-naphthoic acid	C11 H8 O4	-43.99	-215593	160.052	161.06	14.32	1.35351e+07	13	81.3	Multiple matches found	Multiple matches found	DDA for preferred ion	[M+H]+1	0	8.36051e+06	0	0	0	0	0	0	0	0	3.85574e+06	0	0	0	0	0	0	0	0	0	0	0	0	0	0	0	0	0	0	0	0	0	0	0	0
384	6-[(1E)-3,4-Dihydroxy-1-penten-1-yl]-2H-pyran-2-one	C10 H12 O4	-36.021	-183712	160.053	161.06	19.837	2.52026e+07	10	66.6	Multiple matches found	No matches found	DDA for preferred ion	[M+H]+1	3.09218e+07	1.00616e+07	1.9823e+07	1.86143e+07	2.21786e+07	2.18347e+07	8.16195e+06	1.34202e+07	8.57569e+06	1.70468e+07	2.08417e+07	1.87931e+07	1.026e+07	1.54834e+07	2.53759e+07	1.55257e+07	2.45367e+07	1.95242e+07	1.21218e+07	1.38686e+07	1.74161e+07	9.84377e+06	2.08027e+07	1.69286e+07	2.1413e+07	9.5628e+06	1.22982e+07	1.92415e+07	2.26215e+07	2.05465e+07	3.16186e+07	1.54496e+07	0	1.7045e+07	3.24464e+07
385			0		178.063	161.06	14.868	3.57599e+07	0		No matches found	No matches found	DDA for preferred ion	[M+H-H2O]+1	0	0	0	0	0	0	0	0	0	0	1.24798e+06	0	0	0	0	0	0	0	0	0	0	0	0	0	0	0	0	0	0	0	1.22728e+07	2.69019e+07	1.20212e+07	2.19889e+07	9.90903e+06
386	2-Piperazino-1,3-benzoxazole	C11 H13 N3 O	-43.0422	-211920	160.064	161.071	13.213	5.22589e+06	5	63	Multiple matches found	No matches found	DDA for preferred ion	[M+H]+1	0	0	0	0	0	0	0	773840	0	1.52223e+06	0	710345	0	0	0	0	1.26204e+06	0	1.0125e+06	1.11089e+06	5.35517e+06	984154	3.96301e+06	392408	2.88677e+06	1.08269e+06	3.18787e+06	473569	7.06184e+06	2.23794e+06	4.25133e+06	239575	3.0485e+06	0	4.30443e+06
387	N-(4-Acetylphenyl)-2-cyanoacetamide	C11 H10 N2 O2	-42.0103	-207896	160.064	161.071	9.557	1.29834e+07	10	77	Multiple matches found	No matches found	DDA for preferred ion	[M+H]+1	1.61368e+06	1.96154e+06	1.29834e+07	2.33366e+06	2.35276e+06	1.79705e+06	54861.8	0	0	240279	1.71501e+06	77138.9	2.67582e+06	2.29488e+06	0	1.20233e+06	0	2.7289e+06	908256	0	4.54538e+06	0	2.35105e+06	0	0	1.71973e+06	785159	3.03466e+06	1.5134e+06	3.45671e+06	6.05759e+06	403026	0	978315	1.23489e+06
388	5-Amino-1-isoquinolinol	C9 H8 N2 O	-0.00011	-0.67	160.064	161.071	4.814	2.55685e+07	10	81.9	Multiple matches found	No matches found	DDA for preferred ion	[M+H]+1	1.1925e+07	5.9145e+06	2.55685e+07	0	0	0	23584.4	2.21078e+06	627303	2.49898e+06	0	0	0	2.93775e+06	1.46561e+06	1.0261e+06	2.497e+06	7.27836e+06	576031	6.63707e+06	0	1.28664e+06	0	3.0471e+06	7.87406e+06	2.20604e+06	4.30016e+06	930836	1.14313e+06	4.50753e+06	4.54201e+06	2.6599e+07	9.12935e+06	1.61699e+07	5.43317e+06
389	MFCD11107433	C8 H8 N4	-0.00126	-7.89	160.074	161.081	4.724	1.78132e+06	2	69.1	Single match found	Single match found	DDA for preferred ion	[M+H]+1	543001	259827	229069	134315	470245	111750	0	163700	663471	428690	0	370593	0	1.64661e+06	0	0	0	615136	0	0	0	0	0	0	1.78132e+06	388015	247960	142921	1.1039e+06	0	1.07856e+06	670232	732291	917304	0
390			0		178.096	161.093	3.922	9.79353e+06	0		No matches found	No matches found	No MS2	[M+H-H2O]+1	3.97615e+06	2.98615e+06	5.82213e+06	3.18528e+06	3.26266e+06	4.13309e+06	3.95317e+06	3.02022e+06	3.35131e+06	3.21226e+06	9.04712e+06	3.32947e+06	4.33706e+06	3.53803e+06	3.60705e+06	2.91903e+06	4.36171e+06	2.80848e+06	6.5881e+06	4.77657e+06	9.79353e+06	3.51579e+06	7.39613e+06	5.78003e+06	4.0167e+06	3.90167e+06	4.81419e+06	3.14288e+06	2.56744e+06	4.53944e+06	4.21943e+06	2.99844e+06	2.98257e+06	3.775e+06	0
391	1-(2,5-Dimethylphenoxy)-3-(4-morpholinyl)-2-propanol	C15 H23 N O3	-105.079	-396274	160.089	161.096	19.671	2.26147e+09	19	87.5	Multiple matches found	Multiple matches found	DDA for preferred ion	[M+H]+1	1.42607e+07	0	1.55467e+09	9.70826e+08	0	1.12515e+09	0	9.04462e+06	2.8159e+07	1.31709e+09	0	1.42042e+09	0	2.29061e+07	5.83197e+06	8.63129e+06	0	9.24004e+06	0	3.60726e+06	6.43964e+08	1.48406e+07	2.12138e+07	1.44824e+07	0	0	2.45296e+09	0	1.38358e+09	6.92884e+06	3.4838e+07	2.95284e+07	3.31451e+07	2.45062e+07	1.63925e+07
392	(4R,4aS,8aS)-4-Hydroxy-4-(hydroxymethyl)-3,4a,8,8-tetramethyl-4a,5,6,7,8,8a-hexahydro-1(4H)-naphthalenone	C15 H24 O3	-92.0838	-365162	160.089	161.096	20.237	4.01949e+09	22	90	Multiple matches found	Multiple matches found	DDA for preferred ion	[M+H]+1	2.00654e+09	1.47235e+09	7.60908e+07	3.6184e+07	1.89769e+09	9.0083e+08	2.97875e+09	2.89767e+09	1.22376e+09	3.65755e+07	4.37187e+09	8.01904e+08	2.65086e+09	2.92713e+09	2.06166e+09	1.04464e+09	3.42402e+09	2.86829e+09	2.251e+09	3.42311e+09	2.49005e+09	4.05391e+09	5.53151e+07	1.29716e+09	1.78877e+09	4.3054e+07	3.5144e+07	3.83843e+08	0	5.93302e+07	4.77587e+09	1.37114e+09	1.40322e+09	9.57248e+08	3.87216e+09
393	(4aS,7R)-7-Isopropenyl-1,4a-dimethyl-5,6,7,8-tetrahydro-2(4aH)-naphthalenone	C15 H20 O	-56.0627	-259368	160.089	161.096	19.831	2.73523e+09	20	87.8	Multiple matches found	Multiple matches found	DDA for preferred ion	[M+H]+1	8.53754e+06	0	0	0	0	0	0	0	0	0	0	0	0	0	0	2.39333e+07	0	1.27363e+07	9.58243e+08	0	0	0	2.73523e+09	0	2.27099e+09	1.98703e+09	0	1.50395e+09	0	1.34196e+09	2.44952e+07	0	0	0	1.02011e+07
394	2-Methyl-Î±-pyrrolidinobutiophenone	C15 H21 N O	-71.0731	-307460	160.089	161.097	21.442	5.06287e+07	17	80.9	Multiple matches found	Multiple matches found	DDA for preferred ion	[M+H]+1	0	0	0	0	0	0	0	0	0	0	0	0	0	0	1.86196e+07	0	0	0	0	0	0	0	0	0	1.13094e+07	0	1.46393e+07	0	0	0	0	0	0	0	5.06287e+07
395	(2E)-5-(3-Hydroxy-2,3-dimethylbicyclo[2.2.1]hept-2-yl)-2-methyl-2-pentenoic acid	C15 H24 O3	-92.0474	-365017	160.125	161.132	18.406	5.9158e+06	10	83.3	Multiple matches found	No matches found	DDA for preferred ion	[M+H]+1	0	2.56256e+06	0	0	0	0	0	0	0	0	0	0	0	2.2722e+06	0	0	0	0	0	0	0	0	0	0	2.28775e+06	0	0	0	0	0	0	0	0	0	0
396	(2E)-5-(2,3-Dimethyltricyclo[2.2.1.0~2,6~]hept-3-yl)-2-methyl-2-pentenoic acid	C15 H22 O2	-74.0368	-316178	160.125	161.132	19.895	3.98705e+07	12	68.8	Multiple matches found	No matches found	DDA for preferred ion	[M+H]+1	0	0	0	3.98705e+07	0	0	0	2.25332e+06	0	2.84948e+06	0	0	0	0	2.86608e+06	0	0	0	8.66717e+06	5.47441e+06	0	0	0	9.51916e+06	0	0	8.24051e+06	1.35816e+06	0	0	0	0	0	915731	0
397	2E,6Z-dodecadienoic acid	C12 H20 O2	-18.0105	-91822	178.136	161.133	17.812	7.61954e+06	5	83.1	Multiple matches found	No matches found	DDA for preferred ion	[M+H-H2O]+1	0	1.07293e+06	0	0	0	0	0	0	0	0	0	0	0	0	0	0	0	0	0	0	0	0	0	0	2.40673e+06	7.61954e+06	0	2.84273e+06	0	0	0	0	0	0	0
398			0		160.885	161.892	3.321	822146	0		No matches found	No matches found	DDA for preferred ion	[M+H]+1	0	0	0	316571	0	171242	0	256663	0	186880	0	199136	149465	0	0	0	0	217276	0	0	0	0	0	0	0	0	0	0	0	0	0	0	0	0	0
399			0		160.938	161.945	3.767	2.61428e+07	0		No matches found	No matches found	No MS2	[M+H]+1	0	0	0	0	848099	0	0	0	0	0	0	0	0	0	0	0	0	0	0	0	0	0	0	0	0	0	0	0	0	0	0	0	0	0	0
400			0		160.947	161.954	3.984	1.91114e+06	0		No matches found	No matches found	No MS2	[M+H]+1	0	0	0	0	0	0	81186.4	0	128483	0	0	0	0	0	0	158499	0	0	0	0	0	0	0	0	0	0	0	0	0	0	0	0	154586	87027.9	0
401			0		160.954	161.961	3.955	2.04709e+07	0		No matches found	No matches found	DDA for preferred ion	[M+H]+1	0	0	0	0	2.42373e+06	2.84882e+06	1.472e+06	3.49719e+06	7.74575e+06	4.31481e+06	1.06491e+07	0	3.03556e+06	3.1452e+06	892675	1.69738e+06	0	2.6324e+06	0	0	0	0	1.72451e+06	0	0	2.86194e+06	0	0	2.31355e+06	2.9027e+06	2.14974e+06	1.85518e+06	2.37786e+06	5.25033e+06	1.73116e+06
402			0		160.962	161.969	3.523	7.46992e+06	0		No matches found	No matches found	DDA for preferred ion	[M+H]+1	0	0	0	0	0	0	0	0	0	3.32398e+06	0	0	0	0	0	0	0	0	0	0	0	0	0	0	0	0	0	0	0	0	3.06005e+06	7.46992e+06	0	0	0
403			0		161.047	162.054	18.737	3.05253e+06	0		No matches found	No matches found	DDA for preferred ion	[M+H]+1	1.07673e+07	7.97757e+06	4.78389e+07	1.18265e+07	4.52093e+06	1.68487e+07	3.29643e+07	1.89787e+07	2.83515e+07	7.18923e+07	3.57833e+07	7.51615e+06	1.77292e+07	4.15223e+07	6.12069e+06	3.5913e+07	2.22888e+07	4.28307e+07	5.50935e+07	5.64402e+07	8.77604e+07	2.38691e+07	5.57778e+07	1.52855e+07	9.65868e+06	1.92841e+07	8.52586e+06	1.75916e+07	1.46267e+07	3.04898e+07	3.70994e+07	4.55388e+07	2.08857e+07	1.59116e+07	5.27407e+07
404	MFCD00522559	C6 H7 N3 O4 S	-55.9682	-257899	161.048	162.055	19.259	924752	1	50.6	Single match found	No matches found	DDA for other ion	[M+H]+1	0	0	0	0	0	0	0	0	0	0	0	0	0	0	0	0	0	0	363083	0	0	0	629753	322252	0	0	0	297572	924752	0	0	0	0	0	0
405	3-Oxo-2,11-dioxatricyclo[5.4.0.0~4,8~]undeca-5,9-diene-10-carboxamide	C10 H9 N O4	-46.0055	-222192	161.048	162.055	12.244	5.09012e+06	12	77.5	Multiple matches found	Multiple matches found	DDA for preferred ion	[M+H]+1	0	0	0	0	0	0	0	0	0	0	0	0	1.52019e+06	0	0	2.32106e+06	5.09012e+06	0	0	3.44509e+06	0	0	0	0	0	0	0	0	0	0	0	0	0	0	1.01338e+06
406	paraxazone	C10 H10 N2 O3	-45.0211	-218476	161.048	162.055	4.393	3.29839e+07	12	85.9	Multiple matches found	Multiple matches found	DDA for preferred ion	[M+H]+1	1.1747e+06	3.46217e+06	2.41232e+06	1.70217e+07	1.13367e+07	1.68959e+07	2.23064e+07	7.14288e+06	4.46107e+07	3.73685e+07	1.75432e+07	6.08601e+06	0	0	5.53007e+06	0	0	645649	0	0	1.40561e+07	0	0	0	2.89863e+06	2.36734e+06	2.55349e+06	1.01569e+06	0	1.77393e+06	5.98221e+06	0	1.1137e+07	1.24881e+06	2.41148e+06
407	(2E)-2-Cyano-3-(3,4-dihydroxyphenyl)acrylamide	C10 H8 N2 O3	-43.0057	-210757	161.048	162.055	5.126	1.83945e+07	18	85.7	Multiple matches found	Multiple matches found	DDA for preferred ion	[M+H]+1	2.15549e+06	0	1.73378e+06	0	820971	0	437142	0	0	820343	4.83063e+06	1.41909e+06	0	0	2.75324e+06	1.7279e+06	2.44903e+07	0	2.6042e+07	1.82942e+07	1.3732e+07	5.95604e+06	1.32536e+07	2.849e+06	5.53859e+06	1.76361e+06	4.15786e+06	1.18363e+06	2.83867e+06	2.03973e+06	0	0	0	0	3.98186e+06
408	N-(2-Hydrazino-2-oxoethyl)benzamide	C9 H11 N3 O2	-32.0371	-165922	161.048	162.055	10.512	8.04893e+06	12	73.2	Multiple matches found	Multiple matches found	DDA for preferred ion	[M+H]+1	0	0	0	0	1.7131e+06	0	0	3.01253e+06	3.93852e+06	0	0	0	0	0	0	0	0	0	4.88792e+06	0	0	0	8.04893e+06	1.71363e+06	0	0	0	0	2.34963e+06	0	4.77883e+06	0	2.54765e+06	0	4.04709e+06
409	paraxazone	C10 H10 N2 O3	-27.0105	-131075	179.059	162.055	4.387	8.14725e+06	12	83.2	Multiple matches found	Multiple matches found	DDA for other ion	[M+H-H2O]+1	0	0	2.77022e+06	0	0	0	8.14725e+06	0	0	0	0	2.73665e+06	0	0	0	1.26436e+06	0	0	0	0	0	0	0	0	0	0	0	0	0	0	0	0	0	0	0
410	Acedoben	C9 H9 N O3	-18.0106	-100585	161.048	162.055	10.942	2.82255e+07	3	79.3	Multiple matches found	No matches found	DDA for preferred ion	[M+H]+1	1.77631e+06	1.73502e+06	5.81867e+06	5.94004e+06	4.00328e+06	5.49777e+06	2.01882e+07	4.62581e+06	1.06148e+07	1.18068e+07	1.42924e+06	2.68212e+06	0	3.06928e+06	5.26766e+06	2.40825e+06	1.63455e+07	1.16817e+06	3.56262e+06	1.39993e+07	6.71739e+06	1.90636e+06	5.55973e+06	760347	1.60382e+06	1.05314e+06	0	621781	9.52119e+06	0	2.1989e+06	2.08735e+06	0	0	2.99373e+07
411	2-(Dimethylamino)-6-Methyl-Pyrido[4,3-D]pyrimidin-5-One	C10 H12 N4 O	-43.042	-210885	161.059	162.066	8.529	1.19732e+06	3	52.2	Multiple matches found	No matches found	DDA for preferred ion	[M+H]+1	0	0	729080	0	0	0	0	351144	0	0	821385	645231	0	487314	6.33304e+06	0	0	744153	0	6.55113e+06	0	1.87563e+06	0	6.09097e+06	0	0	0	0	0	0	1.48529e+06	0	0	0	2.39464e+06
412	ODQ	C9 H5 N3 O2	-25.979	-138897	161.059	162.066	9.615	805996	2	56.4	Multiple matches found	No matches found	DDA for other ion	[M+H]+1	0	0	0	0	0	0	0	0	0	0	0	24250.7	0	0	0	0	0	0	0	283524	0	0	0	0	0	805996	0	507715	0	305918	0	0	0	0	0
413			0		161.059	162.066	9	585345	0		No matches found	No matches found	No MS2	[M+H]+1	8.46188e+06	7.28854e+06	9.76781e+06	0	0	0	5.23571e+06	584578	5.67227e+06	8.92485e+06	254833	1.17069e+06	422782	4.63741e+06	409703	8.7849e+06	0	3.53506e+06	0	6.86718e+06	0	5.39912e+06	0	7.32994e+06	779895	1.64959e+06	0	2.09125e+06	0	2.60624e+06	838698	7.60219e+06	4.52141e+06	0	0
414	NSC 73304	C16 H14 N4 O2 S	-165.024	-506078	161.06	162.067	18.912	1.63162e+06	1	51.2	Single match found	No matches found	DDA for preferred ion	[M+H]+1	0	0	1.63162e+06	1.08073e+06	1.18053e+06	0	0	0	899375	0	0	0	0	0	0	0	0	0	0	0	0	0	0	0	0	0	0	0	0	0	0	0	0	712350	0
415	2-Amino-2-deoxymannose	C6 H13 N O5	-18.0109	-100575	161.069	162.076	4.509	7.24223e+07	13	69.5	Multiple matches found	Multiple matches found	DDA for preferred ion	[M+H]+1	3.09353e+06	0	1.13198e+07	2.0384e+06	1.91453e+06	2.18523e+06	563443	0	0	0	6.62316e+06	8.73757e+06	7.87215e+06	1.81998e+07	4.67641e+06	1.87987e+07	1.72218e+07	6.20497e+06	9.98869e+06	0	1.13411e+07	6.64383e+06	7.5493e+06	1.64695e+07	1.30249e+07	3.80709e+06	0	1.08351e+07	9.37873e+06	3.68136e+06	3.28405e+07	194563	1.931e+07	9.3311e+07	2.81431e+07
416			0		161.105	162.112	4.489	3.71811e+06	0		No matches found	No matches found	DDA for preferred ion	[M+H]+1	0	598325	507697	0	0	1.0463e+06	56481.7	0	0	0	966335	0	0	0	0	0	0	0	0	0	0	0	0	0	0	0	0	0	0	0	0	621982	0	1.85037e+06	3.71811e+06
417	2-Amino-4-Tert-Amylphenol	C11 H17 N O	0.00017	0.93	179.131	162.128	7.812	425615	7	55.6	Multiple matches found	No matches found	DDA for preferred ion	[M+H-H2O]+1	0	0	0	0	0	0	0	0	0	0	0	0	0	0	0	0	0	0	0	0	0	0	0	0	0	0	0	0	0	0	0	0	0	0	425615
418			0		161.87	162.877	4.312	2.90295e+07	0		No matches found	No matches found	DDA for preferred ion	[M+H]+1	0	0	0	0	0	237586	0	0	0	180774	0	0	0	0	0	0	0	0	0	0	0	0	0	0	0	0	0	0	0	0	0	0	0	0	0
419			0		161.9	162.907	4.001	1.04427e+06	0		No matches found	No matches found	DDA for preferred ion	[M+H]+1	0	0	32461.4	0	0	0	186162	0	285154	334044	0	0	324257	336559	295623	335107	295450	280141	215989	321630	338065	410903	245866	308279	677228	330535	393106	339446	234265	250985	81954.9	187753	246286	204193	0
420			0		139.979	162.968	3.349	5.48777e+06	0		No matches found	No matches found	DDA for other ion	[M+Na]+1	5.31082e+07	5.68588e+07	3.22144e+07	2.27266e+07	2.84965e+07	3.12649e+07	2.21676e+07	1.9259e+07	2.63769e+07	3.15412e+07	0	1.14661e+07	1.4174e+07	7.14505e+06	0	9.53137e+06	0	0	0	0	2.39679e+06	9.30678e+06	5.53555e+06	0	0	7.16118e+06	0	0	1.00447e+07	0	7.63685e+06	0	4.40484e+06	1.88628e+06	0
421			0		179.993	162.99	14.796	4.11341e+06	0		No matches found	No matches found	DDA for other ion	[M+H-H2O]+1	2.08699e+06	4.55655e+06	3.25055e+06	3.04683e+06	0	1.74022e+06	172614	0	203447	1.76127e+06	0	7.0948e+06	1.62669e+07	1.05489e+07	1.68801e+07	5.15996e+06	0	5.36257e+07	1.34762e+06	0	1.73267e+06	6.50177e+06	1.32522e+06	1.78235e+07	2.36143e+06	1.28821e+06	2.97369e+06	5.00943e+06	2.22389e+06	5.96954e+06	6.22801e+06	2.30011e+07	5.50321e+06	1.33697e+08	1.42397e+07
422			0		161.995	163.003	3.133	524304	0		No matches found	No matches found	DDA for preferred ion	[M+H]+1	0	0	0	0	0	0	0	0	0	0	0	0	0	0	716252	1.22075e+06	2.4844e+06	0	711951	9.9508e+06	1.00872e+06	1.30743e+06	1.01642e+06	3.39882e+06	2.13183e+06	1.94503e+07	893431	6.50372e+06	4.61609e+06	2.31966e+07	4.11847e+06	1.83025e+07	4.89965e+06	1.04251e+07	1.37559e+07
423			0		162.021	163.028	3.693	9.47517e+06	0		No matches found	No matches found	DDA for preferred ion	[M+H]+1	1.71592e+07	1.36013e+07	1.58103e+07	1.27868e+07	1.87157e+07	1.532e+07	2.14036e+07	1.55292e+07	1.24418e+07	1.51599e+07	0	1.60421e+07	2.08723e+07	2.89233e+07	1.48812e+07	1.61394e+07	2.10541e+07	1.77788e+07	1.8343e+07	1.83877e+07	2.84255e+07	1.49711e+07	2.1864e+07	1.58879e+07	2.00707e+07	1.61638e+07	9.04718e+06	1.83034e+07	1.71004e+07	2.20263e+07	2.95452e+07	2.05413e+07	2.79853e+07	2.05593e+07	6.80726e+06
424	trans-Clovamide	C18 H17 N O7	-197.069	-548785	162.032	163.039	17.14	8.34274e+06	13	77.3	Multiple matches found	Multiple matches found	DDA for preferred ion	[M+H]+1	7.35061e+06	1.01786e+07	5.77683e+06	2.60489e+06	5.36092e+06	0	0	0	0	0	6.85314e+06	0	6.80642e+06	8.34274e+06	0	6.95795e+06	0	7.75648e+06	0	0	0	0	0	0	0	0	0	0	0	0	0	0	0	0	0
425	MFCD00016455	C15 H12 O6	-126.032	-437514	162.032	163.039	17.482	7.32193e+06	20	85.1	Multiple matches found	Multiple matches found	DDA for preferred ion	[M+H]+1	0	0	6.09695e+06	6.17079e+06	5.66754e+06	4.67696e+06	6.35697e+06	5.3176e+06	0	6.42658e+06	0	7.32193e+06	0	0	0	0	0	0	0	0	0	0	0	0	0	0	0	0	0	0	6.78168e+06	5.43167e+06	3.37831e+06	4.94442e+06	6.77084e+06
426	5-formyl-3-methylsalicylic acid	C9 H8 O4	-18.0104	-100034	162.032	163.039	16.785	7.52835e+06	17	84.3	Multiple matches found	Multiple matches found	DDA for preferred ion	[M+H]+1	0	2.10994e+06	0	0	0	0	0	0	0	0	7.52835e+06	0	0	0	0	0	0	0	0	0	6.22203e+06	0	6.41882e+06	0	3.48999e+06	4.64309e+06	0	5.62974e+06	0	4.80397e+06	0	0	0	0	0
427	Massbank:LU019401 4-Methylphthalic anhydride|5-methyl-2-benzofuran-1,3-dione	C9 H6 O3	1e-05	0.05	162.032	163.039	18.729	6.91993e+06	15	80.8	Multiple matches found	Multiple matches found	DDA for preferred ion	[M+H]+1	0	0	0	1.30839e+06	1.22354e+06	0	0	0	3.52754e+06	0	3.9493e+06	0	0	0	6.91993e+06	0	5.11485e+06	0	0	4.85936e+06	0	6.17138e+06	0	6.00073e+06	0	0	0	0	0	0	0	0	0	0	1.10419e+06
428			0		162.038	163.045	3.355	2.45259e+06	0		No matches found	No matches found	DDA for preferred ion	[M+H]+1	752054	1.06268e+06	681058	652741	608952	0	597931	510211	125471	583608	0	562738	238786	257629	252785	269300	0	317266	0	0	0	0	0	0	0	0	0	0	0	0	841512	445256	616794	0	0
429	N-(1,3-Dioxo-1,3-dihydro-2H-isoindol-2-yl)-2-phenylacetamide	C16 H12 N2 O3	-118.042	-421450	162.043	163.05	10.064	3.04571e+07	6	68.9	Multiple matches found	No matches found	DDA for preferred ion	[M+H]+1	4.62995e+06	3.43039e+06	0	2.84163e+06	2.72268e+06	161425	0	4.20639e+06	1.20124e+06	4.43791e+06	3.34297e+07	883800	5.85145e+06	817007	0	7.62075e+06	6.69503e+06	1.09766e+07	0	1.17659e+07	689069	1.24212e+07	0	2.07263e+07	979845	0	1.60882e+06	288909	739316	0	4.17396e+06	7.07658e+06	7.4545e+06	6.51241e+06	7.05237e+06
430	N-(1,3-Dioxo-1,3-dihydro-2H-isoindol-2-yl)-2-phenylacetamide	C16 H12 N2 O3	-100.031	-357146	180.054	163.05	4.573	3.84989e+06	1	56.7	Single match found	No matches found	DDA for other ion	[M+H-H2O]+1	0	343439	0	0	0	0	38690.3	286850	0	0	0	0	0	0	0	0	0	0	0	0	0	0	0	0	0	0	0	0	0	0	0	2.37304e+06	329555	0	0
431	1-Isopropyl-1H-benzimidazole-5-carboxylic acid	C11 H12 N2 O2	-42.0471	-206023	162.043	163.05	14.666	2.46906e+06	1	52.5	Single match found	No matches found	DDA for preferred ion	[M+H]+1	0	0	22929.1	0	0	0	0	0	0	0	0	0	0	0	0	0	1.18452e+06	0	1.40331e+06	1.81635e+06	2.46906e+06	648789	0	1.99286e+06	0	0	0	0	0	0	0	0	0	0	0
432	2-Amino-4,5-dimethoxybenzonitrile	C9 H10 N2 O2	-16.0314	-90026.5	162.043	163.05	12.545	1.92703e+06	2	54.2	Multiple matches found	No matches found	DDA for preferred ion	[M+H]+1	156369	0	453202	0	54333.4	0	0	0	0	0	0	0	409421	0	0	0	0	0	0	0	0	0	0	0	0	0	0	0	0	0	0	1.86239e+06	0	1.92703e+06	0
433	3-Aminophthalimide	C8 H6 N2 O2	5e-05	0.32	162.043	163.05	10.472	5.66519e+07	8	72.4	Multiple matches found	No matches found	DDA for preferred ion	[M+H]+1	58717	0	1.31705e+07	3.91109e+06	4.17693e+06	3.35294e+06	712268	4.66663e+06	5.60488e+06	6.33202e+06	780217	1.07333e+07	1.26221e+07	6.29625e+06	9.53406e+06	0	0	54934.9	0	7.36126e+06	3.01309e+07	8.70363e+06	1.72484e+07	1.2825e+07	1.39323e+07	1.43179e+07	1.5789e+07	1.84827e+07	1.86055e+07	1.47067e+07	3.39788e+07	328939	1.17167e+07	404951	5.69927e+07
434			0		162.053	163.06	3.674	7.60123e+06	0		No matches found	No matches found	DDA for preferred ion	[M+H]+1	274109	0	0	0	0	0	0	0	0	0	0	0	0	0	0	0	0	0	0	0	0	0	0	0	0	0	0	0	0	0	0	0	0	0	0
435	L-165041	C22 H26 O7	-240.1	-597014	162.068	163.075	20.8	5.63898e+07	18	84	Multiple matches found	Single match found	DDA for preferred ion	[M+H]+1	0	0	0	0	4.03603e+07	5.63898e+07	2.84314e+07	4.29635e+07	0	0	3.64512e+07	3.87533e+07	0	0	0	0	0	0	0	2.02975e+07	0	0	0	1.63626e+07	0	0	0	0	0	0	2.60743e+07	0	0	0	3.37226e+07
436	1,2-PROPANEDIOL DIBENZOATE	C17 H16 O4	-122.037	-429549	162.068	163.075	17.027	1.58547e+08	20	84.4	Multiple matches found	Multiple matches found	DDA for preferred ion	[M+H]+1	3.89335e+08	4.72981e+08	3.50192e+08	1.54243e+08	2.86122e+08	2.56543e+08	1.26756e+08	2.15417e+08	1.53649e+08	1.06688e+08	6.83381e+08	1.98147e+08	3.72959e+08	2.67169e+08	1.76979e+08	1.80555e+08	1.37411e+08	4.13862e+08	1.69061e+08	2.25623e+08	6.55387e+07	3.221e+08	1.70119e+08	1.74559e+08	5.05666e+08	4.13953e+08	2.76188e+08	3.87421e+08	2.09555e+08	3.91479e+08	2.43201e+08	2.36845e+08	1.83959e+08	1.4619e+08	3.07014e+08
437	Methyl (2E,4E)-5-(1-hydroxy-2,6,6-trimethyl-4-oxo-2-cyclohexen-1-yl)-3-methyl-2,4-pentadienoate	C16 H22 O4	-116.084	-417340	162.068	163.075	17.551	1.59912e+08	11	67.9	Multiple matches found	Single match found	DDA for preferred ion	[M+H]+1	2.50845e+07	1.07674e+08	1.26301e+08	1.97056e+08	1.13156e+08	1.33539e+08	1.09166e+08	8.72996e+07	5.10372e+07	7.509e+07	7.5292e+07	1.12126e+08	3.36699e+07	3.70403e+07	1.05379e+08	1.71878e+07	1.11709e+08	6.52024e+07	1.26204e+08	1.20313e+08	2.0867e+08	9.76335e+07	3.78223e+07	7.85329e+07	1.66246e+07	2.40826e+07	7.32724e+07	0	8.2597e+07	1.36805e+07	1.39719e+08	7.55117e+07	7.09516e+07	8.02262e+07	2.0256e+08
438	6-ethyl-2,4 dihydroxy3methylbenzaldehyde	C10 H12 O3	-18.0105	-100014	162.068	163.075	18.68	2.41659e+07	15	88.2	Multiple matches found	Multiple matches found	DDA for preferred ion	[M+H]+1	0	0	0	0	0	0	0	0	0	0	0	0	0	0	0	0	2.41659e+07	0	0	1.00172e+07	0	0	2.32351e+07	0	0	0	0	1.76746e+07	1.03665e+07	0	0	0	0	3.77251e+06	0
439	DL-4-Me-Phe-OH	C10 H13 N O2	-17.0267	-95071.2	162.068	163.075	19.153	1.94076e+07	15	85.7	Multiple matches found	Multiple matches found	DDA for preferred ion	[M+H]+1	0	0	6.69447e+06	6.3219e+06	0	9.48283e+06	0	0	0	7.78328e+06	0	9.4662e+06	2.78407e+06	0	1.94076e+07	0	0	0	0	0	0	0	0	0	0	0	0	0	0	0	0	0	0	0	0
440			0		162.068	163.075	17.433	7.76348e+07	0		No matches found	No matches found	DDA for preferred ion	[M+H]+1	0	6.38563e+07	0	0	0	1.96588e+07	2.19161e+07	0	2.54851e+07	1.74678e+07	3.19582e+07	2.40434e+07	0	7.76348e+07	0	9.17621e+06	0	0	0	0	0	0	0	0	0	0	0	0	0	0	1.73771e+07	4.81187e+07	1.96824e+07	3.36669e+07	0
441			0		162.079	163.086	12.82	2.08255e+06	0		No matches found	No matches found	DDA for preferred ion	[M+H]+1	771648	0	824905	862007	1.76222e+06	513351	0	0	0	0	0	702648	0	730910	0	0	0	2.08255e+06	0	0	0	0	0	0	0	0	0	0	0	0	0	0	0	0	0
442			0		180.112	163.109	4.014	466765	0		No matches found	No matches found	No MS2	[M+H-H2O]+1	0	3.59314e+06	0	0	0	0	3.72072e+07	0	0	0	0	0	0	0	9.86579e+06	0	933529	0	623427	902367	0	0	690799	364738	0	0	0	0	0	0	0	0	0	9.6824e+06	0
443	zerumbone	C15 H22 O	-56.0629	-256972	162.104	163.111	14.868	2.17873e+07	21	81.2	Multiple matches found	Multiple matches found	DDA for preferred ion	[M+H]+1	0	0	7.05911e+06	0	2.94871e+07	0	7.65906e+06	9.82912e+06	0	8.87013e+06	3.51943e+07	7.32504e+06	6.9204e+07	0	6.35225e+07	0	0	0	1.24796e+07	3.53103e+07	0	2.56881e+07	0	2.54524e+07	0	0	0	0	9.76202e+06	0	9.25713e+06	2.64796e+07	0	0	1.23473e+07
444	Bufexamac	C12 H17 N O3	-61.0165	-273468	162.104	163.112	16.776	1.25478e+07	10	80.3	Multiple matches found	No matches found	DDA for preferred ion	[M+H]+1	0	0	5.92266e+06	0	0	0	0	0	7.5995e+06	0	1.10339e+07	0	4.4896e+06	0	3.821e+06	0	0	7.81624e+06	0	3.14973e+06	0	0	0	0	1.25478e+07	0	0	0	0	0	0	0	0	2.68386e+06	0
445	5-(Hydroxymethyl)-3-(1-hydroxy-4-methylpentyl)dihydro-2(3H)-furanone	C11 H20 O4	-54.0317	-249989	162.104	163.112	19.775	4.15372e+07	10	76.3	Multiple matches found	No matches found	DDA for preferred ion	[M+H]+1	3.40597e+06	1.14434e+07	2.14265e+07	0	0	5.2121e+06	2.15759e+07	1.15325e+07	0	8.4492e+06	1.24318e+07	1.55274e+07	4.83166e+06	1.11121e+07	4.42323e+06	0	6.19048e+06	1.48489e+07	2.08464e+06	1.18842e+07	4.28635e+06	0	6.08147e+06	0	1.89008e+07	8.11171e+06	1.9135e+07	6.10867e+06	0	2.23303e+07	2.51441e+07	3.36146e+07	1.07563e+07	1.73542e+07	1.88244e+07
446	(2E,4E,8E)-6-(Hydroxymethyl)-2,4,8-decatriene-1,10-diol	C11 H18 O3	-36.0212	-181810	162.104	163.112	19.567	3.57139e+07	10	70.8	Multiple matches found	No matches found	DDA for preferred ion	[M+H]+1	2.26718e+07	2.02126e+07	2.02757e+07	1.07463e+07	2.35525e+07	1.00409e+07	7.04539e+06	2.24513e+07	1.66854e+07	2.17238e+07	5.25923e+07	1.86432e+07	2.42785e+07	1.9312e+07	2.74824e+07	2.7869e+07	3.25152e+06	3.06479e+07	3.80237e+07	3.12904e+07	1.07668e+07	0	1.24482e+07	1.95552e+07	1.01611e+07	1.23722e+07	1.45735e+07	7.43688e+06	3.61194e+07	1.32769e+07	0	1.16228e+07	1.36769e+07	2.4162e+06	4.11255e+07
447	Mexiletine	C11 H17 N O	-17.0266	-95051	162.104	163.112	18.409	1.02338e+07	10	84.2	Multiple matches found	No matches found	DDA for preferred ion	[M+H]+1	0	0	0	0	0	0	0	0	0	0	0	0	0	0	1.50342e+06	0	0	0	0	0	2.278e+06	0	0	0	0	2.44407e+06	4.12549e+06	8.70888e+06	0	0	0	0	2.74472e+06	0	0
448			0		162.125	163.133	13.419	4.7677e+06	0		No matches found	No matches found	DDA for preferred ion	[M+H]+1	0	0	3.61424e+06	0	1.9768e+06	1.56226e+06	2.72506e+06	3.97367e+06	0	1.97498e+06	0	2.74154e+06	0	4.04022e+06	0	0	0	0	0	0	0	0	2.74893e+06	0	723252	0	2.94236e+06	1.56514e+06	4.59439e+06	2.3964e+06	3.72594e+06	2.84098e+06	3.48417e+06	3.15757e+06	3.46507e+06
449	MFCD00067608	C19 H32 O	-96.0939	-347857	180.151	163.148	18.291	3.47385e+06	12	60.3	Multiple matches found	Multiple matches found	DDA for other ion	[M+H-H2O]+1	0	0	0	0	2.84915e+06	0	0	0	0	1.77175e+06	0	0	0	0	0	0	0	0	0	0	0	0	0	0	0	0	0	1.66156e+06	0	0	0	0	0	0	0
450	3a,7,7-Trimethyl-3a,4,5,6,7,7a-hexahydro-1H-indene-3-carboxylic acid	C13 H20 O2	-46.0055	-221025	162.141	163.148	19.912	3.07767e+07	12	86.5	Multiple matches found	Multiple matches found	DDA for preferred ion	[M+H]+1	4.22057e+06	0	2.45245e+07	0	0	0	0	0	1.46161e+07	0	0	0	0	0	4.3238e+06	0	3.42344e+06	1.00564e+07	3.3239e+07	7.59202e+06	2.29809e+07	0	0	0	0	0	3.07767e+07	0	7.6508e+06	0	0	0	0	0	0
451	OMEGA-HYDROXYDODECANOATE	C12 H24 O3	-36.0214	-166632	180.151	163.148	15.679	3.01629e+07	6	79.4	Multiple matches found	Single match found	DDA for preferred ion	[M+H-H2O]+1	1.0107e+07	1.21833e+07	2.13255e+07	7.10698e+06	2.19371e+07	1.43107e+07	7.61189e+06	1.14693e+07	7.48193e+06	1.77766e+07	3.64995e+07	1.50006e+07	2.4487e+07	1.47685e+07	2.63836e+07	1.29595e+07	3.12374e+06	3.08853e+07	6.47522e+06	2.4458e+06	6.40133e+06	2.58952e+06	1.51366e+07	4.26804e+06	0	9.05541e+06	8.76646e+06	1.40768e+07	2.30673e+06	9.36029e+06	9.07239e+06	1.16235e+07	8.99159e+06	1.43098e+07	3.43336e+07
452			0		162.141	163.148	13.88	8.05603e+06	0		No matches found	No matches found	DDA for preferred ion	[M+H]+1	1.81398e+06	4.46397e+06	4.06756e+06	2.45414e+06	0	0	3.29751e+06	0	6.15716e+06	4.78367e+06	0	1.94608e+06	0	2.77281e+06	0	0	0	8.05603e+06	0	0	0	0	0	0	0	0	0	0	0	0	1.27389e+06	0	0	0	1.98982e+06
453			0		162.933	163.94	23.78	4.41592e+08	0		No matches found	No matches found	DDA for preferred ion	[M+H]+1	2.63271e+08	0	3.36895e+08	0	1.40137e+08	0	1.96319e+08	0	3.38235e+07	1.44022e+08	0	2.20237e+08	0	3.43407e+07	0	7.66144e+07	0	2.52818e+07	0	0	3.93473e+07	0	1.9976e+07	0	3.3924e+07	0	0	0	0	4.12743e+07	0	0	0	1.60343e+07	0
454			0		162.969	163.976	4.668	7.36775e+07	0		No matches found	No matches found	DDA for preferred ion	[M+H]+1	2.7211e+07	6.86709e+07	1.06869e+08	3.05731e+07	8.5106e+07	1.53746e+07	6.14191e+06	6.78707e+07	1.58332e+06	2.43291e+07	0	5.87424e+07	0	0	0	3.48627e+07	0	6.49935e+06	0	8.45098e+06	0	0	0	0	1.19432e+07	5.97264e+06	3.49442e+07	0	0	0	7.49988e+06	3.09132e+06	3.8981e+07	0	0
455			0		162.98	163.988	3.937	6.94235e+06	0		No matches found	No matches found	DDA for preferred ion	[M+H]+1	0	0	1.21307e+07	0	0	7.76462e+06	0	402271	683265	0	0	1.28471e+06	0	1.4259e+06	0	3.28099e+06	0	0	410361	3.34754e+06	2.7271e+06	1.90286e+07	0	3.5125e+06	1.4147e+07	2.01006e+07	1.37447e+07	1.57851e+07	5.27397e+07	1.44491e+08	2.10719e+07	9.52845e+07	1.42685e+07	5.40396e+07	3.28972e+07
456			0		163.006	164.013	18.724	1.22841e+06	0		No matches found	No matches found	DDA for preferred ion	[M+H]+1	0	0	0	0	0	0	0	0	0	0	0	0	0	0	0	0	0	0	0	0	0	0	0	0	0	0	0	0	0	503658	0	1.22841e+06	0	1.31989e+06	0
457	3-Chloro-6-phenylpyridazine	C10 H7 Cl N2	-27.0109	-142140	163.019	164.026	17.406	489908	1	63.3	Single match found	No matches found	DDA for preferred ion	[M+H]+1	0	0	479917	447958	107128	0	0	86412.4	0	0	385707	259628	230120	0	0	0	0	355209	0	0	122745	0	0	111710	0	0	54508.2	0	0	0	96888.8	489908	0	0	151137
458			0		163.019	164.026	14.589	8.45929e+06	0		No matches found	No matches found	DDA for preferred ion	[M+H]+1	1.02102e+06	1.05619e+06	6.08409e+06	1.72977e+06	2.01195e+06	3.89703e+06	832779	1.8474e+06	818924	2.57398e+06	2.35683e+06	2.17336e+06	4.0654e+06	3.87001e+06	6.16994e+06	1.88036e+06	6.3081e+06	2.71096e+06	647804	3.46305e+06	3.49751e+06	1.41155e+06	900870	2.69925e+06	3.92782e+06	3.03602e+06	2.36058e+06	1.95324e+06	1.52413e+06	3.8728e+06	4.94415e+06	1.15287e+07	2.10755e+06	4.53566e+06	6.55615e+06
459	N-(4-Chlorophenyl)-2-methyl-3-nitrobenzamide	C14 H11 Cl N2 O3	-127.019	-437927	163.027	164.034	12.311	1.27024e+06	1	50.6	Single match found	No matches found	DDA for preferred ion	[M+H]+1	0	110671	0	0	0	0	0	0	80026.3	0	1.27024e+06	196416	0	0	0	0	0	0	0	0	0	0	0	0	0	0	0	0	0	0	508229	276553	302967	420795	0
460	2,3-Dioxo-5-indolinecarboxylic acid	C9 H5 N O4	-27.9947	-146552	163.027	164.034	4.417	314269	1	58.2	Single match found	No matches found	DDA for other ion	[M+H]+1	248541	0	0	0	0	0	0	314269	0	0	0	0	0	0	0	0	0	0	0	0	0	0	0	0	0	0	0	0	0	0	0	0	236511	0	0
461			0		163.027	164.034	14.633	1.17279e+06	0		No matches found	No matches found	DDA for preferred ion	[M+H]+1	0	0	0	0	50350.9	0	0	307582	250997	260366	228610	0	316958	0	0	0	0	0	1.03302e+06	55591.8	1.17279e+06	34990.1	801028	0	433052	258997	0	1.1195e+06	0	739516	319897	0	0	0	1.00893e+06
462			0		163.048	164.055	4.336	101684	0		No matches found	No matches found	No MS2	[M+H]+1	72540.3	156115	0	0	0	0	0	0	795392	0	0	78777.9	0	0	0	0	0	0	717507	0	1.663e+06	0	967686	0	918084	0	727970	741861	832008	0	2.00341e+06	0	1.14033e+06	78014.3	0
463			0		163.064	164.071	4.268	274460	0		No matches found	No matches found	DDA for preferred ion	[M+H]+1	0	0	0	0	0	0	0	0	0	0	0	0	254366	0	274460	0	0	0	0	0	0	0	0	0	0	0	0	0	0	0	0	0	0	0	0
464			0		163.076	164.084	14.541	589037	0		No matches found	No matches found	DDA for preferred ion	[M+H]+1	0	488761	473220	0	374098	246422	0	347048	0	0	0	561220	0	538916	0	0	232996	360718	0	447492	0	356067	0	438507	487644	329085	554104	208251	0	0	217923	0	0	401562	301246
465			0		163.084	164.092	3.541	3.12146e+07	0		No matches found	No matches found	DDA for preferred ion	[M+H]+1	1.13602e+08	1.57042e+08	2.87385e+08	1.24845e+08	1.37736e+08	1.41151e+08	6.52414e+07	1.56453e+08	1.6669e+08	1.42008e+08	3.34417e+07	4.18081e+08	2.8947e+08	2.27121e+08	2.09729e+08	1.25237e+08	1.75156e+09	1.70475e+08	2.16793e+08	2.87913e+08	4.36881e+08	1.65013e+08	2.31946e+08	1.76287e+08	2.20346e+08	4.21031e+09	3.6155e+09	1.17321e+08	1.95391e+08	9.28569e+07	3.34412e+08	1.4557e+08	1.53687e+08	1.02724e+08	1.3714e+08
466	N-Cyclohexyl-4-phenylbutanamide	C16 H23 N O	-64.0676	-261311	181.11	164.107	16.538	1.68578e+06	3	56.1	Multiple matches found	No matches found	DDA for other ion	[M+H-H2O]+1	0	0	0	0	0	0	279956	0	0	0	0	0	0	0	0	0	0	0	0	0	0	0	0	0	0	0	0	0	0	0	877397	0	0	1.68578e+06	0
467	N-(2-Methyl-2-propanyl)-4-phenylbutanamide	C14 H21 N O	-56.0624	-255803	163.1	164.107	16.519	1.56125e+06	2	51.9	Multiple matches found	No matches found	DDA for preferred ion	[M+H]+1	66198.5	0	0	1.00499e+06	1.09692e+06	0	0	0	0	0	0	0	0	0	0	0	0	0	0	0	0	0	0	0	0	0	0	0	0	0	0	0	651542	0	0
468			0		163.1	164.107	4.53	2.6861e+06	0		No matches found	No matches found	DDA for preferred ion	[M+H]+1	805392	1.32258e+06	5.48679e+06	0	2.77162e+06	2.41944e+06	1.22849e+06	0	0	948135	1.35991e+06	2.66293e+06	1.87598e+06	7.16075e+06	2.76975e+06	3.13542e+06	2.14753e+06	0	0	1.40593e+06	0	1.41995e+06	0	1.57431e+06	3.73932e+06	1.42169e+06	0	1.64333e+06	1.2335e+06	3.11914e+06	4.50422e+06	3.00161e+06	1.16012e+06	5.15239e+06	7.01395e+06
469			0		163.121	164.128	3.458	1.2696e+07	0		No matches found	No matches found	DDA for preferred ion	[M+H]+1	0	0	0	0	0	0	0	0	0	0	0	0	0	1.03899e+06	0	0	0	0	0	0	0	0	0	0	0	0	0	0	0	0	0	0	0	0	0
470			0		163.909	164.916	3.813	237158	0		No matches found	No matches found	DDA for other ion	[M+H]+1	0	0	0	0	0	0	0	0	0	0	0	0	0	0	0	0	237158	0	0	218199	49875	123627	77654.4	80550.2	0	0	0	168324	0	0	0	0	0	0	0
471			0		141.94	164.93	3.988	1.42309e+06	0		No matches found	No matches found	DDA for preferred ion	[M+Na]+1	301990	399087	957292	196923	143737	408235	265760	690616	163070	253755	0	178157	968446	361480	740722	275657	1.08239e+06	374331	820749	1.05926e+06	1.42309e+06	323931	965904	1.13379e+06	440171	316923	829224	123948	345902	463680	203923	275362	216792	365961	0
472			0		163.941	164.948	4.164	221692	0		No matches found	No matches found	DDA for preferred ion	[M+H]+1	0	0	0	0	0	0	35168.6	0	0	0	0	0	69446	0	0	59926.8	0	0	0	0	0	0	0	0	0	0	0	0	0	0	0	0	0	0	0
473			0		163.977	164.985	3.915	8.37305e+06	0		No matches found	No matches found	DDA for preferred ion	[M+H]+1	0	0	0	0	191265	0	230266	0	0	207363	0	188152	0	132699	0	0	0	0	0	0	0	0	47487.3	0	468722	70016.6	0	81969.7	0	0	32491.1	0	0	0	0
474			0		164	165.007	3.116	8.90374e+06	0		No matches found	No matches found	DDA for preferred ion	[M+H]+1	3.31855e+06	1.67469e+06	3.85038e+06	2.50982e+06	3.24335e+06	1.10356e+06	3.61739e+06	3.02412e+06	3.39285e+06	3.58923e+06	0	4.29145e+06	3.53883e+06	4.2435e+06	0	3.77564e+06	0	3.13676e+06	3.26652e+06	0	6.19336e+06	0	4.81001e+06	0	5.38086e+06	3.95153e+06	5.15564e+06	4.9168e+06	4.24881e+06	4.83663e+06	7.60547e+06	6.07985e+06	8.15812e+06	6.48167e+06	176494
475			0		164.014	165.021	18.166	1.26073e+06	0		No matches found	No matches found	No MS2	[M+H]+1	0	0	0	0	0	0	0	0	0	0	0	0	0	0	0	0	0	0	0	0	0	0	201382	0	451487	963601	0	1.62028e+06	1.16596e+06	4.61314e+06	543741	411205	0	824029	786356
476			0		164.034	165.041	7.872	1.78759e+06	0		No matches found	No matches found	DDA for preferred ion	[M+H]+1	0	0	0	0	101531	0	48639.5	0	0	0	0	0	0	594393	0	609660	514134	0	746334	810022	1.78759e+06	582550	634547	784758	0	260811	0	89889.5	0	0	1.19615e+06	0	0	0	0
477			0		182.055	165.052	3.926	1.62361e+06	0		No matches found	No matches found	DDA for preferred ion	[M+H-H2O]+1	0	0	0	0	0	0	3.69227e+07	0	1.2715e+07	0	1.1319e+07	0	0	0	0	0	1.14976e+07	0	0	2.04095e+06	3.24721e+06	1.04992e+06	3.07848e+06	1.57701e+06	1.18174e+07	4.56658e+06	0	2.46184e+06	0	7.44418e+06	0	0	5.22752e+06	4.84233e+06	0
478	(2,2-Dimethyl-3,4-dihydro-2H-chromen-6-yl)acetic acid	C13 H16 O3	-56.0628	-254704	164.047	165.054	18.994	1.1311e+09	20	88.5	Multiple matches found	Multiple matches found	DDA for preferred ion	[M+H]+1	5.61698e+08	5.73254e+08	9.27399e+08	5.34398e+08	7.17603e+08	7.00821e+08	9.60044e+08	1.33249e+09	7.83228e+08	8.28694e+08	2.33576e+09	8.05507e+08	8.90245e+08	1.03344e+09	1.16809e+09	6.32812e+08	2.16173e+09	4.93596e+08	1.59456e+09	1.59308e+09	1.80108e+09	1.33982e+09	2.01376e+09	8.29682e+08	1.70536e+09	1.44691e+09	1.735e+09	1.01043e+09	0	8.2308e+08	1.39527e+09	8.2674e+08	1.10147e+09	6.00795e+08	1.54649e+09
479	LATIFOLICININ C ACID	C9 H10 O4	-18.0108	-98928.7	164.047	165.054	18.748	4.82076e+08	20	86.8	Multiple matches found	Multiple matches found	DDA for preferred ion	[M+H]+1	0	0	2.64297e+06	0	0	6.1703e+06	0	0	0	1.00937e+06	0	6.15398e+06	0	356445	0	0	0	0	0	0	0	0	0	0	4.78794e+06	0	0	0	4.17077e+08	0	0	0	0	0	0
480			0		164.053	165.061	3.335	121024	0		No matches found	No matches found	DDA for preferred ion	[M+H]+1	5.62353e+06	1.05831e+06	43405.5	1.67064e+06	0	0	2.17113e+06	0	1.94823e+06	105281	97492.7	3.73066e+06	162882	2.80077e+06	0	183679	1.3064e+06	0	1.81634e+06	0	1.9712e+06	0	1.58867e+06	872491	1.02047e+06	2.44474e+06	4.73249e+06	792483	1.65034e+06	327232	108043	1.33056e+07	894574	776733	0
481	1-(4-Fluorophenyl)-2-(1-pyrrolidinyl)-1-butanone	C14 H18 F N O	-71.0746	-302268	164.063	165.07	19.108	6.45104e+06	6	79.4	Multiple matches found	No matches found	DDA for preferred ion	[M+H]+1	1.63681e+06	2.37634e+06	0	0	1.12553e+06	0	0	0	0	0	6.45104e+06	0	2.92348e+06	0	0	0	0	969244	0	0	0	0	0	0	0	0	0	0	0	0	0	4.53608e+06	0	0	1.9041e+06
482	4-Fluorobuphedrone	C11 H14 F N O	-31.0433	-159110	164.063	165.07	19.748	1.61239e+07	6	71.3	Multiple matches found	No matches found	DDA for preferred ion	[M+H]+1	0	0	2.09161e+06	0	0	0	0	0	0	0	0	0	0	0	0	0	0	813829	0	0	0	7.07116e+06	0	0	2.8782e+06	9.07227e+06	1.17537e+06	0	0	7.89564e+06	3.73386e+06	3.59472e+06	0	0	1.01674e+07
483			0		164.063	165.07	19.447	1.21387e+07	0		No matches found	No matches found	DDA for preferred ion	[M+H]+1	0	2.85287e+06	8.99809e+06	8.21829e+06	4.72703e+06	2.72358e+06	0	0	0	6.86397e+06	6.29336e+06	5.0958e+06	0	8.26245e+06	0	3.40054e+06	0	3.23643e+06	0	9.55875e+06	1.03715e+07	1.28503e+06	7.39874e+06	0	1.09854e+07	4.62495e+06	1.20989e+06	2.85341e+06	1.52987e+07	0	3.11308e+06	0	0	0	6.5356e+06
484			0		164.068	165.076	18.983	6.02683e+06	0		No matches found	No matches found	No MS2	[M+H]+1	0	2.33716e+06	0	2.67552e+06	0	2.60601e+06	0	0	0	0	0	0	0	0	0	0	0	0	0	0	0	0	0	0	0	0	0	0	0	0	0	0	0	0	0
485			0		164.08	165.087	4.216	212004	0		No matches found	No matches found	DDA for other ion	[M+H]+1	4.68925e+08	4.19947e+08	3.77954e+07	1.4041e+07	1.22774e+07	2.91468e+07	103480	2.44063e+07	1.53355e+07	1.98666e+07	4.14729e+07	1.99443e+07	5.23395e+08	3.24492e+08	1.06324e+07	4.35356e+08	2.23243e+07	5.05682e+08	8.75944e+07	2.24395e+07	7.86207e+07	2.02951e+07	6.39696e+07	1.68263e+07	8.96365e+07	6.3676e+07	2.88433e+07	1.3044e+07	6.35125e+07	6.17981e+07	3.12986e+07	1.93972e+07	3.96641e+07	2.39823e+07	3.74003e+07
486	VES	C33 H54 O5	-366.314	-690640	164.084	165.091	14.389	3.00133e+08	13	78.5	Multiple matches found	Multiple matches found	DDA for preferred ion	[M+H]+1	0	1.53043e+07	2.85433e+07	9.7732e+06	5.68931e+06	1.07843e+07	1.14844e+08	0	1.52611e+08	8.47615e+06	1.08799e+07	1.1815e+07	9.5705e+06	0	4.47418e+06	0	1.4028e+07	0	5.88385e+06	0	1.60521e+07	0	8.40212e+06	2.12542e+07	9.48026e+06	1.20355e+07	0	5.35046e+06	4.65636e+06	1.96063e+07	0	1.60424e+08	3.01985e+07	0	1.24705e+08
487	Troglitazone	C24 H27 N O5 S	-277.077	-628064	164.084	165.091	13.594	2.91493e+08	14	85.4	Multiple matches found	Multiple matches found	DDA for preferred ion	[M+H]+1	7.49315e+06	1.40184e+07	2.83862e+08	1.46379e+08	1.72638e+08	1.40827e+08	5.50412e+06	1.03989e+08	2.7074e+07	2.1608e+08	1.27535e+08	2.55151e+08	2.47064e+07	1.9557e+07	1.39068e+08	2.77062e+07	5.36927e+07	3.67505e+07	0	2.12847e+08	3.82349e+07	1.45545e+08	8.74808e+06	2.02385e+08	2.88473e+07	1.64962e+08	1.09358e+08	1.59821e+08	1.46279e+08	1.37165e+08	5.24885e+07	3.95732e+07	1.28914e+07	3.61192e+07	5.03487e+07
488	(2R,3S)-2-[(2S,4R,6E)-4,6-Dimethyl-6-octen-2-yl]-6-oxo-3,6-dihydro-2H-pyran-3-yl (2E,4E,6S)-8-hydroxy-6-(hydroxymethyl)-4-methyl-2,4-octadienoate	C25 H38 O6	-270.183	-622159	164.084	165.091	11.279	2.77527e+07	13	87.1	Multiple matches found	Multiple matches found	DDA for preferred ion	[M+H]+1	0	0	5.64354e+06	4.72651e+06	0	0	0	0	3.0611e+06	1.85155e+06	4.2951e+07	0	0	2.77527e+07	0	0	0	0	0	0	0	0	0	0	0	0	5.75948e+06	0	5.28809e+06	0	1.8174e+07	5.39117e+06	0	1.30165e+07	7.54966e+06
489	z1-Tokoferol	C29 H44 O2	-260.25	-613315	164.084	165.091	19.12	1.11827e+07	16	85.6	Multiple matches found	Multiple matches found	DDA for preferred ion	[M+H]+1	0	0	0	0	0	0	0	0	0	0	0	0	0	0	0	0	0	0	0	6.49092e+06	0	0	0	0	0	0	0	0	0	0	0	0	0	0	0
490	GU5140000	C14 H20 O2	-56.0626	-254661	164.084	165.091	19.798	3.30929e+07	23	88.4	Multiple matches found	Multiple matches found	DDA for preferred ion	[M+H]+1	3.78465e+07	4.2228e+07	3.72241e+07	9.85227e+06	4.54749e+07	2.71409e+07	2.55806e+07	1.20495e+07	2.94241e+07	2.54616e+07	4.59968e+07	2.66052e+07	2.24666e+07	8.20977e+06	5.70192e+07	3.83443e+07	2.58777e+07	4.49187e+07	4.11983e+07	5.18719e+07	2.9157e+07	3.55531e+07	2.29114e+07	4.45286e+07	2.43748e+07	2.54391e+07	4.06491e+07	2.94685e+07	3.61328e+07	2.92849e+07	1.36154e+07	2.40205e+07	1.9588e+07	3.27973e+07	5.25524e+07
491	Spectral Match to 3-Hexyne-2,5-diol, 2,5-dimethyl- from NIST14	C8 H14 O2	21.9844	154711	164.084	165.091	17.094	1.70998e+07	12	73.3	Multiple matches found	Multiple matches found	DDA for preferred ion	[M+H]+1	0	6.30872e+06	7.13915e+06	3.6294e+06	1.73561e+07	0	5.60028e+06	3.49025e+06	0	4.27648e+06	8.57605e+06	3.69822e+06	1.14835e+07	1.04538e+07	0	0	0	1.30327e+07	0	0	0	0	0	0	0	0	0	0	0	0	4.2848e+06	0	4.60813e+06	0	2.65564e+07
492	5,8-EPOXYTRETINOIN, R,R-(+/-)-	C20 H28 O3	-152.084	-480968	164.12	165.127	19.819	4.96216e+07	4	71.1	Multiple matches found	No matches found	DDA for preferred ion	[M+H]+1	1.72815e+07	1.28779e+07	6.21177e+06	0	3.33563e+07	1.07197e+07	1.96754e+07	1.20559e+07	1.34688e+07	0	4.7411e+07	4.89726e+07	1.72738e+07	3.19826e+07	2.97006e+07	1.24187e+07	2.90605e+07	2.85252e+07	0	4.52862e+07	0	2.33407e+07	2.11581e+07	5.15765e+07	4.47892e+07	9.92432e+07	1.92493e+07	3.66144e+07	8.37156e+06	0	2.07917e+07	4.06096e+07	2.16787e+07	3.26492e+07	4.71755e+07
493	Traumatic Acid	C12 H20 O4	-64.0161	-280605	164.12	165.127	15.011	3.52466e+07	4	61.3	Multiple matches found	No matches found	DDA for preferred ion	[M+H]+1	1.90644e+07	3.40163e+07	3.9661e+06	0	3.41362e+07	0	1.27947e+07	1.0808e+07	1.00681e+07	1.88562e+07	4.24206e+07	1.21578e+07	1.23537e+07	2.08163e+07	0	0	0	1.04195e+07	2.38573e+07	0	7.04932e+07	3.18377e+07	1.48707e+07	5.52324e+07	0	0	1.01592e+07	1.30506e+07	0	0	3.58542e+06	6.64074e+06	1.42359e+07	4.49807e+06	4.60678e+07
494	Decahydro-2-naphthalenecarboxylic acid	C11 H18 O2	-2e-05	-0.08	182.131	165.127	15.774	6.3382e+06	5	71.5	Multiple matches found	No matches found	DDA for preferred ion	[M+H-H2O]+1	0	0	0	0	0	0	0	984698	3.34079e+06	1.87943e+06	0	0	0	2.01205e+06	2.01431e+06	0	0	0	0	0	823687	0	0	0	0	0	1.12393e+06	0	0	0	6.3382e+06	0	0	0	0
495	1-(2-Ethyl-2-methyl-tetrahydro-pyran-4-yl)-hexan-1-one	C14 H26 O2	-62.0365	-274263	164.157	165.164	21.175	8.62171e+06	4	85.1	Multiple matches found	No matches found	DDA for preferred ion	[M+H]+1	7.43097e+06	6.57441e+06	1.47244e+06	1.4551e+06	1.58604e+06	1.08913e+06	787312	1.49119e+06	3.26945e+06	1.48237e+06	6.57865e+06	7.01301e+06	2.12932e+06	7.20825e+06	1.18645e+07	1.48782e+06	1.09205e+07	6.67747e+06	0	1.25191e+07	1.42034e+06	1.03491e+07	6.9802e+06	4.93485e+06	1.7628e+06	3.46971e+06	3.6503e+06	2.82618e+06	7.99524e+06	2.41762e+06	5.67388e+06	3.4197e+06	7.94606e+06	4.9267e+06	5.86468e+06
496	10-Methylundecanoic acid	C12 H24 O2	-36.0211	-179946	164.157	165.164	18.676	3.78237e+06	4	75.9	Multiple matches found	No matches found	DDA for preferred ion	[M+H]+1	0	1.77975e+06	0	0	0	0	0	0	0	1.1416e+06	1.05901e+06	3.78237e+06	0	0	777991	0	888880	0	0	0	0	0	0	0	0	0	0	0	470047	0	0	0	0	0	0
497	1-(3,3-Dimethylbicyclo[2.2.1]hept-2-yl)-1-propanol	C12 H22 O	-18.0104	-98867.3	164.157	165.164	19.914	1.49604e+07	4	87.8	Multiple matches found	No matches found	DDA for preferred ion	[M+H]+1	6.24321e+06	6.18221e+06	1.09577e+07	8.41555e+06	9.95435e+06	1.61424e+07	5.66172e+06	1.13293e+07	9.83067e+06	1.00599e+07	3.58096e+06	1.6135e+07	0	559615	1.49515e+06	8.83773e+06	4.67118e+06	0	1.17796e+07	1.10116e+07	2.14548e+07	4.64086e+06	8.28364e+06	1.42507e+07	7.58149e+06	7.01201e+06	9.54683e+06	1.10056e+07	9.65601e+06	9.63899e+06	1.08848e+07	1.06916e+07	8.35626e+06	1.02795e+07	1.49604e+07
498			0		164.157	165.164	17.503	6.79283e+06	0		No matches found	No matches found	No MS2	[M+H]+1	743737	1.39392e+06	0	0	0	0	0	2.40152e+06	878183	0	9.53849e+06	715082	581083	1.7317e+06	0	1.65847e+06	0	0	0	0	1.04113e+06	0	569749	2.73323e+06	0	573466	3.71783e+06	605344	3.99997e+06	0	4.21939e+06	1.81925e+06	4.62773e+06	2.92317e+06	3.29795e+06
499			0		164.932	165.939	4.32	78332.2	0		No matches found	No matches found	No MS2	[M+H]+1	0	45548.9	0	0	0	0	0	0	0	0	0	0	0	0	0	0	0	0	0	0	0	0	0	0	0	0	0	0	0	0	0	0	0	0	0
500			0		164.949	165.956	4.574	1.10008e+07	0		No matches found	No matches found	DDA for preferred ion	[M+H]+1	866688	1.56314e+06	1.23016e+07	4.74721e+06	1.36625e+06	1.38895e+06	1.05375e+06	2.80509e+06	2.83856e+06	3.45417e+06	0	7.42709e+06	1.2075e+06	1.48931e+06	157430	1.43987e+06	3.40461e+06	1.34738e+06	3.68193e+06	3.29395e+06	1.10156e+06	3.20338e+06	1.26199e+06	2.25877e+06	2.55308e+06	1.9965e+06	3.08727e+06	2.27452e+06	1.90729e+06	0	3.32285e+06	461311	2.86219e+06	1.77837e+06	691777
501			0		164.976	165.983	19.367	1.49731e+07	0		No matches found	No matches found	DDA for preferred ion	[M+H]+1	0	0	0	0	0	0	0	0	0	0	0	0	0	0	0	0	0	0	0	0	0	0	0	0	0	0	0	0	0	0	0	0	0	0	0
502	6-CHLORO-2H-1,4-BENZOXAZIN-3(4H)-ONE	C8 H6 Cl N O2	-18.0107	-98414.3	164.998	166.005	14.636	1.67259e+07	1	50.5	Single match found	No matches found	DDA for preferred ion	[M+H]+1	0	0	0	877426	1.93327e+06	0	2.10028e+06	4.45979e+06	3.69525e+06	0	318405	0	0	0	307956	0	0	0	0	928834	1.49914e+06	697675	0	0	0	377764	1.49699e+06	1.05344e+06	1.04422e+06	413865	1.06553e+07	2.04944e+06	8.23683e+06	1.49728e+07	1.67259e+07
503			0		164.998	166.005	16.271	5.00863e+07	0		No matches found	No matches found	DDA for preferred ion	[M+H]+1	1.62272e+07	5.94572e+07	4.95167e+07	9.333e+07	5.99937e+07	3.28187e+07	3.27626e+06	1.66528e+07	1.31942e+07	8.55291e+06	4.43715e+07	7.19057e+07	2.92129e+07	1.28144e+08	5.96831e+07	6.76011e+07	5.58981e+07	1.359e+08	2.71023e+07	5.29031e+07	4.97994e+07	5.51042e+07	3.44407e+07	6.3147e+07	9.04215e+07	7.63757e+07	5.15206e+07	1.19773e+08	2.05705e+07	1.59321e+08	7.66238e+07	1.85556e+08	6.21216e+07	1.44534e+08	9.42747e+07
504			0		183.053	166.05	11.299	1.64878e+07	0		No matches found	No matches found	DDA for preferred ion	[M+H-H2O]+1	5.1905e+06	4.12946e+06	1.50303e+07	6.80032e+06	1.03813e+07	9.37577e+06	6.64993e+06	7.45707e+06	41881.9	2.45867e+07	682899	1.53015e+07	1.08334e+07	1.46474e+07	1.16565e+07	1.15991e+07	2.29222e+07	6.32778e+06	1.49543e+07	2.99351e+07	4.4134e+07	2.67188e+07	1.71773e+07	4.19693e+07	1.978e+07	1.94968e+07	2.02413e+07	1.84224e+07	1.45775e+07	1.90909e+07	2.00202e+06	1.60092e+06	4.5509e+06	1.84021e+06	1.52921e+07
505			0		165.064	166.071	4.046	1.34591e+06	0		No matches found	No matches found	DDA for preferred ion	[M+H]+1	0	0	0	0	2.58815e+06	0	3.44988e+06	4.71492e+06	6.03332e+06	5.36181e+06	9.20534e+07	0	0	397880	0	2.25656e+06	3.23174e+06	0	5.0276e+06	5.66608e+06	1.19812e+07	2.661e+06	6.55271e+06	0	0	9.3168e+06	733501	4.8625e+06	5.27186e+06	6.51926e+06	1.5963e+07	7.74622e+06	6.42614e+06	4.0552e+06	1.3049e+06
506			0		165.07	166.078	19.781	2.98693e+06	0		No matches found	No matches found	DDA for preferred ion	[M+H]+1	93601.5	63944.7	0	0	0	0	0	0	0	0	0	249064	0	0	0	0	2.83833e+06	0	0	0	325959	0	2.1966e+06	0	0	0	172221	0	0	2.98693e+06	0	0	291201	0	0
507	Spectral Match to DL-Phenylalanine from NIST14 [IIN-based: Match]		0		165.079	166.086	8.074	4.7351e+08	20	87.5	Multiple matches found	Multiple matches found	DDA for preferred ion	[M+H]+1	1.12113e+07	2.88065e+07	1.2443e+07	1.60033e+07	2.14928e+07	1.05229e+07	8.43018e+06	1.64836e+07	9.78467e+06	9.64277e+06	1.20581e+07	5.61177e+07	9.14947e+06	1.51024e+07	7.09639e+06	1.31484e+07	8.94762e+06	4.27191e+06	2.10394e+06	7.07276e+06	1.88976e+07	1.49023e+07	1.10034e+07	7.70548e+06	1.07816e+07	1.02367e+07	7.00773e+07	2.40233e+06	1.0118e+07	2.23596e+07	7.20886e+06	1.79299e+07	8.98718e+06	1.43408e+07	1.93741e+07
508	6,7-Dihydro-5H-isoquinolin-8-one	C9 H9 N O	18.0103	122462	165.079	166.086	5.153	2.99467e+07	2	55.2	Multiple matches found	No matches found	DDA for other ion	[M+H]+1	0	0	0	0	0	0	0	0	0	0	1.25272e+06	0	0	0	0	0	2.99467e+07	0	0	3.97325e+06	0	0	15543.9	0	0	0	0	0	0	0	0	0	0	0	1.03179e+06
509	6274370	C10 H15 N O3 S	-63.9618	-279215	165.115	166.123	19.004	1.56659e+06	2	56.5	Multiple matches found	No matches found	DDA for preferred ion	[M+H]+1	0	959573	1.56659e+06	964549	1.15703e+06	1.15893e+06	0	0	0	1.16452e+06	0	0	0	907457	0	0	0	0	0	0	0	0	0	0	0	0	0	0	72320.7	0	0	0	0	0	0
510			0		183.126	166.123	20.001	2.21427e+06	0		No matches found	No matches found	DDA for preferred ion	[M+H-H2O]+1	0	0	0	221155	0	221537	0	0	0	0	0	1.35394e+06	0	0	0	0	0	0	0	0	2.39881e+06	0	0	0	0	0	0	0	0	0	1.27722e+06	84501.5	0	339206	0
511			0		183.162	166.159	14.556	1.76442e+07	0		No matches found	No matches found	DDA for preferred ion	[M+H-H2O]+1	5.90785e+06	5.3532e+06	1.39509e+07	5.511e+06	7.22038e+06	6.17396e+06	2.97061e+06	7.4969e+06	4.9486e+06	4.57024e+06	1.84237e+07	4.08017e+06	1.11987e+06	4.46096e+06	7.67203e+06	4.25379e+06	3.57642e+06	8.99078e+06	4.4557e+06	2.8917e+06	3.50151e+06	6.72225e+06	538794	7.01422e+06	359759	970075	316054	1.66594e+06	822022	316831	2.97727e+06	3.44682e+06	2.43607e+06	3.64668e+06	1.07535e+07
512			0		183.913	166.91	5.047	198592	0		No matches found	No matches found	No MS2	[M+H-H2O]+1	0	0	0	0	0	0	0	0	0	0	0	0	0	0	0	0	198592	0	0	144135	0	153788	0	71912.8	0	0	0	0	0	0	0	0	0	0	0
513			0		165.936	166.943	3.771	4.61913e+07	0		No matches found	No matches found	DDA for preferred ion	[M+H]+1	6.77603e+06	2.6544e+07	4.26764e+06	5.67029e+06	3.58667e+06	7.75434e+06	5.29852e+06	9.59024e+06	1.38681e+07	3.27064e+06	2.47059e+06	1.89393e+07	3.38854e+06	3.72119e+06	0	3.45874e+06	8.43839e+06	4.64232e+06	0	2.86133e+06	8.48326e+06	3.01038e+06	1.62015e+06	2.80747e+06	0	1.16681e+07	571519	8.41349e+06	2.265e+06	1.75746e+06	1.15787e+06	3.35881e+06	1.09488e+07	5.73791e+06	0
514			0		165.942	166.949	3.739	156246	0		No matches found	No matches found	DDA for other ion	[M+H]+1	0	0	0	0	0	0	0	0	0	0	0	0	0	0	0	0	0	0	38674.7	0	0	27611.9	0	42312.7	0	156246	0	0	0	144761	0	0	0	0	0
515			0		165.978	166.985	4.36	557315	0		No matches found	No matches found	DDA for preferred ion	[M+H]+1	0	0	0	0	0	0	0	0	0	0	0	0	0	0	0	0	0	0	0	0	0	0	0	0	115669	99001.3	0	31819.5	0	0	0	0	0	0	0
516			0		165.992	166.999	3.937	295862	0		No matches found	No matches found	DDA for preferred ion	[M+H]+1	49379.7	0	0	50346.6	0	50950.7	0	0	0	141818	0	0	0	187626	69026.3	204193	146896	0	0	167543	0	165996	0	137884	0	0	0	0	0	0	145151	0	0	295862	0
517			0		166.004	167.011	4.033	211794	0		No matches found	No matches found	No MS2	[M+H]+1	5.24413e+06	3.18457e+06	1.59474e+07	9.23557e+06	1.10275e+07	4.83306e+06	704787	4.95473e+06	6.47557e+06	3.71808e+06	1.20322e+07	8.64238e+06	1.39404e+07	1.19247e+07	6.672e+06	8.824e+06	9.03173e+06	7.39415e+06	4.58961e+06	7.77332e+06	7.03035e+06	4.02249e+06	7.59235e+06	3.60768e+06	8.38897e+06	1.13785e+07	4.95122e+06	1.13763e+07	5.62728e+06	2.44714e+07	9.55783e+06	2.68425e+07	5.27777e+06	1.52419e+07	1.47892e+07
518	2-(2,6-Dichlorophenyl)acetohydrazide	C8 H8 Cl2 N2 O	-51.9956	-238511	166.006	167.013	14.677	1.04087e+07	1	56.1	Single match found	No matches found	DDA for preferred ion	[M+H]+1	0	0	0	0	0	0	0	574042	499562	0	0	0	445457	0	4.69428e+06	0	3.05828e+06	0	0	0	0	0	0	895889	0	0	0	0	0	0	1.47858e+06	1.04087e+07	1.04963e+06	2.17921e+06	2.26669e+06
519			0		166.024	167.031	4.587	5.41873e+06	0		No matches found	No matches found	No MS2	[M+H]+1	0	0	0	1.47496e+07	1.46816e+07	1.8398e+07	1.13957e+07	1.01747e+07	5.3824e+06	9.61899e+06	8.27104e+06	2.13169e+07	1.12918e+07	2.53991e+06	1.15397e+07	0	4.78726e+06	3.62878e+06	7.35212e+06	7.59509e+06	4.37993e+06	3.37509e+06	2.86339e+06	6.25904e+06	8.53943e+06	5.10882e+06	1.12781e+07	9.79358e+06	1.85247e+07	9.83263e+06	1.22694e+07	5.00885e+06	3.45077e+06	5.02847e+06	1.39356e+07
520	Dibutyl terephthalate	C16 H22 O4	-112.125	-403107	166.027	167.034	20.013	4.81525e+06	18	87.3	Multiple matches found	Multiple matches found	DDA for other ion	[M+H]+1	0	0	0	0	0	0	0	0	0	0	0	0	0	0	0	3.60198e+06	647531	2.99265e+06	0	2.34075e+06	0	0	0	0	0	0	0	0	0	0	0	0	4.81525e+06	3.4143e+06	0
521	"3,4 DIHYDROXYMANDELATE"	C8 H8 O5	-18.0105	-97863.4	166.027	167.034	19.343	1.33041e+06	1	57.2	No matches found	Single match found	DDA for preferred ion	[M+H]+1	0	0	833187	0	0	0	0	0	0	0	0	0	0	0	415605	0	0	0	0	0	0	0	0	441679	0	0	1.33041e+06	0	0	0	0	0	0	0	0
522			0		166.049	167.056	8.282	3.30751e+06	0		No matches found	No matches found	No MS2	[M+H]+1	0	0	0	0	0	0	0	0	6.056e+06	5.90626e+06	1.13329e+07	0	5.94075e+06	5.58338e+06	0	3.33435e+06	4.93034e+06	3.20244e+06	0	6.48776e+06	7.80239e+06	7.03953e+06	7.4135e+06	0	0	7.71683e+06	0	1.76568e+06	8.0967e+06	6.83289e+06	9.92252e+06	7.75537e+06	8.08925e+06	5.86772e+06	1.12554e+07
523			0		166.06	167.067	3.321	4.96198e+06	0		No matches found	No matches found	DDA for preferred ion	[M+H]+1	1.61038e+08	1.55847e+08	3.21014e+08	3.45472e+08	4.57544e+08	2.35015e+08	8.59505e+07	1.33274e+08	3.95639e+08	2.79423e+08	5.19997e+08	4.45043e+08	3.18305e+08	1.48791e+08	7.18625e+08	4.06066e+08	5.41546e+08	4.30494e+08	5.39343e+07	2.54312e+08	3.76319e+08	3.96838e+08	4.975e+08	4.2221e+08	1.73153e+08	1.73634e+08	1.64822e+08	2.71991e+08	5.37209e+08	3.84682e+08	9.47282e+07	2.13918e+08	3.57687e+08	3.7833e+08	3.08125e+08
524	asperlactone	C9 H12 O4	-18.0106	-97844.6	166.063	167.07	13.367	1.82479e+07	10	64.2	Multiple matches found	No matches found	DDA for preferred ion	[M+H]+1	9.75481e+06	2.57124e+07	6.81854e+06	0	2.15793e+06	7.04282e+06	5.26613e+06	0	1.83929e+06	1.85135e+07	2.84149e+07	1.19076e+07	5.13582e+06	1.46818e+06	0	1.40402e+07	2.20174e+07	7.26007e+06	1.08236e+07	2.01345e+07	1.11716e+07	2.53427e+07	1.25585e+07	7.16693e+06	1.13365e+07	2.0087e+07	1.80749e+07	1.0851e+07	7.47237e+06	5.76295e+06	1.46074e+07	1.00079e+07	0	5.50574e+06	2.06232e+07
525			0		166.074	167.081	4.929	4.14574e+06	0		No matches found	No matches found	DDA for preferred ion	[M+H]+1	7.1924e+06	0	4.14515e+06	2.44413e+06	4.88652e+06	8.43298e+06	0	7.17449e+06	0	7.8401e+06	0	2.77139e+06	8.6365e+06	2.34572e+06	0	1.0145e+07	1.04608e+07	1.54406e+07	3.0701e+06	4.09986e+06	4.53846e+06	5.90205e+06	2.28873e+06	0	9.40016e+06	6.38903e+06	1.16187e+07	3.81843e+06	6.10845e+06	0	1.97118e+06	2.44357e+06	0	0	0
526	N-(2,4-Dimethyl-3-nitrophenyl)acetamide	C10 H12 N2 O3	-42.0102	-201890	166.075	167.082	10.248	2.41002e+06	1	55.3	Single match found	No matches found	DDA for other ion	[M+H]+1	0	0	0	0	916042	0	808291	1.25861e+06	1.12449e+06	0	0	0	0	0	0	0	0	0	0	0	0	0	0	0	0	0	0	0	0	0	2.41002e+06	0	0	332233	0
527			0		166.078	167.086	20.568	1.14506e+07	0		No matches found	No matches found	DDA for preferred ion	[M+H]+1	0	5.16797e+06	5.64764e+06	3.72285e+06	5.75769e+06	4.69041e+06	4.24524e+06	8.76517e+06	3.9351e+06	8.65095e+06	0	1.11836e+07	5.65854e+06	0	2.16216e+06	0	1.19905e+07	4.15853e+06	1.14506e+07	7.96002e+06	2.13384e+06	4.50586e+06	8.43696e+06	8.49918e+06	1.65285e+06	0	1.04326e+07	0	1.13133e+07	0	1.12002e+06	3.1319e+06	3.60841e+06	3.74608e+06	9.58838e+06
528			0		166.097	167.104	3.56	2.02219e+06	0		No matches found	No matches found	DDA for other ion	[M+H]+1	5.59074e+07	1.08337e+08	1.64033e+08	1.4649e+07	4.01275e+07	5.86337e+07	6.19469e+06	1.11485e+08	2.04807e+07	2.85138e+07	2.42153e+08	8.11451e+07	5.16315e+07	1.28055e+08	9.3177e+07	3.84808e+07	1.37896e+08	1.3989e+08	7.00922e+06	8.48945e+07	1.90941e+08	8.03138e+07	7.69158e+07	8.15849e+07	1.65422e+08	5.72081e+07	1.7128e+08	9.94089e+07	5.44916e+07	2.90714e+07	1.19592e+08	3.79183e+07	6.44168e+07	2.08828e+08	2.82744e+08
529	2-{5-[2-({2-[5-(2-Hydroxypropyl)tetrahydro-2-furanyl]propanoyl}oxy)propyl]tetrahydro-2-furanyl}propanoic acid	C20 H34 O7	-220.131	-569948	166.099	167.106	15.943	2.88248e+08	17	88.1	Multiple matches found	Multiple matches found	DDA for preferred ion	[M+H]+1	5.12618e+08	4.33784e+08	5.89499e+08	3.64635e+08	4.86149e+08	5.84969e+07	4.21578e+08	3.51458e+08	3.13291e+08	5.04021e+08	4.67416e+08	5.79922e+08	4.86512e+08	3.48064e+08	6.99712e+08	4.31993e+08	2.17669e+08	4.984e+08	3.83277e+08	3.70634e+08	4.95775e+08	4.06477e+08	3.53721e+08	5.41991e+08	2.86201e+08	3.08795e+08	2.47723e+08	3.54921e+08	3.19281e+08	2.01316e+08	2.91841e+08	4.52781e+08	2.46802e+08	5.44688e+08	4.64928e+08
530	3,5-Dihydroxy-4-[(6-O-{[4-(2-hydroxy-2-propanyl)-1-cyclohexen-1-yl]carbonyl}hexopyranosyl)oxy]benzoic acid	C23 H30 O12	-332.074	-666584	166.099	167.107	20.004	5.90037e+07	15	85.1	Multiple matches found	Multiple matches found	DDA for preferred ion	[M+H]+1	0	0	0	0	0	0	0	0	0	0	3.36309e+06	3.05466e+07	2.52592e+07	8.55665e+06	2.27445e+07	0	0	3.24835e+07	2.2523e+07	0	1.93809e+07	1.86086e+07	0	1.54555e+07	0	0	0	0	8.76426e+06	5.22842e+06	5.50765e+07	0	0	8.32346e+06	0
531	2-{5-[2-({2-[5-(2-Hydroxypropyl)tetrahydro-2-furanyl]propanoyl}oxy)propyl]tetrahydro-2-furanyl}propanoic acid	C20 H34 O7	-202.121	-523316	184.11	167.107	13.228	5.1068e+07	6	79.1	Multiple matches found	No matches found	DDA for preferred ion	[M+H-H2O]+1	0	0	0	0	0	0	0	0	0	1.02285e+07	1.33377e+07	0	1.37332e+07	0	0	0	1.42674e+07	0	0	0	0	1.13847e+07	1.14608e+07	0	1.37672e+07	1.57976e+07	0	1.64485e+07	0	1.51258e+07	0	0	0	0	0
532	(-)-Perillic Acid	C10 H14 O2	18.0107	108433	184.11	167.107	10.386	1.71877e+07	13	85.5	Multiple matches found	Multiple matches found	DDA for other ion	[M+H-H2O]+1	0	0	0	0	0	0	0	0	0	0	1.14676e+07	0	0	1.27262e+07	0	0	0	0	0	0	0	0	0	0	0	0	0	0	0	0	1.71877e+07	0	0	0	0
533	10-Undecenoic acid	C11 H20 O2	-18.0106	-97805.9	166.136	167.143	18.511	2.10078e+07	11	81.6	Multiple matches found	Multiple matches found	DDA for preferred ion	[M+H]+1	3.38371e+07	2.92225e+07	2.90748e+07	2.96042e+07	1.30461e+07	8.7619e+06	2.77168e+07	4.23818e+07	3.3078e+07	2.27616e+07	4.32774e+07	1.93236e+07	2.52255e+07	2.77344e+07	6.90116e+06	1.38061e+07	4.87083e+06	3.52772e+07	2.89734e+07	2.05725e+07	2.35596e+07	0	2.91941e+07	3.88635e+06	3.02575e+07	2.31129e+07	2.82088e+07	1.8991e+07	1.04191e+07	1.69397e+07	2.6714e+07	6.00101e+06	1.72404e+07	2.77509e+07	5.16287e+07
534	2-Carene-4-methanol	C11 H18 O	6e-05	0.33	166.136	167.143	19.897	3.26519e+07	11	79.6	Multiple matches found	Multiple matches found	DDA for preferred ion	[M+H]+1	0	1.41087e+07	2.06748e+07	1.09321e+07	1.41944e+07	7.25916e+06	8.0279e+06	0	0	1.43904e+07	3.5298e+07	1.80256e+07	1.58517e+07	1.52092e+07	4.55283e+07	9.13118e+06	3.48214e+07	1.85407e+07	2.91561e+07	3.58636e+07	1.41441e+07	3.73777e+07	1.47754e+07	2.69725e+07	3.60977e+06	7.98976e+06	8.83721e+06	1.00891e+07	5.31634e+06	0	1.35903e+07	2.07769e+07	2.03144e+07	2.28995e+07	2.09459e+07
535			0		184.931	167.927	4.42	391542	0		No matches found	No matches found	DDA for preferred ion	[M+H-H2O]+1	0	391542	0	141077	0	0	0	0	0	0	0	0	0	0	0	0	0	0	0	0	0	0	0	0	0	0	0	0	0	0	0	0	0	0	0
536			0		166.945	167.953	3.92	572732	0		No matches found	No matches found	DDA for preferred ion	[M+H]+1	252947	204437	0	239272	368691	572732	113070	0	0	285439	0	0	0	0	0	0	0	0	0	0	0	0	0	0	0	0	0	0	0	0	29822.6	0	0	0	0
537			0		166.956	167.963	3.37	3.04501e+08	0		No matches found	No matches found	DDA for preferred ion	[M+H]+1	1.23967e+06	3.04501e+08	2.04661e+06	2.2576e+06	1.43362e+06	1.55871e+06	1.70256e+06	1.08818e+06	1.16173e+06	1.13283e+06	0	1.49901e+06	1.5999e+06	2.00072e+06	1.18098e+06	1.26932e+06	1.08917e+06	1.39033e+06	1.12896e+06	1.04793e+06	0	1.26899e+07	1.96417e+06	1.27079e+06	0	0	861037	1.0297e+06	0	0	1.44885e+06	0	961582	1.32857e+06	0
538			0		166.964	167.971	4.499	6.281e+07	0		No matches found	No matches found	DDA for preferred ion	[M+H]+1	5.16748e+07	1.93334e+07	4.30203e+06	0	4.94862e+06	4.93713e+06	1.39575e+07	6.05104e+06	9.41247e+06	1.65676e+07	1.00102e+07	3.0302e+07	8.03558e+06	2.5538e+07	0	2.09336e+07	0	2.08134e+07	0	0	2.65604e+07	1.45718e+06	0	0	1.34386e+06	1.86724e+06	7.75087e+06	1.03293e+07	0	1.44193e+06	3.86184e+06	7.36475e+06	2.87188e+07	6.65851e+06	9.50413e+06
539			0		166.976	167.983	3.959	3.25012e+06	0		No matches found	No matches found	DDA for preferred ion	[M+H]+1	1.89005e+06	0	0	2.72759e+06	3.12925e+06	3.11595e+06	1.99209e+06	6.88772e+06	7.71016e+06	5.76674e+06	0	9.75037e+06	1.3337e+06	4.26867e+06	1.68656e+06	4.98838e+06	2.54091e+06	2.35376e+06	0	4.96852e+06	346670	1.3321e+06	895492	1.74204e+06	5.54041e+06	4.80092e+06	3.24672e+06	4.33328e+06	4.30545e+06	9.96544e+06	5.89277e+06	2.30453e+07	7.24678e+06	1.16569e+07	644779
540			0		167.001	168.008	16.268	613401	0		No matches found	No matches found	DDA for preferred ion	[M+H]+1	0	0	0	0	0	0	0	0	0	0	0	0	0	0	0	0	0	0	0	0	0	0	0	0	0	0	0	0	0	0	0	0	0	604551	613401
541	4'-BROMO-2,2'-CHLOROACETANILIDE	C8 H6 Br Cl2 N O	-113.887	-405435	167.014	168.021	9.854	4.01366e+06	2	52.8	Multiple matches found	No matches found	DDA for preferred ion	[M+H]+1	0	36471.9	0	0	0	0	0	0	0	0	4.01366e+06	0	1.79219e+06	1.9319e+06	0	0	0	516780	0	0	0	0	0	0	0	0	0	0	0	0	0	0	0	0	0
542			0		167.014	168.021	11.058	4.14176e+06	0		No matches found	No matches found	DDA for preferred ion	[M+H]+1	2.45514e+06	1.48432e+06	1.21746e+07	7.54797e+06	7.53619e+06	6.56097e+06	2.62324e+06	9.65213e+06	9.83725e+06	7.58587e+06	2.00592e+07	8.81501e+06	1.36858e+07	1.18436e+07	2.15764e+07	1.45832e+07	1.8996e+07	1.25865e+07	5.34126e+06	8.48343e+06	2.17534e+07	3.08161e+06	9.57425e+06	7.16868e+06	6.90572e+06	5.09513e+06	7.4871e+06	4.87183e+06	6.98676e+06	4.12302e+06	1.32533e+07	1.3284e+07	7.1132e+06	1.16864e+07	1.63094e+07
543			0		167.044	168.051	4.877	229766	0		No matches found	No matches found	No MS2	[M+H]+1	0	0	0	0	0	0	0	0	0	0	0	0	0	0	0	0	0	0	41079.8	0	0	0	61524.7	0	0	0	0	0	0	229766	0	0	0	0	0
544			0		167.058	168.066	4.85	4.00321e+06	0		No matches found	No matches found	DDA for preferred ion	[M+H]+1	324464	2.46959e+06	1.24068e+06	518074	596490	0	135799	1.04215e+06	487391	0	550823	720608	0	2.17231e+06	234765	0	0	369902	0	0	0	0	0	20595.1	2.15684e+06	37658.7	656258	1.6297e+06	1.32691e+06	4.00321e+06	4.79657e+06	2.94243e+06	321278	0	775478
545			0		167.069	168.076	3.562	1.90353e+06	0		No matches found	No matches found	No MS2	[M+H]+1	0	522234	0	0	0	0	95714.7	220681	0	0	0	1.90353e+06	0	0	0	0	0	0	0	0	0	0	0	0	0	0	0	0	0	0	0	0	0	0	0
546			0		167.095	168.102	4.488	3.92478e+06	0		No matches found	No matches found	DDA for preferred ion	[M+H]+1	0	0	0	0	0	666953	0	824255	0	0	0	1.20114e+06	12019.6	0	0	0	0	0	0	0	566068	0	0	0	0	1.87753e+06	387081	0	0	665154	0	917555	516734	0	0
547	2-(Dimethylamino)benzaldehyde	C9 H11 N O	18.0105	120808	167.095	168.102	16.069	563993	7	62.9	Multiple matches found	No matches found	DDA for other ion	[M+H]+1	0	0	0	0	0	0	0	364605	0	0	0	0	0	0	0	0	0	0	0	0	0	80512.8	0	0	0	0	0	0	0	0	0	0	0	0	563993
548			0		167.139	168.146	3.659	102668	0		No matches found	No matches found	DDA for preferred ion	[M+H]+1	0	41346.9	0	0	0	102668	0	0	0	0	0	0	0	77378	0	0	0	0	0	0	0	0	0	0	0	0	0	0	0	0	0	0	0	0	0
549			0		185.928	168.925	13.884	9.47494e+06	0		No matches found	No matches found	DDA for preferred ion	[M+H-H2O]+1	2.65585e+06	2.37591e+06	0	0	0	0	0	0	0	0	0	0	1.05465e+06	1.05852e+06	0	616108	0	952987	0	0	0	0	0	0	370795	1.69703e+06	0	0	0	1.6971e+06	0	0	0	0	0
550			0		185.941	168.937	3.597	1.64387e+06	0		No matches found	No matches found	DDA for preferred ion	[M+H-H2O]+1	0	529366	814010	0	0	0	0	0	0	0	0	0	0	0	0	0	0	225535	0	0	0	0	0	0	0	0	0	0	0	0	25781.4	0	0	0	0
551			0		167.965	168.972	3.938	6.70084e+06	0		No matches found	No matches found	DDA for preferred ion	[M+H]+1	2.48386e+06	2.88779e+06	5.90907e+06	2.36508e+06	3.28948e+06	4.82131e+06	2.04175e+06	4.94581e+06	4.98192e+06	2.77542e+06	0	6.73929e+06	1.53635e+06	1.89641e+06	1.44462e+06	2.38552e+06	1.20538e+06	1.8118e+06	479598	2.50765e+06	851749	1.71958e+06	1.54454e+06	2.48039e+06	1.86794e+06	1.75066e+06	3.01656e+06	1.93428e+06	1.99615e+06	1.77351e+06	2.81048e+06	479909	2.63749e+06	3.10551e+06	0
552			0		167.985	168.992	3.384	8.90374e+06	0		No matches found	No matches found	DDA for preferred ion	[M+H]+1	130612	4.52568e+06	6.78283e+06	1.33507e+06	1.70503e+06	0	1.02275e+06	0	0	1.14708e+06	154828	1.93719e+06	2.07957e+06	0	2.11206e+06	2.02913e+06	1.38397e+06	936694	314762	0	0	1.85596e+06	0	2.20663e+06	752892	0	629013	740135	0	0	4.3168e+06	883956	156736	2.94627e+06	475400
553			0		167.998	169.005	19.028	359015	0		No matches found	No matches found	DDA for preferred ion	[M+H]+1	0	0	310204	359015	0	225178	0	0	0	0	0	0	0	0	0	0	0	0	0	0	0	0	0	0	0	0	0	0	0	0	0	0	0	0	0
554			0		168.009	169.016	16.289	9.81923e+06	0		No matches found	No matches found	DDA for preferred ion	[M+H]+1	400932	0	846482	0	0	0	35069.8	89038.1	227275	24901.7	0	616770	1.12711e+06	682496	956796	0	0	1.94414e+06	0	520895	0	432963	0	184082	403147	1.8719e+06	556730	1.73539e+06	1.07573e+06	3.77043e+06	612991	1.72263e+07	614618	4.60455e+06	1.25562e+06
555			0		168.028	169.035	20.116	9.20521e+06	0		No matches found	No matches found	DDA for preferred ion	[M+H]+1	1.79345e+07	2.8846e+07	6.2675e+06	7.02515e+06	5.11999e+06	6.11111e+06	9.99782e+06	6.16969e+06	9.65436e+06	5.40003e+06	0	1.18166e+07	1.07281e+06	8.21601e+06	927200	7.78433e+06	1.79402e+06	6.1343e+06	1.5643e+07	3.48532e+06	2.24559e+07	2.32796e+06	1.54675e+07	1.34176e+07	2.04917e+06	1.65632e+07	0	1.20016e+07	2.41659e+06	2.1336e+06	2.0191e+07	3.4833e+07	7.9231e+06	4.68615e+06	1.45546e+07
556			0		168.034	169.042	17.652	489971	0		No matches found	No matches found	DDA for preferred ion	[M+H]+1	1.0495e+07	0	1.8596e+07	979468	5.18545e+06	5.4957e+06	2.28508e+06	1.45702e+07	0	0	8.58099e+06	2.10932e+07	1.98382e+06	0	0	0	0	1.77869e+06	0	1.1028e+07	9.03637e+06	0	5.86551e+06	3.41067e+07	3.66219e+06	3.38541e+06	3.4904e+06	518672	6.92096e+06	3.33863e+07	4.49594e+06	3.18011e+06	4.19403e+06	4.98231e+06	0
557	ADIPATE	C6 H10 O4	21.9821	150503	168.04	169.047	9.597	1.22015e+06	3	52.5	No matches found	Multiple matches found	DDA for preferred ion	[M+H]+1	0	0	0	0	0	0	704455	0	0	0	0	635699	967430	0	0	0	0	909578	0	0	0	0	0	0	1.03563e+06	752348	0	0	1.08382e+06	0	1.22015e+06	706469	1.04518e+06	0	0
558			0		168.042	169.049	13.736	5.608e+06	0		No matches found	No matches found	DDA for preferred ion	[M+H]+1	8.53614e+06	6.5905e+06	2.26353e+07	6.45948e+06	1.77418e+07	1.25016e+07	1.59383e+07	1.93633e+07	2.73376e+07	2.04017e+07	2.03937e+07	1.32764e+07	1.27459e+07	1.14398e+07	9.83611e+06	1.58065e+07	3.49174e+07	6.89028e+06	2.36008e+07	3.63482e+07	5.39598e+07	2.22527e+07	3.98373e+07	1.8302e+07	1.3787e+07	8.05109e+06	1.71209e+07	1.08283e+07	2.31617e+07	1.40538e+07	2.94625e+07	1.46021e+07	1.93294e+07	1.08064e+07	6.03732e+07
559			0		168.069	169.076	10.608	1.62092e+06	0		No matches found	No matches found	DDA for preferred ion	[M+H]+1	0	0	146433	0	0	0	395236	0	0	245676	0	0	0	0	0	0	0	0	0	0	0	0	0	0	0	0	0	0	0	0	0	0	0	0	215379
560			0		168.076	169.083	3.576	1.21974e+06	0		No matches found	No matches found	DDA for preferred ion	[M+H]+1	1.542e+07	2.90685e+07	1.44771e+07	0	1.21642e+07	2.57578e+06	6.18159e+06	1.51925e+07	1.43719e+06	1.01268e+06	0	0	9.63914e+06	0	0	1.004e+07	0	0	0	0	0	209193	0	226358	0	0	127872	0	0	0	0	2.57494e+06	2.52983e+06	3.22266e+06	0
561	(9xi,17xi,22S)-14,17,20-Trihydroxy-22,26-epoxyergosta-2,5,24-triene-1,26-dione	C28 H38 O6	-302.188	-642589	168.079	169.086	20.034	1.15881e+08	4	73.2	Multiple matches found	No matches found	DDA for preferred ion	[M+H]+1	2.5409e+08	2.70412e+08	3.05005e+08	3.03803e+08	2.34089e+08	1.4368e+08	1.79624e+08	3.41239e+08	1.23651e+08	3.18438e+08	5.23231e+08	3.11357e+08	4.43316e+08	5.46993e+08	3.12076e+08	2.05087e+08	3.3719e+08	3.52167e+08	2.51977e+08	3.13022e+08	3.28393e+08	3.07773e+08	3.41569e+08	4.99657e+08	2.95339e+08	4.41119e+08	3.66239e+08	1.83119e+08	2.8242e+08	2.5332e+08	4.0634e+08	5.2652e+08	4.00732e+08	2.79381e+08	6.11724e+08
562	6-Heptyl-4,6-dihydro-1H,3H-furo[3,4-c]furan-1-one	C13 H20 O3	-56.0627	-250122	168.079	169.086	13.165	4.7961e+07	12	83.3	Multiple matches found	Multiple matches found	DDA for preferred ion	[M+H]+1	3.0086e+06	0	6.62467e+06	6.83442e+06	0	4.78257e+06	4.6489e+06	2.50312e+07	4.16869e+06	5.03001e+06	2.77777e+07	1.88117e+07	4.7961e+07	1.83258e+07	0	3.10728e+07	4.84415e+07	5.36192e+07	5.45254e+07	9.84717e+07	4.07792e+07	3.4016e+07	3.08128e+07	3.4935e+07	4.69749e+07	6.54782e+07	4.42651e+07	4.0101e+07	4.02764e+07	4.55608e+07	9.50942e+06	6.47325e+06	5.92393e+06	5.5501e+06	1.70641e+07
563			0		168.094	169.101	19.972	5.38164e+06	0		No matches found	No matches found	DDA for preferred ion	[M+H]+1	2.105e+06	2.47177e+06	3.36445e+06	4.0496e+06	2.73496e+06	4.06119e+06	5.38164e+06	3.34315e+06	4.61744e+06	2.26563e+06	0	3.29832e+06	0	2.72557e+06	1.30779e+06	2.02376e+06	1.44902e+06	0	0	1.4263e+06	0	1.32457e+06	4.84053e+06	0	2.15952e+06	0	2.23855e+06	0	3.27896e+06	1.64674e+06	2.91027e+06	0	1.37043e+06	3.09496e+06	4.32971e+06
564			0		168.113	169.12	3.366	1.29365e+07	0		No matches found	No matches found	DDA for preferred ion	[M+H]+1	9.67653e+07	7.5765e+07	6.8091e+07	9.87868e+07	0	1.33006e+07	4.27684e+07	0	2.35731e+07	0	0	0	0	7.59398e+07	0	0	0	2.54651e+08	0	5.77749e+07	3.12454e+07	0	0	0	0	7.36934e+07	0	0	0	4.14831e+07	1.52202e+08	1.30611e+06	0	6.76137e+07	0
565	4-(4-Methyl-1-piperazinyl)butanoic acid	C9 H18 N2 O2	-18.0106	-96760.3	168.126	169.133	13.219	4.11604e+06	1	54.8	Single match found	No matches found	DDA for preferred ion	[M+H]+1	0	0	0	0	0	0	0	0	0	0	0	0	0	0	0	0	0	0	0	0	0	0	0	0	587154	0	2.62142e+06	1.62894e+06	4.11604e+06	1.25557e+06	0	0	0	0	0
566			0		168.126	169.133	12.769	6.29536e+06	0		No matches found	No matches found	DDA for preferred ion	[M+H]+1	4.20246e+06	4.61309e+06	8.33437e+06	4.72231e+06	7.77526e+06	8.47799e+06	2.86751e+06	8.19702e+06	8.80467e+06	5.9872e+06	0	6.85024e+06	5.2974e+06	7.98087e+06	3.96922e+06	5.76608e+06	4.08943e+06	8.91405e+06	5.45322e+06	4.29097e+06	0	7.14678e+06	3.79707e+06	8.6592e+06	2.8291e+06	7.50332e+06	0	7.23036e+06	0	6.1241e+06	1.25907e+07	3.74129e+06	1.10363e+07	1.69747e+07	3.38833e+07
567	7-Hydroxy-4,6-dimethyl-3-nonanone	C11 H22 O2	-18.0105	-96746.6	168.151	169.159	18.128	7.44764e+07	1	81.9	Single match found	No matches found	DDA for preferred ion	[M+H]+1	1.06333e+07	3.5116e+07	3.63444e+07	3.1942e+07	1.88908e+07	1.97943e+07	1.04529e+07	3.68322e+07	3.20911e+07	2.25599e+07	1.41934e+07	1.64725e+07	5.26061e+07	1.36031e+07	3.43798e+07	3.04193e+07	5.57249e+07	4.71135e+07	5.70488e+07	5.74155e+07	5.19739e+07	5.18329e+07	5.09436e+07	4.95434e+07	4.62135e+07	4.06492e+07	4.39629e+07	4.46308e+07	4.38236e+07	3.57393e+07	9.56508e+06	2.42239e+07	1.14394e+07	1.98551e+07	9.11023e+07
568			0		168.152	169.159	19.746	1.21915e+07	0		No matches found	No matches found	DDA for preferred ion	[M+H]+1	5.29917e+06	1.41088e+07	4.51373e+06	5.56627e+06	0	6.08927e+06	7.56816e+06	3.32458e+06	2.66033e+06	4.97744e+06	1.01384e+07	5.68232e+06	3.46335e+06	7.38889e+06	2.14867e+06	1.25434e+07	1.01603e+07	9.40838e+06	7.25983e+06	2.60968e+06	5.59027e+06	8.65335e+06	0	1.44004e+07	2.48425e+06	1.96336e+06	1.12173e+07	6.64564e+06	1.04964e+07	5.83373e+06	0	2.95535e+06	0	3.05132e+06	3.06659e+06
569			0		168.935	169.943	4.094	397557	0		No matches found	No matches found	DDA for preferred ion	[M+H]+1	417876	0	344982	0	0	304842	0	87122.3	0	0	0	387526	107624	136548	0	52571.7	0	97390.4	0	0	0	0	0	0	0	0	0	0	0	39382.8	93709.4	139517	0	126377	375454
570			0		168.961	169.968	3.942	2.84008e+07	0		No matches found	No matches found	DDA for preferred ion	[M+H]+1	1.91842e+07	2.40593e+07	5.33333e+07	1.7455e+07	2.88065e+07	3.89864e+07	1.70579e+07	4.18123e+07	4.10985e+07	2.34061e+07	0	5.69452e+07	1.88959e+07	1.94172e+07	4.58128e+06	2.45891e+07	1.4047e+07	2.33009e+07	3.57166e+06	2.32461e+07	6.11957e+06	1.98564e+07	1.6433e+07	3.52658e+07	1.98844e+07	1.83843e+07	3.0286e+07	2.63791e+07	1.9947e+07	2.69758e+07	3.05137e+07	4.37543e+07	2.80838e+07	6.49397e+07	1.56636e+07
571			0		168.97	169.977	23.677	7.60431e+07	0		No matches found	No matches found	DDA for preferred ion	[M+H]+1	3.73977e+07	2.32722e+07	1.45383e+08	3.81535e+07	1.52086e+08	3.66508e+07	1.1037e+07	2.73342e+07	2.04336e+07	1.25582e+08	0	2.18582e+07	1.5032e+07	7.08848e+07	1.65188e+07	51614.8	1.20579e+07	1.85601e+07	1.10327e+07	0	3.53777e+07	1.17804e+07	188842	1.94579e+07	6.46825e+06	3.20751e+07	55975.8	107180	166967	0	0	0	92796.5	2.46175e+07	0
572			0		168.99	169.997	23.199	6.0558e+07	0		No matches found	No matches found	DDA for preferred ion	[M+H]+1	0	6.76521e+06	3.1422e+06	1.64808e+06	511282	0	0	2.22028e+06	2.13574e+06	6.13763e+06	1.69417e+06	5.66685e+06	4.25462e+06	2.19616e+06	2.62777e+06	4.27604e+06	1.95735e+06	7.34606e+06	588246	4.12285e+06	1.45471e+06	3.11876e+06	1.57887e+06	8.01743e+06	7.82318e+06	3.0464e+07	1.02401e+07	2.90745e+07	5.88967e+06	4.2422e+07	1.50918e+07	3.29596e+07	1.61074e+07	2.89833e+07	3.12563e+07
573	MFCD04038814	C7 H6 Cl N O3	-18.0105	-96310.8	168.993	170	17.114	6.62904e+06	6	77.7	Multiple matches found	No matches found	DDA for preferred ion	[M+H]+1	221844	276406	0	0	0	0	0	0	0	0	849028	0	0	749976	0	596328	0	4.3079e+06	0	0	0	0	0	137236	0	118235	165048	0	0	0	792977	3.23492e+06	224511	6.62904e+06	0
574	2-Amino-1-(4-chlorophenyl)ethanone	C8 H8 Cl N O	-0.0001	-0.58	169.029	170.037	13.238	6.46199e+06	1	52	Single match found	No matches found	DDA for preferred ion	[M+H]+1	232462	0	267141	0	0	63955.3	0	201177	0	37633.7	547026	0	287037	265033	0	0	132586	244453	0	386543	0	198077	0	244277	0	1.06471e+06	498279	4.14448e+06	440679	2.62786e+06	1.81691e+06	2.05812e+06	954192	6.61985e+06	865572
575			0		169.052	170.06	17.835	1.67699e+08	0		No matches found	No matches found	DDA for preferred ion	[M+H]+1	2.01469e+06	1.67359e+06	2.62718e+06	5.04832e+06	1.60384e+06	3.54938e+06	120619	997026	182356	1.15962e+06	0	3.00008e+06	722526	3.21296e+06	1.19504e+06	2.9443e+06	1.24158e+06	5.37902e+06	641564	6.32492e+06	0	1.02409e+07	582597	2.03465e+07	499433	1.12506e+07	783280	2.42934e+07	703737	4.45944e+07	1.37221e+06	1.67841e+08	1.2182e+06	1.17346e+08	1.56191e+06
576	3-METHYL-2-OXINDOLE	C9 H9 N O	21.9839	149481	169.052	170.06	16.112	5.76271e+07	2	51	No matches found	Multiple matches found	DDA for preferred ion	[M+H]+1	0	0	0	0	0	0	0	0	0	0	0	0	0	0	0	0	0	0	0	0	949075	0	1.14723e+06	0	658141	1.84976e+07	1.00765e+06	4.19633e+07	0	5.76271e+07	0	0	0	0	0
577			0		169.059	170.066	3.36	562050	0		No matches found	No matches found	DDA for preferred ion	[M+H]+1	0	0	0	0	0	0	81714.1	0	0	0	0	0	0	465939	0	0	0	0	140767	0	0	198060	151961	166676	0	0	0	72367.1	0	0	0	0	0	0	0
578			0		169.074	170.081	5.001	7.52905e+06	0		No matches found	No matches found	DDA for preferred ion	[M+H]+1	0	0	0	0	0	0	0	0	0	0	1.04184e+06	0	0	0	0	0	0	0	0	0	0	0	7.52905e+06	0	0	63662.8	0	54089.4	0	0	0	0	0	0	4.33734e+06
579			0		169.102	170.109	18.549	680293	0		No matches found	No matches found	DDA for preferred ion	[M+H]+1	0	0	0	0	0	0	0	0	0	0	0	680293	0	0	357976	0	0	0	0	0	0	0	0	0	0	0	0	0	0	0	0	0	0	0	551362
580	trandolaprilat	C22 H30 N2 O5	-233.105	-579553	169.11	170.117	13.846	3.29828e+06	3	55.9	Multiple matches found	Single match found	DDA for preferred ion	[M+H]+1	1.77294e+06	3.25394e+06	1.98062e+06	7.28002e+07	3.64047e+06	1.13593e+08	0	1.39527e+06	369775	1.16916e+06	541470	0	5.14863e+06	2.53282e+06	7.71833e+07	1.9544e+06	1.53233e+06	6.59656e+06	0	1.14862e+06	803546	2.54792e+06	0	0	0	2.45774e+06	0	0	0	0	5.16067e+06	0	3.75501e+07	1.23972e+07	6.19268e+06
581	(8S)-8-Amino-7-oxononanoic acid	C9 H17 N O3	-18.0107	-96251.8	169.11	170.117	14.219	8.15962e+06	6	62.1	Multiple matches found	Multiple matches found	DDA for preferred ion	[M+H]+1	3.08491e+06	0	4.13898e+06	5.11495e+06	7.12091e+06	3.88546e+06	3.72507e+06	6.24133e+06	4.21383e+06	3.93524e+06	4.39223e+06	2.53046e+06	1.61596e+06	6.57419e+06	4.26147e+06	3.32803e+07	423721	1.92226e+06	1.61316e+07	603019	1.63264e+06	6.18827e+07	690250	1.37065e+07	6.86461e+07	0	833166	1.0426e+06	0	835589	1.57878e+07	5.19231e+06	0	1.40619e+07	1.11061e+07
582	(8S)-8-Amino-7-oxononanoic acid	C9 H17 N O3	-0.00012	-0.63	187.121	170.117	11.614	8.59304e+07	2	79.5	Multiple matches found	No matches found	DDA for preferred ion	[M+H-H2O]+1	729614	6.90444e+06	4.66963e+06	166831	1.45961e+08	2.50065e+06	5.92675e+07	1.3679e+08	8.17023e+07	0	9.97219e+06	2.34319e+06	4.79159e+06	1.1321e+06	3.95474e+06	709223	5.18866e+06	5.9631e+07	5.22515e+07	6.55796e+06	4.97031e+06	6.63777e+06	5.24208e+07	9.64689e+06	1.34799e+07	5.53198e+07	3.76479e+07	9.21031e+07	3.34755e+07	1.50037e+07	1.74227e+08	1.02851e+08	6.2125e+07	1.72601e+08	2.22948e+06
583	10-Aminodecanoic acid	C10 H21 N O2	-18.0107	-96232.8	169.147	170.154	14.112	3.30426e+06	1	55.6	Single match found	No matches found	DDA for preferred ion	[M+H]+1	872146	1.33922e+06	3.44437e+06	754614	1.5674e+06	1.7904e+06	1.1673e+06	1.47383e+06	1.00523e+06	1.35354e+06	0	1.12464e+06	0	1.6202e+06	2.22308e+06	974454	1.5176e+06	2.27887e+06	1.40732e+06	1.12222e+06	1.3114e+06	1.41093e+06	775126	2.24706e+06	1.35099e+06	805470	1.35783e+06	1.50145e+06	1.45658e+06	857594	1.22516e+06	1.21444e+06	781387	1.99263e+06	3.43435e+06
584			0		187.157	170.154	18.768	2.76952e+06	0		No matches found	No matches found	DDA for preferred ion	[M+H-H2O]+1	0	0	654665	0	0	0	0	0	0	0	785358	0	225163	0	761708	0	0	0	210708	605653	0	0	0	0	0	298819	0	366471	155843	0	0	0	0	3.09978e+06	997878
585			0		339.031	170.523	4.71	1.87054e+06	0		No matches found	No matches found	No MS2	[M+2H]+2	0	0	0	0	0	0	32648.8	587580	0	436689	0	77584.3	0	0	0	0	0	0	1.87054e+06	0	30924.8	166456	0	31960	0	0	0	0	0	0	0	0	0	0	0
586			0		169.526	170.533	3.944	7.57255e+06	0		No matches found	No matches found	DDA for preferred ion	[M+H]+1	0	0	0	0	0	0	0	0	0	0	0	0	0	0	0	0	0	0	0	0	0	0	0	0	0	0	0	0	0	0	0	0	0	0	0
587			0		169.939	170.946	5.016	379071	0		No matches found	No matches found	DDA for other ion	[M+H]+1	0	0	0	0	0	0	0	0	0	0	0	0	0	0	0	0	0	0	0	0	59671.1	0	0	0	0	379071	176776	0	0	210753	0	278669	0	0	0
588			0		169.95	170.957	3.548	1.37123e+06	0		No matches found	No matches found	DDA for other ion	[M+H]+1	450601	0	1.37123e+06	274171	207229	437347	530131	711882	231514	400533	0	313540	1.25076e+06	1.01618e+06	0	496194	0	523479	0	0	0	0	0	0	0	0	0	0	0	0	1.56892e+06	0	611537	836546	0
589			0		169.956	170.963	3.341	6.07893e+06	0		No matches found	No matches found	DDA for other ion	[M+H]+1	0	1.21579e+07	0	0	439957	0	127126	0	116389	0	0	0	0	0	0	0	0	0	0	0	544752	218083	206717	131632	570920	0	0	213771	0	0	1.32621e+06	0	707119	0	0
590			0		169.971	170.978	3.93	2.26784e+06	0		No matches found	No matches found	DDA for preferred ion	[M+H]+1	0	0	0	0	1.58009e+07	2.52875e+07	1.22944e+07	0	5.2405e+06	0	3.71679e+06	0	0	1.15098e+07	9.97213e+06	7.58454e+06	0	3.96641e+06	0	0	0	0	0	0	923051	0	606637	120916	0	0	0	0	0	4.24458e+06	0
591			0		170.001	171.008	19.439	3.71081e+06	0		No matches found	No matches found	DDA for other ion	[M+H]+1	0	0	0	0	0	0	0	0	0	0	0	109534	0	0	0	0	539231	0	0	2.64856e+06	0	113633	2.01601e+06	1.05778e+06	284214	2.2118e+06	447053	2.59927e+06	2.81057e+06	4.6245e+06	0	4.86374e+06	0	1.52209e+06	479283
592			0		170.007	171.014	20.002	2.76641e+07	0		No matches found	No matches found	DDA for preferred ion	[M+H]+1	7.52928e+06	3.57493e+06	5.95437e+06	4.46195e+06	4.03631e+06	5.57541e+06	5.03569e+06	4.62259e+06	4.05041e+06	4.23577e+06	7.00934e+06	5.15819e+06	7.21882e+06	1.13391e+07	2.35018e+06	3.7613e+06	3.53901e+06	8.93913e+06	1.29911e+07	9.55442e+06	1.32445e+07	8.30035e+06	4.97767e+06	3.74318e+06	8.48906e+06	5.0548e+06	6.37184e+06	4.19352e+06	2.08956e+06	4.26893e+06	8.45599e+06	4.9134e+06	7.22397e+06	1.91206e+06	7.29568e+06
593			0		170.013	171.021	17.167	3.67372e+06	0		No matches found	No matches found	No MS2	[M+H]+1	520325	0	3.67372e+06	0	0	0	0	0	0	0	0	0	0	0	0	0	0	0	0	0	0	0	0	0	0	0	0	0	0	0	0	0	0	0	0
594			0		340.048	171.031	3.942	2.98784e+07	0		No matches found	No matches found	DDA for preferred ion	[M+2H]+2	0	0	0	0	0	0	0	0	100640	0	0	0	0	0	0	0	0	0	0	0	571493	120931	0	0	0	0	0	729802	660846	0	213198	4.22454e+06	0	1.12367e+06	0
595			0		170.034	171.041	3.497	183761	0		No matches found	No matches found	No MS2	[M+H]+1	0	0	0	0	0	0	183761	0	0	158968	0	0	0	0	0	0	0	0	0	0	0	0	0	0	0	0	0	0	0	0	0	0	0	0	0
596			0		170.043	171.05	3.282	268185	0		No matches found	No matches found	No MS2	[M+H]+1	4.877e+06	5.98904e+06	8.06934e+06	6.41855e+06	9.5216e+06	7.06045e+06	3.29255e+06	1.00071e+07	5.37344e+06	1.3031e+06	550718	4.06369e+06	2.02797e+06	4.19005e+06	1.88221e+06	4.7952e+06	4.80631e+06	7.68355e+06	5.57123e+06	3.21922e+07	1.19511e+07	2.21153e+07	1.46857e+06	4.51413e+07	2.72165e+06	2.77496e+07	4.96041e+06	3.45157e+07	1.86041e+07	8.12528e+07	1.18532e+07	4.21761e+08	9.50154e+06	4.59102e+08	2.1124e+07
597			0		170.05	171.057	20.384	2.20721e+06	0		No matches found	No matches found	DDA for preferred ion	[M+H]+1	966642	0	1.84581e+06	0	0	0	0	0	0	0	347653	0	0	568291	2.75763e+06	0	2.20721e+06	572337	0	0	0	0	0	0	0	0	0	168460	0	0	0	0	0	227633	569263
598	2-Methoxy-5-fluorophenylboronic acid	C7 H8 B F O3	0	-0.01	170.055	171.062	3.587	849269	1	59	Single match found	No matches found	DDA for preferred ion	[M+H]+1	3.19076e+07	4.5749e+07	6.36413e+07	3.9805e+07	3.7467e+07	3.07561e+07	2.93539e+07	4.81595e+07	7.51434e+07	5.9612e+07	8.61509e+07	6.97877e+07	5.61813e+07	3.27158e+07	4.98974e+07	4.16911e+07	2.98798e+07	5.21254e+07	4.32379e+07	6.29854e+07	8.06118e+07	6.12046e+07	6.98031e+07	8.25593e+07	2.79275e+07	2.8067e+07	3.83429e+07	2.52703e+07	4.67136e+07	4.07408e+07	1.08564e+08	1.57577e+07	4.42176e+07	3.45715e+07	9.71152e+07
599	8-Azaguanine	C4 H4 N6 O	18.0103	118454	170.055	171.062	3.944	980377	2	60.1	Multiple matches found	No matches found	DDA for other ion	[M+H]+1	5.37135e+06	0	0	0	4.87706e+06	3.28723e+06	0	4.49211e+06	0	4.58999e+06	0	0	3.36661e+06	0	2.8364e+06	3.57714e+06	1.3772e+06	5.52007e+06	3.93623e+06	1.51683e+06	1.69333e+07	1.31324e+06	9.05413e+06	416024	8.02183e+06	6.75131e+06	4.00212e+06	5.28641e+06	6.28245e+06	0	0	0	0	0	0
600	Butopyronoxyl	C12 H18 O4	-56.0626	-247932	170.058	171.065	11.515	1.36497e+07	8	55.2	Multiple matches found	Multiple matches found	DDA for preferred ion	[M+H]+1	0	1.93593e+06	0	0	0	0	1.75708e+06	0	0	0	0	1.78927e+06	0	1.87198e+06	0	0	4.58572e+06	0	1.36497e+07	7.35305e+06	9.30831e+06	0	4.7793e+06	7.34596e+06	7.39493e+06	9.21061e+06	4.97382e+06	8.31871e+06	4.50977e+06	7.77688e+06	0	7.76556e+06	7.21716e+06	7.57282e+06	1.13552e+07
601			0		170.073	171.08	19.937	5.57292e+06	0		No matches found	No matches found	DDA for preferred ion	[M+H]+1	2.03026e+06	0	2.06528e+06	1.32679e+06	4.07392e+06	1.11683e+06	2.60657e+06	706012	3.19484e+06	3.1437e+06	2.35426e+06	1.91396e+06	3.75118e+06	0	2.07146e+06	2.71518e+06	785874	3.90907e+06	3.18197e+06	0	4.74305e+06	0	1.10513e+06	0	0	0	0	2.42078e+06	5.57292e+06	1.5656e+06	1.03858e+06	0	0	2.2282e+06	0
602			0		170.091	171.098	3.877	7.19397e+06	0		No matches found	No matches found	DDA for preferred ion	[M+H]+1	7.77552e+07	1.12553e+08	1.09338e+08	5.97218e+07	1.19861e+08	9.82827e+07	6.97386e+07	1.7097e+08	1.17725e+08	1.45392e+08	3.60688e+08	1.99893e+08	1.75695e+06	1.50841e+08	3.37324e+07	9.249e+07	1.29761e+07	1.43609e+08	6.51599e+07	4.36161e+07	1.38963e+08	2.36054e+07	3.39678e+07	2.03699e+07	1.80144e+08	3.83119e+07	1.59942e+08	1.07093e+06	1.06064e+08	2.55149e+07	2.12988e+08	9.79309e+07	9.41367e+07	1.32591e+08	2.25794e+08
603	his-gly-lys	C14 H24 N6 O4	-170.092	-499996	170.094	171.101	15.722	8.65758e+06	1	51.5	Single match found	No matches found	DDA for preferred ion	[M+H]+1	0	0	1.93171e+07	0	0	8.8972e+06	0	0	0	0	1.40158e+07	0	0	0	4.74043e+06	0	0	0	7.13943e+06	0	0	0	0	0	1.70789e+07	1.3103e+07	1.42368e+07	1.42491e+07	0	1.08255e+07	1.54582e+07	0	0	0	0
604	Ethyl 3-cyclohexyl-3-oxopropanoate	C11 H18 O3	-28.0314	-141483	170.094	171.101	12.638	2.78116e+07	10	67.3	Multiple matches found	Multiple matches found	DDA for preferred ion	[M+H]+1	6.81815e+07	6.55538e+07	1.01746e+08	6.32746e+07	1.19778e+08	3.59577e+07	4.22244e+07	6.24353e+07	3.31074e+07	5.73825e+07	1.02718e+08	5.96657e+07	7.99628e+07	4.73644e+07	4.53343e+07	3.32803e+07	8.08546e+07	5.40199e+07	1.98905e+07	5.76123e+07	5.40842e+07	5.04815e+07	5.52409e+07	4.24444e+07	4.26769e+07	8.65582e+07	5.09865e+07	4.2402e+07	4.85338e+07	3.35477e+07	8.16441e+07	7.44079e+07	3.76995e+07	8.53465e+07	1.10153e+08
605	Spectral Match to Azelaic acid from NIST14	C9 H16 O4	-18.0107	-95748.1	170.094	171.101	12.242	2.82903e+07	11	69.7	Multiple matches found	Multiple matches found	DDA for preferred ion	[M+H]+1	1.87054e+07	1.42154e+07	4.43136e+07	1.38758e+07	3.31394e+06	4.38549e+07	2.22453e+07	2.45684e+07	2.26667e+07	1.97868e+07	6.54613e+07	2.52943e+07	0	1.7391e+07	4.00859e+07	0	2.5619e+07	0	7.02113e+06	3.67389e+06	0	3.34195e+07	1.93969e+07	5.92632e+07	1.73062e+07	2.52696e+07	5.44486e+07	7.56572e+07	0	3.95066e+07	1.25016e+07	4.18822e+06	0	0	6.244e+07
606	(2E)-4-Hydroxy-2-nonen-8-ynal	C9 H12 O2	18.0103	118424	170.094	171.101	14.247	1.42797e+07	5	76.3	Multiple matches found	Multiple matches found	DDA for other ion	[M+H]+1	1.11477e+07	0	0	0	8.9487e+06	1.37744e+07	0	2.85594e+07	0	0	1.89979e+07	2.31984e+06	0	0	1.07899e+07	0	2.76015e+06	0	3.12763e+07	1.55108e+06	4.8306e+07	8.37379e+06	0	0	2.13442e+07	1.52919e+07	1.06644e+07	2.57324e+07	0	0	8.71998e+06	0	0	0	0
607	(2Z)-2-Octyl-2-pentenedioic acid	C13 H22 O4	-54.0321	-223133	188.12	171.116	14.907	6.003e+06	7	88.7	Multiple matches found	No matches found	DDA for preferred ion	[M+H-H2O]+1	0	3.5516e+06	0	0	0	0	0	0	0	0	0	0	5.51019e+06	0	0	0	0	6.003e+06	0	0	0	0	0	0	0	0	0	0	0	0	0	0	0	0	0
608			0		170.11	171.117	19.729	1.73601e+07	0		No matches found	No matches found	DDA for preferred ion	[M+H]+1	1.70464e+06	0	0	1.54961e+07	2.05323e+07	0	3.75896e+06	745906	1.06099e+06	3.44407e+06	0	9.2642e+06	0	0	4.04808e+06	0	0	1.18068e+07	0	0	0	2.88502e+06	0	2.68251e+06	0	0	0	0	0	277749	1.05934e+07	0	1.28683e+06	0	0
609	1,6-Dioxacycloheptadecan-7-one	C15 H28 O3	-86.0731	-335956	170.131	171.138	20.951	5.39337e+07	20	90.9	Multiple matches found	Multiple matches found	DDA for preferred ion	[M+H]+1	1.77652e+07	5.76603e+07	3.44906e+07	9.03014e+06	1.08187e+07	2.21857e+07	8.77243e+06	3.39382e+07	5.44677e+06	8.30323e+06	5.44249e+07	6.03241e+06	4.49627e+07	2.25775e+07	0	1.70715e+07	1.06033e+07	3.26972e+07	2.36051e+07	2.831e+07	3.37203e+07	1.25488e+07	1.4778e+07	2.8388e+07	3.92253e+07	2.3359e+07	2.50877e+07	4.66991e+07	2.12209e+07	1.89714e+07	2.85184e+07	6.54107e+07	4.94719e+07	5.91425e+07	8.19973e+07
610	2-Hexylpentanedioic acid	C11 H20 O4	-46.0056	-212855	170.131	171.138	15.908	2.22117e+07	20	88.6	Multiple matches found	Multiple matches found	DDA for preferred ion	[M+H]+1	9.53492e+06	1.06501e+07	3.98332e+06	0	4.94866e+06	4.13705e+06	5.44305e+06	7.64118e+06	7.30174e+06	3.94417e+06	1.14896e+07	5.01799e+06	2.17828e+07	5.30688e+06	0	4.19167e+06	0	0	0	0	0	0	0	0	1.54187e+07	9.93096e+06	0	0	7.19441e+06	5.43913e+06	1.29753e+07	1.3202e+07	2.22117e+07	7.17723e+06	1.27888e+07
611	2-Hexylpentanedioic acid	C11 H20 O4	-27.9948	-129524	188.141	171.138	17.881	1.07936e+07	20	84.9	Multiple matches found	Multiple matches found	DDA for other ion	[M+H-H2O]+1	0	1.07936e+07	0	0	0	0	0	0	0	0	8.81213e+06	0	6.3317e+06	0	0	0	0	0	0	0	0	0	0	0	0	0	0	0	0	0	0	0	0	0	0
612	3,7-Dimethyl-6-octene-1,2,3-triol	C10 H20 O3	-18.0105	-95728.8	170.131	171.138	17.663	3.40337e+07	17	74.4	Multiple matches found	Multiple matches found	DDA for preferred ion	[M+H]+1	6.13133e+06	1.36468e+07	2.67087e+07	2.05303e+07	1.27066e+07	2.49939e+07	0	1.98372e+07	1.40684e+07	5.29771e+06	3.03461e+07	4.16319e+07	1.88474e+07	2.38903e+07	2.99449e+07	1.2779e+07	4.24519e+07	2.33426e+07	3.84869e+06	2.92237e+07	1.45152e+07	3.20785e+07	1.30561e+07	2.91205e+07	1.04155e+07	6.30436e+06	7.45038e+06	2.46946e+07	3.29188e+07	6.18853e+06	1.80572e+07	1.83053e+07	1.77218e+07	0	1.65008e+07
613	Massbank:LU071703 epsilon-Decalactone|7-butyloxepan-2-one	C10 H18 O2	0.00012	0.7	170.131	171.138	19.845	3.95394e+07	17	72.3	Multiple matches found	Multiple matches found	DDA for preferred ion	[M+H]+1	5.18696e+07	4.75415e+06	2.54966e+07	5.87091e+07	1.84225e+07	5.91199e+07	1.39332e+07	3.98281e+07	2.48606e+07	1.7034e+07	8.13887e+06	2.27832e+07	7.81329e+06	1.17317e+07	2.84396e+07	9.63343e+06	2.67804e+07	9.34532e+06	9.56686e+06	2.15377e+07	1.57234e+07	2.94422e+07	0	2.9145e+07	1.12676e+07	1.2699e+07	1.35615e+07	6.19314e+06	2.34773e+07	1.91502e+07	2.82407e+07	1.25828e+07	1.04867e+07	1.91557e+07	4.94068e+07
614	(-)-alpha-Thujone	C10 H16 O	18.0108	118398	170.131	171.138	20.026	2.27176e+07	16	85.6	Multiple matches found	Multiple matches found	DDA for other ion	[M+H]+1	0	0	0	0	0	0	0	0	0	0	0	0	0	0	0	0	5.77009e+06	0	7.78181e+06	0	6.80479e+06	1.25707e+07	6.93424e+06	0	0	0	7.475e+06	5.19787e+06	0	0	0	2.27176e+07	9.14696e+06	2.13956e+07	0
615			0		170.915	171.922	4.192	632592	0		No matches found	No matches found	DDA for preferred ion	[M+H]+1	632592	892433	0	0	0	0	295186	111795	0	0	0	0	223233	213072	184583	141660	0	284108	0	0	62436.6	0	86360.2	0	0	0	0	0	0	194097	160161	0	0	0	0
616			0		170.961	171.969	5.086	74631.1	0		No matches found	No matches found	DDA for other ion	[M+H]+1	1.29533e+06	0	2.29288e+06	1.19277e+06	2.50576e+06	1.5437e+06	2.66016e+06	3.95977e+06	4.11465e+06	5.40013e+06	944611	1.60917e+06	0	4.13773e+06	0	1.03229e+07	4.72693e+06	838360	5.73061e+06	4.70897e+06	1.32908e+07	2.02992e+07	1.391e+07	9.70081e+06	3.44477e+06	3.37271e+07	752277	5.02209e+07	5.93294e+06	5.54888e+07	3.43558e+07	2.02772e+08	4.90695e+07	1.36192e+08	5.6324e+07
617			0		170.983	171.99	7.838	8.5504e+06	0		No matches found	No matches found	No MS2	[M+H]+1	5.23591e+08	7.79024e+08	3.09269e+07	3.22934e+07	5.09196e+08	6.69357e+08	6.18527e+07	3.68089e+08	2.37569e+08	7.6514e+07	0	6.59378e+07	4.25921e+07	1.9696e+08	4.61877e+07	3.83651e+07	1.79365e+08	4.61851e+07	3.75903e+07	4.03904e+07	1.56926e+08	4.18045e+07	1.58976e+08	3.40566e+07	1.11053e+08	3.41305e+07	3.14278e+07	3.1245e+07	2.63416e+07	3.57381e+07	1.65534e+07	1.33285e+08	3.6865e+07	1.10327e+08	0
618			0		171.006	172.014	20.019	418404	0		No matches found	No matches found	DDA for other ion	[M+H]+1	57902.8	0	620450	696691	1.3163e+06	309146	0	0	521031	180883	2.10325e+06	0	2.88298e+06	438194	525355	1.00936e+06	0	406590	799654	91552.5	1.80801e+06	534516	433843	2.62525e+06	1.49271e+06	977120	2.63883e+06	0	1.46649e+06	0	1.18613e+06	321250	1.10628e+06	6.20759e+06	3.45875e+06
619	4-Amino-5-carboxy-2-ethylmercaptopyrimidine	C7 H9 N3 O2 S	-28.0328	-140839	171.009	172.016	17.27	2.83564e+07	4	76.4	Multiple matches found	No matches found	DDA for preferred ion	[M+H]+1	0	1.36137e+06	4.69494e+06	3.27253e+06	4.72896e+06	3.78725e+06	2.68579e+06	5.70802e+06	7.61771e+06	4.2517e+06	2.66472e+07	4.92987e+06	9.76851e+06	2.23353e+06	917780	3.63812e+06	660487	4.85338e+06	57031.6	284059	668462	211597	972139	525137	1.37653e+06	506297	1.46912e+06	954586	666678	180545	7.48791e+06	2.83907e+07	6.03193e+06	1.77909e+07	1.74407e+07
620			0		342.051	172.033	3.93	602878	0		No matches found	No matches found	DDA for preferred ion	[M+2H]+2	0	0	0	0	0	0	0	0	0	0	0	0	0	0	0	0	0	0	0	0	0	0	0	0	0	0	0	0	0	0	0	0	0	0	0
621			0		171.032	172.039	11.586	1.1097e+06	0		No matches found	No matches found	No MS2	[M+H]+1	0	0	0	0	0	0	104704	0	118661	0	0	0	0	0	0	0	0	0	0	0	0	0	0	0	0	0	0	0	0	0	659862	746810	0	1.01176e+06	192884
622			0		342.088	172.052	19.809	1.1338e+06	0		No matches found	No matches found	No MS2	[M+2H]+2	0	0	300336	0	0	0	0	0	0	0	0	0	0	0	0	0	0	0	0	0	0	0	0	0	0	0	0	0	0	0	0	0	0	0	0
623			0		171.051	172.058	4.686	2.40148e+07	0		No matches found	No matches found	DDA for preferred ion	[M+H]+1	0	0	1.125e+06	0	349281	0	138006	1.16186e+06	307585	706671	0	0	0	0	0	0	0	0	0	0	0	0	3.38925e+07	0	4.80297e+07	0	0	0	0	0	0	0	0	0	239016
624			0		171.079	172.087	14.653	3.05616e+06	0		No matches found	No matches found	DDA for preferred ion	[M+H]+1	0	0	2.31428e+06	1.69563e+06	1.53508e+06	0	0	1.63388e+06	0	1.60955e+06	1.92327e+06	2.3927e+06	0	0	3.00733e+06	0	2.44564e+06	1.76272e+06	0	6.11232e+06	0	3.77654e+06	2.64824e+06	5.55334e+06	2.49942e+06	3.42042e+06	0	2.28573e+06	0	2.03095e+06	4.34967e+06	0	0	4.79188e+06	5.7586e+06
625	6375	C8 H13 N O3	0.0002	1.17	171.09	172.097	9.816	7.11123e+06	5	67.4	Multiple matches found	Multiple matches found	DDA for preferred ion	[M+H]+1	0	591738	0	0	0	0	0	0	269265	0	0	2.28282e+06	0	0	0	0	0	1.20995e+06	208695	0	60219.5	0	410649	0	0	1.30424e+06	0	6.21168e+06	661787	2.11667e+06	634497	4.55054e+06	334088	5.79168e+06	644163
626			0		171.108	172.115	15.465	6.82635e+06	0		No matches found	No matches found	DDA for preferred ion	[M+H]+1	2.62415e+06	0	0	397021	0	782844	2.24407e+06	6.21122e+06	1.28214e+06	6.54551e+06	0	1.47044e+06	0	2.16861e+06	1.10545e+06	2.20827e+06	6.82635e+06	0	0	2.80887e+06	0	2.57364e+06	0	534356	0	0	0	0	0	0	0	0	451688	1.02752e+06	6.22916e+06
627			0		189.128	172.125	11.533	501794	0		No matches found	No matches found	DDA for preferred ion	[M+H-H2O]+1	0	0	501794	153906	0	0	0	218917	0	165895	0	0	0	0	0	0	0	0	0	0	0	0	0	0	0	0	0	0	0	0	183306	0	0	0	0
628	Perindopril	C19 H32 N2 O5	-197.105	-535275	171.126	172.133	8.923	1.89309e+07	1	59.8	Single match found	No matches found	DDA for preferred ion	[M+H]+1	1.63251e+06	1.42604e+06	0	0	0	0	0	0	0	0	524071	0	3.10195e+06	0	0	2.15463e+06	0	0	0	0	588234	256820	0	0	0	0	0	0	0	0	0	0	0	0	1.89309e+07
629	7,8-Diaminononanoic acid	C9 H20 N2 O2	-17.0267	-90494	171.126	172.133	11.445	1.03219e+08	20	81.1	Multiple matches found	Multiple matches found	DDA for preferred ion	[M+H]+1	1.26561e+07	0	577299	0	1.90909e+07	1.84146e+07	2.13326e+07	328965	2.80494e+07	1.95078e+07	1.03219e+08	2.6096e+07	1.88971e+07	2.85399e+07	1.31634e+07	0	2.6013e+07	2.07394e+07	1.46647e+07	1.59795e+07	2.81709e+07	2.1325e+07	2.2404e+07	3.33983e+06	2.3109e+07	3.18251e+07	2.81384e+07	2.67277e+07	2.4518e+07	1.81054e+07	4.00787e+07	2.60543e+07	2.09841e+07	3.56024e+07	8.33236e+07
630			0		171.126	172.133	4.552	1.01378e+08	0		No matches found	No matches found	DDA for preferred ion	[M+H]+1	1.00496e+06	0	6.60956e+07	4.14561e+06	5.37013e+06	3.09858e+06	4.09931e+06	4.6981e+06	5.44709e+06	5.37844e+06	0	5.60882e+06	2.28324e+06	1.56983e+08	6.24214e+06	1.07384e+07	6.44e+06	5.34765e+06	6.0219e+06	5.34137e+06	4.36911e+07	9.73694e+06	1.33919e+07	9.96019e+06	2.75594e+07	5.98286e+06	6.66103e+06	1.17594e+07	0	1.18252e+08	1.83955e+07	753724	5.63706e+06	6.29855e+06	3.6178e+06
631	1-(Tetrahydro-3-furanyl)-4-piperidinamine	C9 H18 N2 O	0.98439	5785.73	171.126	172.134	4.425	6.19142e+06	1	50.4	Single match found	No matches found	DDA for other ion	[M+H]+1	0	0	0	0	0	274269	0	0	0	0	0	6.19142e+06	0	0	0	0	0	0	0	0	0	0	0	0	0	0	0	0	0	0	0	0	0	0	0
632	N-(9-Oxodecyl)acetamide	C12 H23 N O2	-42.0107	-197073	171.162	172.169	18.613	1.07227e+07	2	54.3	Multiple matches found	No matches found	DDA for preferred ion	[M+H]+1	1.49621e+07	1.19704e+07	0	0	0	0	0	0	0	0	2.70953e+07	0	1.61156e+07	2.30622e+07	0	1.61478e+07	0	1.40222e+07	0	0	0	0	0	0	0	0	0	0	0	0	3.64453e+06	3.40403e+06	4.32282e+06	0	6.00468e+06
633			0		171.162	172.169	18.731	9.98842e+06	0		No matches found	No matches found	DDA for preferred ion	[M+H]+1	4.98883e+06	0	2.42295e+07	1.49298e+07	2.39874e+07	1.4417e+07	0	2.90995e+06	3.33118e+06	1.6657e+07	0	1.99768e+07	3.7212e+06	3.53496e+06	0	0	0	0	2.39933e+07	0	3.38687e+07	0	0	0	0	0	0	0	0	0	0	0	0	6.82925e+06	0
634	4-Oxo-4-[(3-oxo-2-decanyl)amino]butanoic acid	C14 H25 N O4	-100.016	-368820	171.162	172.17	19.413	5.37972e+07	1	73	Single match found	No matches found	DDA for preferred ion	[M+H]+1	1.7325e+07	1.88173e+07	2.19773e+07	1.90883e+07	1.7924e+07	1.80965e+07	2.00921e+07	2.01508e+07	1.84257e+07	1.16066e+07	3.2619e+06	2.0466e+07	2.08821e+06	2.42344e+07	5.22793e+07	1.54396e+07	3.47091e+07	3.16282e+07	1.44689e+07	2.75134e+07	2.00579e+07	3.30011e+07	2.54729e+07	5.5468e+07	3.48186e+07	2.88998e+07	2.7681e+07	4.07399e+07	1.03044e+07	3.12572e+07	2.89131e+07	1.95113e+07	1.76523e+07	4.67069e+07	3.24291e+07
635			0		171.945	172.952	3.758	1.25836e+06	0		No matches found	No matches found	DDA for preferred ion	[M+H]+1	4.22044e+06	4.15925e+06	4.69347e+06	3.12303e+06	1.78771e+06	2.78107e+06	0	1.44748e+06	1.71459e+06	638307	3.13833e+06	6.93458e+06	1.57865e+07	1.05375e+07	1.45058e+07	9.76572e+06	6.96872e+06	3.51352e+07	7.95751e+06	5.218e+06	6.69371e+06	1.32832e+07	1.08291e+06	1.77843e+07	2.25436e+07	2.96391e+06	2.14012e+07	2.24567e+07	0	1.30421e+07	1.33234e+07	3.23522e+07	5.26212e+06	8.64065e+07	1.69182e+07
636			0		171.956	172.963	3.961	467703	0		No matches found	No matches found	DDA for preferred ion	[M+H]+1	0	0	0	0	0	0	0	0	0	0	0	0	0	0	0	0	0	0	0	0	0	113111	175385	0	0	0	0	0	0	467703	17473.3	0	0	0	0
637			0		171.97	172.977	4.62	7.76384e+08	0		No matches found	No matches found	DDA for preferred ion	[M+H]+1	2.45236e+08	9.63071e+06	7.5033e+06	2.18246e+08	1.56148e+08	2.48931e+08	1.06991e+08	1.45048e+08	8.90033e+07	1.89051e+08	0	1.10957e+08	8.69352e+07	5.95953e+07	8.25262e+07	6.83392e+07	7.76103e+07	8.25383e+07	6.31194e+07	6.74456e+07	5.43727e+07	8.26585e+07	5.46187e+07	6.17569e+07	4.51129e+07	5.15461e+07	4.86167e+07	5.13758e+07	4.67753e+07	4.88873e+07	3.46819e+07	4.01555e+07	3.25841e+07	5.64612e+07	0
638			0		171.983	172.99	4.383	5.92702e+06	0		No matches found	No matches found	DDA for preferred ion	[M+H]+1	4.47825e+06	1.33281e+06	0	0	0	5.33658e+06	0	0	0	751008	0	5.92702e+06	0	600511	0	0	0	0	0	0	0	0	0	0	29585.8	0	0	0	0	240952	76518.5	0	0	0	0
639			0		171.989	172.997	3.149	211864	0		No matches found	No matches found	DDA for preferred ion	[M+H]+1	0	0	0	0	0	0	0	0	0	0	0	0	0	0	0	0	0	0	0	0	0	0	0	0	0	0	0	0	0	0	0	0	0	0	0
640			0		172.005	173.012	3.402	2.6683e+06	0		No matches found	No matches found	DDA for preferred ion	[M+H]+1	0	0	0	0	882862	180690	0	0	0	0	0	0	0	0	0	0	0	0	1.43515e+06	0	498185	0	0	515785	0	3.75922e+06	4.33848e+06	0	3.58492e+06	0	261422	2.66466e+06	5.70661e+06	3.50078e+06	0
641			0		344.035	173.025	4.131	744269	0		No matches found	No matches found	DDA for preferred ion	[M+2H]+2	0	677170	0	277548	0	386681	0	0	0	0	0	0	0	0	0	0	0	0	0	0	79773.6	0	186640	219783	0	0	0	0	0	0	0	0	0	0	0
642			0		172.029	173.036	15.682	590194	0		No matches found	No matches found	DDA for preferred ion	[M+H]+1	121962	294529	0	264064	0	100531	0	0	0	0	0	209463	436306	295272	0	0	0	590194	0	0	0	0	0	0	0	0	0	0	0	0	0	0	0	0	0
643			0		190.045	173.042	3.671	7.43456e+07	0		No matches found	No matches found	DDA for preferred ion	[M+H-H2O]+1	0	3.29786e+06	4.34233e+06	0	1.39633e+06	0	1.31125e+06	2.45986e+06	2.46818e+06	2.38945e+06	0	3.00665e+06	5.37113e+06	3.65501e+06	4.4779e+06	5.22805e+06	8.79475e+06	2.71589e+06	3.21123e+06	6.46158e+06	5.49941e+06	2.31345e+06	5.34938e+06	4.98669e+06	1.10907e+07	1.9022e+06	5.4948e+06	3.51117e+06	4.65575e+06	2.10123e+06	7.45218e+06	1.94299e+06	7.15633e+06	7.15911e+06	0
644			0		172.052	173.059	3.694	4.39824e+06	0		No matches found	No matches found	DDA for preferred ion	[M+H]+1	942959	0	1.72002e+06	0	241044	0	427068	2.11001e+06	1.98705e+06	968244	0	1.98795e+06	1.39489e+06	1.56527e+06	1.43761e+06	1.51476e+06	1.33254e+06	1.46809e+06	1.75974e+06	0	2.1031e+06	1.59227e+06	1.74824e+06	2.44922e+06	2.14743e+06	1.53943e+06	0	0	2.21747e+06	2.2946e+06	388164	1.10238e+06	3.37048e+06	2.97051e+06	0
645			0		172.064	173.071	11.198	5.40886e+06	0		No matches found	No matches found	DDA for preferred ion	[M+H]+1	1.57205e+06	0	2.19542e+06	0	654245	262921	6.15569e+06	1.83878e+06	6.96478e+06	6.42437e+06	1.08177e+07	495093	1.08171e+06	0	469484	493403	7.34886e+06	0	3.91597e+06	5.89289e+06	7.29901e+06	836753	4.46057e+06	874166	110377	0	0	142402	0	0	2.58996e+06	0	1.62328e+06	406679	2.83832e+06
646			0		172.07	173.078	3.915	4.05822e+06	0		No matches found	No matches found	DDA for preferred ion	[M+H]+1	7.45362e+07	9.08809e+07	1.00095e+08	5.35171e+07	1.32687e+08	9.07868e+07	1.01089e+08	9.13766e+07	1.55489e+08	1.89991e+08	6.03823e+07	9.44874e+07	8.02687e+07	4.78196e+07	1.10374e+08	7.29815e+07	1.11713e+08	7.11997e+07	7.14893e+07	7.24531e+07	7.00447e+07	1.70581e+08	2.18298e+08	5.42287e+07	6.98595e+07	2.2776e+08	1.91961e+08	8.2723e+07	7.86484e+07	6.59014e+07	8.63e+07	1.71019e+08	1.11587e+08	7.89174e+07	1.36334e+08
647			0		172.085	173.092	4.376	377041	0		No matches found	No matches found	DDA for preferred ion	[M+H]+1	1.33702e+07	9.60436e+06	2.51245e+07	6.1673e+06	1.82181e+07	2.16764e+06	2.92107e+06	1.20097e+07	1.82052e+06	0	1.34305e+07	7.35639e+06	1.57722e+07	1.45678e+07	1.47895e+07	5.64036e+06	1.43633e+06	1.97254e+07	3.50992e+07	2.6472e+07	2.00206e+07	0	1.19215e+07	1.58677e+07	1.14454e+07	3.64277e+07	1.37585e+07	1.04448e+07	1.9128e+07	1.65188e+07	0	1.21181e+07	2.45927e+06	1.30169e+07	0
648	4-Hydroxyretinal	C20 H28 O2	-128.12	-426770	172.089	173.096	19.466	6.44854e+06	11	83.7	Multiple matches found	Single match found	DDA for preferred ion	[M+H]+1	0	0	1.63843e+06	0	0	0	0	637755	924061	644169	0	0	0	4.49812e+06	0	4.35469e+06	0	0	3.08248e+06	695549	0	0	0	1.68159e+06	0	0	872193	0	781312	0	0	0	0	0	0
649	(2E)-3-Mesityl-1-phenyl-2-propen-1-one	C18 H18 O	-78.0468	-312018	172.089	173.096	18.404	6.6937e+06	6	62.1	Multiple matches found	No matches found	DDA for preferred ion	[M+H]+1	0	672712	0	0	0	0	0	895746	570320	580087	0	0	0	2.62751e+06	2.60402e+06	4.12276e+06	0	6.35897e+06	0	0	1.39486e+06	0	0	0	0	1.29134e+06	1.54977e+06	0	0	0	0	0	984339	5.26547e+06	0
650	2-(Ethylamino)-2-phenylcyclohexanone	C14 H19 N O	-45.0579	-207500	172.089	173.096	19.745	1.61076e+07	12	84.8	Multiple matches found	Multiple matches found	DDA for preferred ion	[M+H]+1	0	0	1.45041e+07	1.04519e+07	0	6.22091e+06	1.67673e+07	1.48542e+07	0	1.92035e+07	6.13212e+06	2.02027e+07	0	9.26265e+06	0	0	8.72681e+06	0	0	0	0	0	0	0	1.05356e+07	1.5015e+07	8.85006e+06	1.19177e+07	1.14303e+07	1.47603e+07	1.24208e+07	6.2345e+06	3.57401e+06	0	0
651			0		172.11	173.117	13.44	1.52003e+07	0		No matches found	No matches found	DDA for preferred ion	[M+H]+1	3.63877e+07	3.58453e+07	6.67654e+07	2.81653e+07	3.8409e+07	2.75363e+07	2.27218e+07	3.04842e+07	2.53737e+07	2.80633e+07	1.10389e+08	3.15999e+07	5.81958e+07	2.46822e+07	4.53346e+07	2.75931e+07	2.44482e+07	5.29118e+07	3.12752e+07	4.64581e+07	7.34301e+07	5.08774e+07	4.06719e+07	5.21694e+07	6.87412e+07	2.14133e+07	4.65386e+07	4.77597e+07	5.02815e+07	2.39386e+07	6.8106e+07	5.16869e+07	3.29136e+07	6.77228e+07	6.96281e+07
652	5-[(1E,3E)-1,3-Heptadien-1-yl]-1,2,3-cyclohexanetriol	C13 H22 O3	-54.0318	-238913	172.125	173.132	20.25	2.4026e+07	1	55.9	Single match found	No matches found	DDA for preferred ion	[M+H]+1	1.77335e+07	0	0	0	0	0	0	0	0	0	0	0	0	0	1.92905e+07	0	0	0	0	1.67179e+07	0	0	0	0	0	1.1634e+07	2.4026e+07	0	0	855381	0	0	0	0	4.0435e+06
653	5-[(1E,3E)-1,3-Heptadien-1-yl]-1,2,3-cyclohexanetriol	C13 H22 O3	-36.0214	-159276	190.135	173.132	16.036	1.34964e+07	4	89.4	Multiple matches found	No matches found	DDA for preferred ion	[M+H-H2O]+1	6.93595e+06	8.16194e+06	1.2651e+07	5.18037e+06	5.54515e+06	5.85078e+06	4.5645e+06	1.07712e+07	4.93066e+06	1.15091e+07	0	8.55258e+06	0	1.16139e+07	1.33459e+07	8.08634e+06	1.26957e+07	1.34964e+07	0	9.274e+06	6.85519e+06	1.06041e+07	8.98359e+06	0	1.29192e+07	0	0	9.33552e+06	1.75017e+06	6.06223e+06	6.01159e+06	1.62271e+07	5.92932e+06	7.39098e+06	0
654			0		172.125	173.132	19.314	2.03097e+07	0		No matches found	No matches found	No MS2	[M+H]+1	1.94677e+07	1.04203e+08	8.07817e+07	1.11886e+07	5.6819e+07	0	1.6478e+06	5.68182e+06	0	0	9.10744e+06	0	0	5.10621e+07	3.83261e+07	0	5.47769e+06	4.67872e+07	0	7.88441e+07	5.3059e+06	0	0	0	4.58613e+07	2.75343e+06	3.18867e+07	2.15886e+06	2.54864e+06	5.47348e+06	1.11706e+07	5.93007e+06	4.31957e+06	0	5.36739e+07
655	3a,7,7-Trimethyl-3a,4,5,6,7,7a-hexahydro-1H-indene-3-carboxylic acid	C13 H20 O2	-18.0105	-86528.3	190.136	173.133	18.502	8.05834e+06	4	83.6	Multiple matches found	No matches found	DDA for preferred ion	[M+H-H2O]+1	0	0	1.70756e+06	0	0	0	0	0	0	0	0	0	8.05834e+06	0	2.51298e+06	0	0	0	0	1.55784e+06	0	0	0	0	0	0	0	0	0	0	1.90359e+06	1.7294e+06	0	0	0
656			0		172.158	173.165	16.184	3.61055e+06	0		No matches found	No matches found	DDA for preferred ion	[M+H]+1	1.37677e+06	0	3.14156e+06	3.08504e+06	2.27976e+06	1.62633e+06	489866	1.45169e+06	1.17389e+06	1.89594e+06	3.61055e+06	1.69947e+06	0	1.11027e+06	2.81742e+06	1.24975e+06	1.50191e+06	2.33226e+06	0	2.11124e+06	0	956150	0	0	0	0	0	0	0	0	1.50816e+06	1.94134e+06	0	1.96499e+06	2.1696e+06
657			0		172.954	173.961	3.618	6.08223e+07	0		No matches found	No matches found	DDA for preferred ion	[M+H]+1	1.72849e+06	0	1.41671e+06	1.32642e+06	774347	6.69535e+06	67429.7	0	0	551523	0	351742	0	235561	0	0	0	0	0	0	0	0	19230.9	0	0	0	0	0	0	0	223524	0	0	146494	0
658			0		172.962	173.969	4.368	126044	0		No matches found	No matches found	DDA for preferred ion	[M+H]+1	1.12042e+07	1.68918e+07	2.47833e+06	1.73531e+07	5.07303e+06	0	0	804146	1.35504e+06	0	0	0	0	484249	0	1.10008e+06	4.65719e+06	469611	4.64063e+06	2.14414e+06	669350	9.65312e+06	120295	786339	8.56508e+06	7.82163e+06	3.76683e+06	6.37294e+06	6.27856e+06	5.07259e+06	0	1.81601e+06	416566	7.81155e+06	0
659			0		172.97	173.977	4.582	4.44623e+07	0		No matches found	No matches found	DDA for preferred ion	[M+H]+1	1.87334e+07	0	1.6048e+07	0	0	0	7.90108e+06	1.15385e+07	0	9.65466e+06	0	0	0	5.48894e+06	0	0	0	7.63005e+06	814149	0	0	0	1.29905e+06	0	995092	0	0	162195	0	0	0	109446	0	2.96514e+06	0
660			0		172.978	173.985	4.498	8.1238e+06	0		No matches found	No matches found	DDA for preferred ion	[M+H]+1	1.12182e+07	313101	1.84334e+07	1.05595e+07	1.51908e+06	1.22516e+07	0	4.80141e+06	3.95054e+06	1.10044e+06	5.25243e+06	6.65577e+06	4.34702e+06	723050	4.29562e+06	702799	734235	670155	0	1.59847e+06	0	1.02218e+06	979921	1.02291e+06	679405	1.51914e+06	871161	1.60841e+06	0	1.95783e+06	2.01553e+06	8.3516e+06	4.03206e+06	5.7731e+06	4.94619e+06
661			0		172.99	173.998	3.596	6.11128e+06	0		No matches found	No matches found	DDA for preferred ion	[M+H]+1	0	2.77013e+06	3.22128e+06	0	0	0	0	0	0	0	0	0	0	0	0	0	0	1.98253e+06	0	0	0	0	0	0	0	0	0	0	0	0	0	0	0	0	0
662	(6-Methoxy-1H-indol-2-yl)(4-methyl-1-piperazinyl)methanone	C15 H19 N3 O2	-100.1	-366468	173.048	174.055	10.688	1.28123e+06	20	85	Multiple matches found	Multiple matches found	DDA for preferred ion	[M+H]+1	0	64767	0	0	0	0	0	193881	0	0	0	201958	0	0	0	0	0	0	0	0	0	0	0	0	0	0	0	0	395638	0	0	1.28123e+06	0	697597	357668
663	8-METHOXYKYNURENIC ACID	C11 H9 N O4	-46.0053	-210019	173.048	174.055	17.625	4.9462e+06	14	82.3	Multiple matches found	Multiple matches found	DDA for preferred ion	[M+H]+1	0	0	0	0	0	0	0	0	691226	0	0	0	0	0	0	0	0	0	0	0	0	0	0	0	0	0	0	0	0	0	3.04134e+06	0	4.9462e+06	0	2.95674e+06
664	3-(2,3-Dioxo-2,3-dihydro-indol-1-yl)-propionic acid	C11 H9 N O4	-27.995	-127800	191.058	174.055	4.801	1.71525e+07	18	76.4	Multiple matches found	Multiple matches found	DDA for preferred ion	[M+H-H2O]+1	0	0	0	0	0	0	0	0	0	0	0	0	0	0	0	0	0	0	0	0	696740	0	0	0	238716	4.14287e+06	1.71525e+07	0	354844	257565	0	209436	0	0	0
665			0		191.059	174.055	4.059	6.3034e+06	0		No matches found	No matches found	DDA for preferred ion	[M+H-H2O]+1	0	0	2.1631e+06	8360.91	0	0	0	1.96702e+06	186392	1.62815e+06	495827	1.00604e+06	1.44238e+06	1.06558e+06	0	1.7767e+06	1.16826e+06	1.0361e+06	0	0	2.8785e+06	0	1.96193e+06	1.99153e+06	842665	642341	757506	552812	166759	822446	242736	2.46642e+06	900071	1.23486e+06	807417
666			0		173.059	174.067	9.101	285110	0		No matches found	No matches found	DDA for preferred ion	[M+H]+1	0	0	0	0	0	0	0	0	138117	0	0	285110	0	0	0	0	0	0	0	0	0	0	0	0	0	0	0	0	0	0	72616.2	0	0	0	0
667			0		173.069	174.077	4.373	1.60256e+06	0		No matches found	No matches found	DDA for preferred ion	[M+H]+1	0	0	0	0	0	144257	0	0	0	399448	0	0	0	0	0	0	0	0	0	0	0	0	0	0	0	0	0	0	50900.4	0	0	0	0	0	0
668			0		173.077	174.084	19.656	356369	0		No matches found	No matches found	No MS2	[M+H]+1	0	0	0	0	0	0	0	0	0	688398	0	0	0	0	250831	0	0	0	0	0	0	133251	0	0	0	725438	0	130861	322788	264958	349008	1.05842e+06	430364	298327	0
669	SCH-50911	C8 H15 N O3	-9e-05	-0.54	173.105	174.112	4.525	1.77741e+07	5	64.6	Multiple matches found	Single match found	DDA for preferred ion	[M+H]+1	3.05589e+07	9.57551e+06	5.89525e+07	8.49737e+06	1.02803e+07	5.09322e+07	4.34228e+06	1.0952e+07	1.2438e+07	1.05108e+07	6.66932e+07	5.03453e+07	1.22065e+07	1.6687e+07	1.1346e+07	1.08597e+07	2.28734e+06	4.68593e+07	1.98182e+07	1.59777e+06	1.40585e+07	2.71246e+06	1.37936e+06	4.31949e+06	7.48953e+06	6.50061e+06	9.10965e+06	1.17899e+07	1.23361e+07	1.80911e+07	1.91845e+07	8.28053e+06	1.23349e+07	6.40131e+07	4.05819e+07
670			0		173.141	174.149	4.392	9.46887e+06	0		No matches found	No matches found	DDA for preferred ion	[M+H]+1	508999	912746	8.56393e+06	1.0868e+07	3.81822e+06	1.44546e+06	1.18112e+06	3.81775e+06	1.08428e+06	1.50179e+06	0	5.60019e+06	2.98315e+06	3.21087e+06	655755	1.99448e+06	104263	1.08258e+06	264186	184327	1.62088e+06	208394	278762	498886	295398	535832	491421	196909	1.27117e+06	246201	4.37796e+06	0	181628	473302	1.61533e+06
671			0		173.893	174.901	3.788	77884.7	0		No matches found	No matches found	No MS2	[M+H]+1	0	0	0	0	0	0	0	0	0	0	0	0	0	0	0	0	0	0	0	0	0	77884.7	56796.6	59880.3	0	0	0	72887.4	0	0	0	0	0	0	0
672			0		173.95	174.957	4.424	5.34337e+06	0		No matches found	No matches found	DDA for preferred ion	[M+H]+1	1.99255e+06	1.06867e+07	0	1.9822e+06	0	0	0	0	0	0	0	597122	748296	409890	0	0	0	2.70961e+06	0	0	0	0	0	0	0	0	0	0	0	0	0	0	0	0	0
673			0		173.969	174.976	4.625	1.23175e+08	0		No matches found	No matches found	DDA for preferred ion	[M+H]+1	5.58883e+07	6.80816e+07	0	8.59493e+07	6.51056e+07	269355	3.95492e+07	1.40222e+06	0	0	0	1.94323e+06	3.15581e+07	3.30091e+07	0	3.63912e+07	0	3.57823e+07	1.01048e+06	0	2.20337e+07	2.84933e+06	2.11675e+06	0	1.53773e+06	2.4577e+07	1.73465e+07	2.89432e+07	0	2.18687e+06	4.19123e+06	7.26346e+06	1.10703e+07	1.41415e+06	0
674			0		173.978	174.985	4.738	784644	0		No matches found	No matches found	DDA for preferred ion	[M+H]+1	84148.9	0	0	0	80890.4	0	214757	122646	111290	0	0	0	0	0	177432	131836	237455	0	0	196944	0	118996	140955	0	0	294141	1.56929e+06	130548	0	349900	0	247532	904647	0	0
675			0		173.984	174.991	7.788	5.25162e+06	0		No matches found	No matches found	No MS2	[M+H]+1	6.64517e+06	5.90604e+06	2.55097e+06	2.2774e+06	2.1879e+06	1.91033e+06	3.85832e+06	0	1.3674e+06	1.81258e+06	2.64844e+06	1.62428e+06	4.78508e+06	7.84936e+06	3.5932e+06	1.00587e+07	4.83326e+06	5.23002e+06	856284	1.87286e+06	6.34165e+06	7.07871e+06	1.26261e+06	3.48649e+06	3.07706e+06	5.39485e+06	1.72284e+06	5.05848e+06	1.5226e+06	5.04305e+06	1.05683e+07	1.62742e+06	5.49809e+06	8.30586e+06	2.83602e+06
676	Diethyl (3-hydroxyphenyl)phosphonate	C10 H15 O4 P	-56.0628	-243676	174.008	175.015	19.7	9.98925e+06	1	58.9	Single match found	No matches found	DDA for preferred ion	[M+H]+1	3.80288e+06	0	8.14345e+06	7.02671e+06	7.26758e+06	0	0	0	0	2.86041e+06	0	0	0	7.76909e+06	0	0	0	0	0	0	0	0	0	0	0	0	0	0	0	341593	0	0	0	0	9.98925e+06
677			0		174.008	175.015	20.399	6.83613e+06	0		No matches found	No matches found	DDA for preferred ion	[M+H]+1	0	3.7625e+06	0	0	0	0	0	0	0	0	0	0	4.35367e+06	0	1.65999e+06	5.97385e+06	2.5479e+06	3.84918e+06	0	3.55839e+06	4.18765e+06	3.86041e+06	5.20427e+06	4.62724e+06	0	5.86096e+06	0	6.48103e+06	6.83613e+06	0	0	0	0	0	0
678			0		174.021	175.028	3.644	4.33387e+06	0		No matches found	No matches found	No MS2	[M+H]+1	3.97147e+06	0	5.23976e+06	3.42259e+06	3.23684e+06	0	3.66775e+06	0	3.17566e+06	3.77774e+06	0	4.35272e+06	3.9029e+06	5.15167e+06	3.40516e+06	3.83657e+06	0	2.77291e+06	3.8416e+06	0	8.66774e+06	6.20092e+06	4.592e+06	0	5.009e+06	4.01481e+06	0	4.85258e+06	3.61901e+06	5.14467e+06	8.8006e+06	1.35976e+07	9.06084e+06	8.28626e+06	0
679			0		174.038	175.045	3.684	6.6575e+06	0		No matches found	No matches found	No MS2	[M+H]+1	2.82809e+06	5.83585e+06	2.61667e+06	1.90154e+06	2.65222e+06	1.94576e+06	4.59717e+06	2.54979e+06	2.60335e+06	3.25191e+06	0	3.04438e+06	2.09167e+06	1.93652e+06	2.15657e+06	1.88667e+06	1.92311e+06	2.46523e+06	4.39643e+06	4.37908e+06	6.6575e+06	2.54212e+06	3.98618e+06	3.17594e+06	3.1717e+06	4.34376e+06	2.24775e+06	3.33821e+06	2.37925e+06	4.21997e+06	6.03259e+06	4.20535e+06	3.39067e+06	0	0
680	1,8-Naphthyridine-2-carboxylic acid	C9 H6 N2 O2	-7e-05	-0.39	174.043	175.05	12.839	1.85622e+07	2	79.1	Multiple matches found	No matches found	DDA for preferred ion	[M+H]+1	0	0	0	0	0	0	0	0	0	0	0	0	0	0	0	0	0	0	0	0	0	0	0	0	0	597291	0	2.40334e+06	141740	5.69108e+06	0	1.85622e+07	0	1.78926e+07	0
681			0		174.05	175.058	4.501	175575	0		No matches found	No matches found	DDA for preferred ion	[M+H]+1	0	2.21794e+06	2.5546e+06	1.36083e+06	2.2144e+06	1.04229e+06	1.21895e+06	2.3668e+06	0	2.10837e+06	0	4.3002e+06	0	3.13108e+06	0	2.01315e+06	0	0	2.00802e+06	0	4.70879e+06	248505	3.07015e+06	351150	5.78579e+06	4.60056e+06	2.59505e+06	2.54708e+06	0	3.03264e+06	5.03316e+06	0	63831.1	0	6.06247e+06
682			0		174.062	175.069	4.261	1.00455e+06	0		No matches found	No matches found	No MS2	[M+H]+1	0	0	0	0	0	0	0	0	0	0	0	0	0	0	0	0	0	0	0	0	0	0	0	0	273659	0	612633	0	0	0	109757	495938	0	371338	0
683	2-{2-Hydroxy-5-[(1E)-3-hydroxy-1-propen-1-yl]-3-methoxyphenyl}-3-(4-hydroxy-3-methoxyphenyl)propyl hexopyranoside	C26 H34 O11	-348.142	-666670	174.068	175.075	19.874	1.30973e+07	5	75.5	Multiple matches found	No matches found	DDA for preferred ion	[M+H]+1	4.83422e+06	6.9443e+06	2.6027e+07	1.35857e+07	1.91226e+07	1.26805e+07	1.29857e+07	2.03814e+07	9.73392e+06	7.42013e+06	3.38543e+07	1.73263e+07	0	1.09394e+07	4.86385e+06	0	5.65209e+06	6.81179e+06	1.18619e+07	1.22571e+07	7.09707e+06	1.86911e+07	1.3262e+07	3.23093e+07	2.78887e+06	0	2.06775e+06	9.87508e+06	2.19997e+06	0	1.4907e+07	2.61946e+07	0	1.75384e+07	1.15387e+07
684	(5R,9aS,9bS)-9b-Hydroxy-6,6,9a-trimethyl-1-oxo-1,3,5,5a,6,7,8,9,9a,9b-decahydronaphtho[1,2-c]furan-5-yl (2E,4E)-6,7-dihydroxy-2,4-octadienoate	C23 H32 O7	-246.147	-585764	174.068	175.075	17.591	1.14511e+07	4	69.1	Multiple matches found	No matches found	DDA for preferred ion	[M+H]+1	2.20278e+07	4.50514e+06	2.67495e+07	5.23429e+06	8.28878e+06	1.59787e+07	4.18047e+06	3.1104e+06	6.24616e+06	4.80258e+06	2.31317e+07	1.18295e+07	1.36766e+07	2.21085e+07	2.673e+07	1.73646e+07	1.59315e+07	1.76366e+07	5.93838e+06	1.53282e+07	1.06012e+07	3.5387e+06	7.23334e+06	2.25021e+07	8.54479e+06	5.30872e+06	1.23262e+07	1.81075e+07	1.25672e+07	0	2.48767e+07	3.0511e+07	4.89643e+06	4.80236e+07	4.01081e+07
685	(2-Allylphenoxy)acetic acid	C11 H12 O3	-18.0106	-93767	174.068	175.075	16.181	5.24845e+06	10	76.1	Multiple matches found	No matches found	DDA for preferred ion	[M+H]+1	0	5.24845e+06	0	0	0	0	0	2.79737e+06	1.03788e+06	0	0	0	2.34683e+06	0	0	0	0	0	0	0	0	0	0	0	0	0	0	0	3.20185e+06	0	0	0	0	0	0
686			0		192.079	175.075	19.753	1.0498e+07	0		No matches found	No matches found	DDA for preferred ion	[M+H-H2O]+1	0	0	0	0	0	0	0	1.51341e+06	0	0	1.15099e+07	0	3.61978e+06	0	0	972173	0	1.79486e+06	0	0	0	0	0	0	1.28762e+06	0	0	0	0	0	1.60564e+06	0	1.0498e+07	0	0
687	5-Ethyl-2-methyl-7-oxo-4,7-dihydropyrazolo[1,5-a]pyrimidine-3-carbonitrile	C10 H10 N4 O	-27.9963	-138537	174.089	175.096	15.033	1.76087e+06	1	51.4	Single match found	No matches found	DDA for preferred ion	[M+H]+1	0	0	1.6919e+06	622138	2.35863e+06	0	960164	1.29756e+06	849486	2.25616e+06	0	1.09334e+06	870777	0	1.71686e+06	0	0	0	0	2.73928e+06	0	2.62143e+06	0	2.50391e+06	0	0	0	0	0	0	684275	0	612430	0	2.11826e+06
688	Suberic acid	C8 H14 O4	-8e-05	-0.44	174.089	175.096	13.274	7.3445e+06	6	66.8	Single match found	Multiple matches found	DDA for preferred ion	[M+H]+1	1.30105e+06	1.86858e+06	0	1.04924e+07	6.03242e+06	1.10903e+07	5.48156e+06	6.16143e+06	8.54983e+06	1.62446e+07	3.78173e+06	9.49807e+06	3.1414e+06	3.50503e+06	6.47223e+06	4.13156e+06	1.16129e+07	3.89536e+06	1.93818e+07	1.54003e+07	2.895e+07	1.56033e+07	1.14586e+07	1.796e+07	1.57864e+07	2.11512e+07	1.68504e+07	1.01319e+07	1.08233e+07	1.39661e+07	1.92681e+07	1.36454e+07	7.55275e+06	1.06322e+07	4.27272e+06
689			0		174.102	175.109	3.506	3.94237e+06	0		No matches found	No matches found	DDA for preferred ion	[M+H]+1	0	0	0	1.25455e+07	0	0	0	0	3.76996e+06	7.10462e+06	0	1.49234e+07	4.49277e+06	6.5795e+06	0	7.88473e+06	6.50646e+06	0	0	8.00015e+06	0	0	0	9.6851e+06	0	0	0	0	0	0	0	0	0	0	0
690	Nardosinone	C15 H22 O3	-76.0526	-304020	174.104	175.112	20.25	1.9109e+08	11	91.4	Multiple matches found	Single match found	DDA for preferred ion	[M+H]+1	1.14258e+08	4.99029e+07	1.30957e+08	7.14664e+07	1.23943e+08	1.26616e+08	1.4444e+08	2.11213e+08	1.55452e+08	1.25826e+08	3.55441e+08	1.39554e+08	1.80507e+08	2.39999e+08	9.14696e+07	1.295e+08	1.92642e+08	2.13406e+08	6.49371e+07	1.80071e+08	6.34687e+07	2.05087e+08	1.55408e+08	6.74681e+07	2.11954e+08	1.49732e+08	1.7808e+08	1.09494e+08	6.74916e+07	7.18772e+07	2.58091e+08	1.11954e+08	1.18094e+08	4.99785e+07	2.52136e+08
691	5-[(1E)-3-Hydroxy-3-methyl-1-buten-1-yl]-2-methyl-5-cyclohexene-1,2,4-triol	C12 H20 O4	-54.0316	-236839	174.105	175.112	21.46	7.48735e+07	12	88.1	Multiple matches found	Single match found	DDA for preferred ion	[M+H]+1	0	0	0	0	3.45224e+06	0	6.5048e+07	4.05878e+06	4.15144e+06	5.29369e+06	0	0	0	8.44493e+06	1.3027e+07	0	0	1.13776e+07	1.26454e+07	0	1.22288e+07	0	7.48735e+07	0	2.05072e+07	0	0	0	0	1.629e+07	3.23978e+07	3.49746e+07	2.28153e+07	1.74685e+07	0
692	(2,2-Dimethyl-3,4-dihydro-2H-chromen-6-yl)acetic acid	C13 H16 O3	-46.0057	-209012	174.104	175.112	15.015	3.20138e+07	12	80.7	Multiple matches found	Single match found	DDA for preferred ion	[M+H]+1	2.38559e+06	3.20138e+07	1.46081e+07	0	0	3.83247e+06	0	0	0	1.51946e+07	1.25989e+07	6.08916e+06	1.28506e+07	0	0	0	0	5.14973e+06	0	1.12268e+07	0	0	0	2.52881e+07	0	0	0	0	0	0	0	0	0	0	0
693	4-(4-Ethylphenyl)butanoic acid	C12 H16 O2	-18.0107	-93749.4	174.104	175.112	15.558	2.39152e+07	12	86.9	Multiple matches found	Single match found	DDA for preferred ion	[M+H]+1	0	0	0	0	0	0	8.89435e+06	0	0	0	2.39152e+07	0	0	1.12396e+07	3.18925e+06	0	0	0	2.33424e+06	0	0	0	0	0	0	0	0	0	0	0	0	0	0	0	0
694	Spectral Match to (-)-Perillyl alcohol from NIST14	C10 H16 O	21.9845	144520	174.105	175.112	17.365	1.16441e+08	13	89.5	Multiple matches found	Single match found	DDA for preferred ion	[M+H]+1	4.00611e+06	0	1.40583e+07	0	4.19214e+06	0	0	1.18703e+07	8.84568e+06	3.29679e+06	1.92187e+07	6.17978e+06	2.72755e+07	1.517e+07	1.68291e+07	1.08922e+07	6.70434e+06	4.37501e+06	0	2.05265e+06	6.4341e+07	0	7.19078e+07	4.30626e+06	0	6.10665e+06	4.04743e+07	1.32962e+07	8.51314e+06	9.82829e+06	2.09217e+07	1.26836e+08	0	1.54546e+07	1.38048e+07
695	L-arginine CollisionEnergy:102040	C6 H14 N4 O2	0.00048	2.76	174.112	175.119	3.396	9.00877e+07	13	82	Multiple matches found	Multiple matches found	DDA for preferred ion	[M+H]+1	2.73974e+06	9.98625e+06	0	0	2.64536e+06	0	2.31337e+06	2.24599e+06	0	925192	0	2.63436e+06	0	0	0	1.48272e+06	0	0	0	0	0	0	0	0	0	0	0	0	0	0	0	0	0	0	0
696			0		174.126	175.133	16.608	191879	0		No matches found	No matches found	DDA for preferred ion	[M+H]+1	0	0	0	0	125140	0	0	70197.4	0	0	0	102284	0	0	0	0	0	62784	0	0	0	0	0	74229.8	0	0	0	191879	0	0	0	0	0	0	0
697	UNII:67GL43KSFC	C13 H20 O	-18.0105	-93730.6	174.141	175.148	19.825	5.25535e+07	5	94.9	Multiple matches found	No matches found	DDA for preferred ion	[M+H]+1	8.78721e+06	9.62028e+06	5.3282e+07	1.27794e+07	0	4.45856e+07	8.62498e+06	4.46701e+07	0	3.7669e+07	2.96205e+07	3.58714e+07	5.11158e+07	5.71285e+07	2.56413e+07	0	2.36024e+07	1.75322e+06	4.03809e+07	2.69604e+07	3.29258e+07	3.16575e+07	2.09338e+07	2.76131e+07	9.35243e+06	8.92225e+06	2.54197e+06	0	2.93471e+06	5.08809e+06	4.54666e+06	4.17204e+07	0	4.01542e+06	1.51932e+07
698	3197885	C13 H20 O	0.00018	0.94	192.152	175.148	18.37	1.95754e+07	6	92	Multiple matches found	No matches found	DDA for preferred ion	[M+H-H2O]+1	0	5.26313e+06	0	0	0	0	0	0	0	0	0	0	0	0	0	0	0	4.18511e+06	0	0	0	0	0	0	0	0	0	853976	0	0	0	0	0	0	0
699			0		174.933	175.94	4.232	4.38728e+06	0		No matches found	No matches found	DDA for preferred ion	[M+H]+1	0	0	0	509877	1.96736e+06	0	0	0	876534	0	0	0	1.69867e+06	0	0	0	0	0	0	0	0	0	0	0	0	0	2.69121e+06	2.03757e+06	0	0	0	0	2.06278e+06	1.74244e+06	0
700			0		192.955	175.951	4.518	1.70211e+07	0		No matches found	No matches found	DDA for preferred ion	[M+H-H2O]+1	0	3.06589e+07	0	1.20325e+07	5.79623e+06	8.14263e+06	3.11287e+06	3.5683e+06	3.0968e+06	0	0	3.81788e+06	2.10703e+06	1.03792e+06	2.57871e+06	1.42473e+06	1.30448e+06	0	0	3.07592e+06	0	1.94698e+06	0	0	0	0	0	0	0	0	294228	0	0	1.26222e+06	0
701			0		174.959	175.966	17.065	1.42207e+08	0		No matches found	No matches found	DDA for preferred ion	[M+H]+1	1.38099e+07	1.77068e+07	1.63998e+07	1.05336e+07	6.60046e+06	8.56752e+06	266683	5.34371e+06	3.82974e+06	2.24572e+06	0	2.02208e+07	632626	3.63238e+07	5.08388e+07	3.2229e+07	2.36072e+07	1.03937e+08	5.67234e+06	1.81648e+07	2.27586e+07	2.31912e+07	5.65969e+06	286147	7.48776e+07	9.66875e+06	678248	7.21618e+07	0	0	4.34569e+07	0	1.75133e+07	2.85647e+08	5.2056e+07
702			0		174.969	175.977	4.627	3.01693e+07	0		No matches found	No matches found	No MS2	[M+H]+1	3.01693e+07	1.18865e+06	0	1.82564e+07	2.05319e+07	0	0	0	0	0	1.10845e+07	1.04385e+07	0	5.42092e+06	0	2.48425e+06	0	4.21333e+06	0	0	0	0	0	0	0	0	0	5.30089e+06	0	0	0	0	0	0	0
703			0		174.978	175.985	7.836	1.24851e+07	0		No matches found	No matches found	DDA for preferred ion	[M+H]+1	1.2814e+07	1.13463e+06	3.68347e+07	2.39696e+07	7.96706e+06	2.22571e+07	0	0	0	0	28515.6	0	0	0	0	1.50905e+06	0	731399	0	0	0	0	0	0	7.48097e+06	0	0	306034	0	0	1.12082e+06	0	1.06463e+06	801674	0
704			0		175.007	176.014	19.939	2.94897e+06	0		No matches found	No matches found	DDA for preferred ion	[M+H]+1	1.27824e+06	0	319625	0	0	0	0	0	0	0	0	0	1.14426e+06	510636	0	0	0	2.94897e+06	0	0	0	0	0	0	0	0	0	0	0	0	0	0	0	0	0
705			0		193.038	176.034	4.47	1.63785e+06	0		No matches found	No matches found	DDA for preferred ion	[M+H-H2O]+1	0	0	1.65383e+06	0	0	0	0	1.16584e+06	0	0	0	3.03182e+06	4.17137e+06	0	2.25463e+06	0	0	0	0	0	5.56028e+06	0	2.37046e+06	0	2.53146e+06	3.78803e+06	5.69854e+06	2.25101e+06	0	3.28167e+06	0	0	3.27571e+06	0	0
706			0		175.048	176.056	4.882	4.65327e+06	0		No matches found	No matches found	DDA for preferred ion	[M+H]+1	0	0	0	0	0	0	0	0	0	0	0	0	0	0	0	0	0	0	0	0	138081	0	146584	320795	0	0	0	0	0	0	0	0	0	0	4.65327e+06
707	2-[1-[4,5-Dihydroxy-3-[(2S,3R,4S,5S,6R)-3,4,5-trihydroxy-6-(hydroxymethyl)oxan-2-yl]oxyoxan-2-yl]indol-3-yl]acetic acid	C21 H27 N O11	-294.095	-626857	175.063	176.07	14.327	3.47318e+06	3	54.5	Multiple matches found	No matches found	DDA for preferred ion	[M+H]+1	0	0	0	0	0	0	0	0	0	76959.6	0	0	0	0	0	0	1.45959e+06	0	0	3.47318e+06	0	2.42606e+06	0	1.05769e+06	0	0	0	0	0	0	0	0	0	0	0
708			0		175.063	176.071	13.218	2.13958e+06	0		No matches found	No matches found	DDA for preferred ion	[M+H]+1	7.6527e+06	1.98731e+06	1.80194e+06	4.89648e+06	7.64134e+06	3.11349e+06	1.63525e+06	1.05695e+07	1.89109e+07	1.43147e+07	442534	2.01435e+06	5.43251e+06	1.04657e+07	7.32903e+06	1.59967e+07	1.00358e+07	9.0257e+06	1.00963e+07	0	8.06895e+06	0	1.49482e+07	651685	9.45314e+06	0	9.65814e+06	0	6.11155e+06	0	5.21988e+06	4.49109e+06	1.09643e+07	794930	0
709	4-(2,5-Dioxo-1-pyrrolidinyl)benzoic acid	C11 H9 N O4	-43.9897	-200817	175.063	176.071	10.079	1.02569e+07	3	68.8	Multiple matches found	No matches found	DDA for preferred ion	[M+H]+1	1.27794e+06	498679	8.34829e+06	2.27019e+06	1.17653e+06	2.67815e+06	296769	3.33481e+06	9.74968e+06	7.32103e+06	1.25854e+07	6.70328e+06	2.77469e+06	4.29204e+06	3.34185e+06	1.56815e+06	8.79805e+06	1.13034e+06	8.24481e+06	7.18612e+06	7.60032e+06	2.89565e+06	6.83441e+06	5.98024e+06	5.41306e+06	1.94717e+06	4.70585e+06	3.17051e+06	4.92157e+06	3.99186e+06	9.34109e+06	1.32808e+06	3.09573e+06	598328	2.82211e+06
710	N-(1,3-Dioxo-2,3-dihydro-1H-isoindol-5-yl)propanamide	C11 H10 N2 O3	-43.0056	-197211	175.064	176.071	9.031	9.44471e+06	2	58.2	Multiple matches found	No matches found	DDA for preferred ion	[M+H]+1	0	0	1.89486e+06	0	0	1.88664e+06	0	0	0	1.98728e+06	1.19184e+06	1.66679e+06	0	0	0	0	0	0	3.43617e+06	0	0	0	0	0	0	0	0	0	0	0	2.15888e+06	0	0	0	9.44471e+06
711			0		175.075	176.082	9.341	329009	0		No matches found	No matches found	No MS2	[M+H]+1	0	0	332155	0	0	0	0	0	0	197258	0	658017	414332	0	0	0	0	794252	0	0	331631	0	0	0	0	427789	0	401614	0	483207	0	0	0	0	0
712			0		175.084	176.091	4.556	3.44361e+07	0		No matches found	No matches found	No MS2	[M+H]+1	0	5.83604e+06	1.30365e+06	0	6.0408e+06	2.3519e+06	1.39369e+06	1.97515e+06	1.20959e+07	0	4.52227e+06	2.16858e+06	3.73005e+06	0	2.72507e+06	0	5.51e+06	0	6.92788e+06	6.16908e+06	7.38882e+06	3.14253e+06	2.71907e+06	5.81347e+06	2.98986e+06	4.23198e+06	2.81472e+06	0	2.05229e+06	1.34013e+06	7.35725e+07	2.03424e+06	3.70161e+06	4.71603e+06	5.00031e+07
713	9-(3-Hydroxypropyl)adenine	C8 H11 N5 O	-18.0116	-93277.7	175.085	176.092	9.12	1.32237e+06	10	70	Multiple matches found	No matches found	DDA for preferred ion	[M+H]+1	0	710838	1.31754e+06	0	0	0	770866	0	0	1.26965e+06	1.10096e+06	0	1.15804e+06	734872	0	701589	0	913571	0	0	0	0	0	0	0	0	0	0	0	0	1.09781e+06	0	0	0	1.32237e+06
714			0		175.096	176.103	3.779	1.10944e+07	0		No matches found	No matches found	DDA for preferred ion	[M+H]+1	2.09769e+06	3.58962e+06	4.04818e+06	0	2.86394e+06	1.93273e+06	1.13392e+06	2.25602e+06	2.2487e+06	2.25868e+06	6.15381e+06	1.25695e+07	4.48121e+06	3.65778e+06	1.05332e+06	32259.5	3.18572e+06	4.52016e+06	0	3.78916e+06	0	3.76348e+06	2.67521e+06	0	2.78395e+06	3.34288e+06	3.33149e+06	0	0	2.40193e+06	4.42799e+06	4.23934e+06	2.79592e+06	3.7235e+06	6.32747e+06
715			0		175.121	176.128	8.81	2.95222e+06	0		No matches found	No matches found	DDA for preferred ion	[M+H]+1	3.2252e+06	1.51621e+06	1.71385e+06	3.02026e+06	1.63781e+06	2.10576e+06	0	992944	1.14276e+06	491585	0	4.76259e+06	2.51901e+06	1.22507e+06	2.1008e+06	1.23164e+06	1.51574e+06	4.03544e+06	1.42646e+06	1.54967e+06	1.19313e+06	721531	1.29469e+06	1.78228e+06	0	0	2.26614e+06	0	856379	1.17547e+06	2.27366e+06	0	772735	4.66169e+06	5.90444e+06
716			0		175.92	176.927	5.238	381112	0		No matches found	No matches found	No MS2	[M+H]+1	1.40929e+06	6.87907e+06	0	300863	844558	1.66129e+06	0	1.8279e+06	0	0	0	632009	447012	332085	0	245152	0	428334	216571	762224	0	558663	128712	297393	0	0	0	0	0	0	0	0	0	147522	0
717			0		175.926	176.934	3.806	108937	0		No matches found	No matches found	DDA for preferred ion	[M+H]+1	0	3.30143e+06	0	0	0	0	145900	0	173920	0	1.73034e+06	0	130120	0	0	395571	0	0	0	0	0	105169	217874	195084	0	0	0	0	0	0	609183	0	0	0	1.18846e+06
718			0		175.964	176.971	3.194	4.01322e+07	0		No matches found	No matches found	DDA for preferred ion	[M+H]+1	1.17651e+09	1.58789e+09	1.05233e+09	1.41004e+08	1.14149e+09	1.34232e+09	6.88358e+08	8.89358e+08	0	8.75192e+08	8.02644e+07	9.02382e+08	9.91032e+07	6.3484e+08	6.39616e+08	5.55978e+08	6.08175e+08	6.0758e+08	4.25598e+08	3.87736e+08	3.63769e+08	5.39033e+08	4.40206e+08	5.32764e+08	4.23248e+08	4.28255e+08	3.61387e+08	4.78712e+08	4.49016e+08	4.71282e+08	3.66743e+07	3.5022e+08	2.79743e+08	2.7561e+08	5.39111e+07
719	5-Chloro-3-fluoro-2-nitropyridine	C5 H2 Cl F N2 O2	-0.00171	-9.71	175.977	176.985	4.605	2.88034e+06	1	64.7	Single match found	No matches found	DDA for preferred ion	[M+H]+1	0	0	0	0	612905	0	0	0	0	0	2.88034e+06	0	0	0	0	0	0	0	0	0	0	0	0	0	0	0	0	0	0	0	69484	0	0	202107	0
720			0		175.985	176.992	4.3	2.40149e+06	0		No matches found	No matches found	DDA for preferred ion	[M+H]+1	0	0	0	0	0	0	0	0	0	0	0	0	63521.6	0	0	0	158458	0	0	0	72935.2	105733	18712.3	103645	196785	598370	287234	2.40149e+06	0	461532	160790	115275	0	453829	0
721			0		194.001	176.997	15.794	375658	0		No matches found	No matches found	DDA for preferred ion	[M+H-H2O]+1	0	714733	671811	0	927382	0	0	0	0	375965	0	316059	0	1.92947e+06	102268	3.18341e+06	262847	2.24454e+06	0	1.98915e+06	1.22074e+06	5.96546e+06	1.4457e+06	7.0097e+06	2.61156e+06	3.57556e+06	0	1.71654e+07	677863	3.18199e+07	1.24898e+07	5.60498e+07	1.44562e+07	6.21298e+07	1.82892e+07
722			0		176	177.007	3.912	1.46171e+07	0		No matches found	No matches found	DDA for preferred ion	[M+H]+1	8.8246e+06	5.54739e+06	7.46055e+06	1.03541e+07	6.4e+06	6.32428e+06	7.0587e+06	6.69285e+06	6.56913e+06	6.75292e+06	0	7.72797e+06	6.89222e+06	7.21426e+06	6.25943e+06	6.64622e+06	7.19941e+06	6.00916e+06	7.9779e+06	7.32221e+06	1.1946e+07	8.19154e+06	1.03221e+07	8.40929e+06	1.10163e+07	9.21813e+06	1.19643e+07	1.0049e+07	9.46218e+06	1.01841e+07	1.26934e+07	1.0084e+07	1.13962e+07	1.1063e+07	0
723			0		176.014	177.021	14.822	692343	0		No matches found	No matches found	DDA for preferred ion	[M+H]+1	0	0	0	0	0	0	0	0	0	171451	0	0	259710	242262	0	218654	0	279320	0	513663	0	337220	0	469684	191370	468128	446023	0	0	0	700902	180136	1.13883e+06	629079	1.2976e+06
724			0		176.036	177.043	3.813	797715	0		No matches found	No matches found	DDA for preferred ion	[M+H]+1	0	0	0	0	0	0	0	0	0	0	0	0	0	0	0	0	0	0	166506	797715	294280	0	0	0	0	0	0	0	0	0	0	0	0	0	0
725	Spectral Match to Diethyl phthalate from NIST14		0		176.048	177.055	20.93	3.85946e+07	19	85.4	Multiple matches found	Multiple matches found	DDA for preferred ion	[M+H]+1	1.84283e+07	1.35139e+07	2.01772e+07	2.275e+07	2.48887e+07	2.54846e+07	2.24319e+07	2.81694e+07	2.93064e+07	2.29607e+07	2.7246e+07	3.08229e+07	0	2.83292e+07	2.80363e+07	5.87404e+07	3.26591e+07	2.20359e+07	3.2573e+07	3.85946e+07	3.34141e+07	3.32822e+07	2.43979e+07	0	2.24165e+07	2.64467e+07	0	0	2.6564e+07	2.44162e+07	2.01559e+07	2.73599e+07	2.45739e+07	2.08304e+07	2.72294e+07
726			0		194.091	177.088	3.28	1.33478e+07	0		No matches found	No matches found	DDA for preferred ion	[M+H-H2O]+1	9.79252e+07	0	4.62655e+06	2.62102e+07	9.34484e+06	8.30823e+06	1.31725e+06	359165	0	5.72868e+06	2.72328e+07	8.92894e+06	1.42673e+07	1.34734e+07	1.46746e+07	4.64525e+06	0	6.86307e+06	1.35006e+07	8.12069e+06	2.77654e+07	5.94768e+06	2.80417e+07	1.07853e+07	0	2.33814e+07	0	1.06838e+07	0	1.03971e+07	6.39586e+07	0	9.6807e+07	0	6.70779e+07
727	4-Hydroxyretinoic acid	C20 H28 O3	-140.12	-443132	176.084	177.091	20.057	1.0132e+08	12	86.1	Multiple matches found	Multiple matches found	DDA for preferred ion	[M+H]+1	8.50254e+07	9.66178e+07	1.22744e+08	6.48167e+07	1.12988e+08	8.25067e+07	4.14821e+07	5.65501e+07	5.49928e+07	7.66206e+07	6.18941e+07	9.38287e+07	4.98302e+07	5.72173e+07	1.79815e+08	7.45329e+07	3.50325e+07	1.03986e+08	5.40397e+07	3.96413e+07	9.04616e+07	5.81166e+07	6.65289e+07	1.06917e+08	4.65494e+07	4.52431e+07	3.22849e+07	5.60296e+07	7.71497e+07	3.94761e+07	4.93586e+07	8.39606e+07	5.24696e+07	6.42388e+07	5.54618e+07
728	Primin	C12 H16 O3	-32.0263	-153891	176.084	177.091	13.837	1.30037e+07	9	68.8	Multiple matches found	No matches found	DDA for preferred ion	[M+H]+1	0	0	0	0	0	0	0	0	0	0	6.84922e+06	0	0	0	0	0	0	0	0	0	3.79963e+06	0	0	0	6.70136e+06	1.30037e+07	9.93845e+06	0	0	0	0	0	0	0	0
729	Galiellalactone	C11 H14 O3	-18.0106	-92793	176.084	177.091	19.924	7.53228e+07	13	87.6	Multiple matches found	Multiple matches found	DDA for preferred ion	[M+H]+1	3.97197e+06	8.62788e+06	2.19196e+07	2.1325e+07	6.27097e+06	2.51417e+07	3.72683e+07	3.50582e+07	4.4471e+07	2.63989e+07	3.50646e+07	2.66255e+07	6.88092e+07	3.11871e+07	4.31394e+06	3.47664e+06	0	1.13034e+07	7.70706e+07	8.37624e+07	4.4803e+07	4.54985e+07	2.73822e+07	9.05316e+06	2.41074e+07	4.26119e+07	3.71991e+07	3.76648e+07	3.48666e+07	5.07972e+07	1.35086e+07	3.67682e+07	1.48879e+07	2.26106e+07	2.544e+07
730			0		176.105	177.112	14.269	2.99618e+06	0		No matches found	No matches found	DDA for preferred ion	[M+H]+1	1.35465e+06	0	2.57738e+06	0	1.94421e+06	1.36451e+06	0	1.99714e+06	1.9247e+06	2.111e+06	0	1.76597e+06	2.36536e+06	1.71133e+06	1.3968e+06	965079	523749	2.0616e+06	0	0	0	0	0	2.15157e+06	1.77631e+06	0	1.77873e+06	901828	1.52738e+06	0	1.74538e+06	1.34301e+06	1.26219e+06	1.313e+06	2.99618e+06
731	5-(Hydroxymethyl)-3-(1-hydroxy-4-methylhexyl)oxolan-2-one	C12 H22 O4	-54.0318	-234766	176.12	177.127	15.545	5.22649e+07	7	85.3	Multiple matches found	Multiple matches found	DDA for preferred ion	[M+H]+1	1.14662e+07	5.44792e+07	2.91246e+07	6.9168e+07	2.90074e+07	2.79665e+07	0	4.55515e+07	3.70865e+07	2.33977e+07	1.34506e+08	6.34564e+07	5.36547e+07	7.2783e+07	9.002e+07	0	6.54957e+07	2.93916e+07	1.1092e+08	4.83221e+07	5.47357e+07	4.74129e+07	9.17234e+07	0	2.67567e+07	1.13326e+08	4.15054e+07	7.67391e+07	1.37525e+07	3.39759e+07	3.04857e+07	1.15181e+08	5.32911e+07	2.89369e+07	8.49342e+07
732	"3-(2-methylpropyl)-3a,4,5,6-tetrahydro-2-benzofuran-1(3h)-one CollisionEnergy:102040"	C12 H18 O2	-18.0108	-92776.6	176.12	177.127	14.353	5.60894e+07	7	79.6	Multiple matches found	Multiple matches found	DDA for preferred ion	[M+H]+1	5.80396e+07	4.59114e+07	4.2207e+07	7.70773e+06	6.62186e+07	2.01032e+07	2.7942e+07	4.59912e+07	2.59816e+07	3.74273e+07	7.69715e+07	6.63069e+07	3.4106e+07	8.00021e+07	7.64837e+07	0	4.28755e+07	9.32081e+07	1.7073e+07	5.75242e+07	1.02353e+07	2.13818e+07	1.37509e+07	7.58606e+07	0	1.53889e+07	4.47046e+07	3.2741e+06	5.62308e+07	9.08394e+06	3.04346e+07	0	3.14625e+07	0	4.57129e+07
733	4-Methyl-1-phenyl-3-pentanone	C12 H16 O	9e-05	0.52	176.12	177.128	19.568	3.45611e+07	7	71.8	Multiple matches found	Multiple matches found	DDA for preferred ion	[M+H]+1	547092	0	0	0	0	2.57911e+07	5.51915e+06	1.1642e+06	0	1.44504e+07	0	0	8.34912e+06	0	0	0	0	0	0	0	1.54725e+07	0	0	0	0	0	0	0	0	0	0	0	1.1435e+07	2.53488e+07	0
734	Spectral Match to 2-Butanone, 4-(2,6,6-trimethyl-2-cyclohexen-1-yl)- from NIST14	C13 H22 O	-18.011	-92760.3	176.156	177.163	4.654	2.63716e+07	1	63.2	No matches found	Single match found	DDA for preferred ion	[M+H]+1	0	0	0	0	0	0	0	0	0	1.92159e+07	0	2.33473e+07	0	0	0	0	0	0	0	0	0	0	0	0	2.63716e+07	0	0	0	0	0	0	0	0	0	0
735	4-(4-Hydroxy-2,6,6-trimethyl-1-cyclohexen-1-yl)-2-butanyl beta-D-glucopyranoside	C19 H34 O7	-198.074	-529283	176.156	177.164	19.723	5.83871e+07	5	77.9	Multiple matches found	Multiple matches found	DDA for preferred ion	[M+H]+1	0	0	0	4.08105e+07	0	3.23593e+07	0	0	0	0	0	0	0	5.0563e+06	3.19089e+06	0	0	2.76413e+06	0	0	0	0	0	0	0	0	4.20304e+07	0	0	0	0	0	0	0	0
736	DSF	C13 H24 O2	-36.021	-169768	176.157	177.164	18.741	1.35546e+07	8	79.1	Multiple matches found	Multiple matches found	DDA for preferred ion	[M+H]+1	0	0	0	0	0	0	0	0	0	0	1.14622e+07	0	0	0	0	0	0	0	0	0	0	0	0	0	0	0	0	0	0	0	0	9.38335e+06	0	8.66076e+06	0
737			0		176.949	177.956	3.872	9.53446e+07	0		No matches found	No matches found	DDA for preferred ion	[M+H]+1	4.26096e+08	3.61711e+08	2.88539e+08	8.79621e+07	1.67005e+08	8.14188e+07	0	4.90383e+07	1.49805e+07	2.32285e+07	0	8.75244e+06	0	1.05018e+07	3.11156e+06	3.15974e+07	6.93773e+06	0	0	1.31737e+07	0	0	3.96358e+06	6.23321e+06	6.68402e+06	1.01349e+07	1.37616e+07	2.653e+07	5.73737e+06	1.09577e+07	7.36942e+06	0	1.66183e+07	0	4.07944e+07
738			0		176.96	177.967	3.941	5.57056e+06	0		No matches found	No matches found	DDA for preferred ion	[M+H]+1	3.83011e+06	5.4079e+06	3.81171e+06	0	0	0	0	5.09002e+06	1.0814e+07	0	0	1.95664e+07	0	3.28438e+06	0	0	0	2.97436e+06	871827	0	0	0	62897.9	127658	0	3.36014e+06	2.81064e+06	4.16623e+06	0	3.25482e+06	0	0	0	0	0
739			0		176.968	177.975	4.481	1.18206e+08	0		No matches found	No matches found	DDA for preferred ion	[M+H]+1	0	1.88576e+07	1.76768e+07	6.63347e+06	1.79797e+06	1.7388e+06	9.8495e+06	1.47669e+07	570206	0	0	673406	0	0	0	0	8.62063e+06	0	516466	9.00553e+06	0	0	0	8.69208e+06	7.34868e+06	7.13492e+06	6.69333e+06	0	7.90038e+06	6.45482e+06	5.90231e+06	1.22848e+06	169578	0	0
740			0		176.974	177.981	18.737	7.39121e+06	0		No matches found	No matches found	DDA for preferred ion	[M+H]+1	0	767194	830422	1.07979e+06	139543	0	0	53773.4	0	0	0	414802	1.34615e+06	2.48164e+06	0	1.10362e+06	1.03619e+06	879029	0	0	697501	1.01264e+06	111876	5.75883e+06	2.3719e+06	4.36151e+06	1.42956e+06	1.16296e+07	367522	1.27484e+07	5.21082e+06	4.74181e+07	4.2908e+06	3.18562e+07	9.04153e+06
741			0		176.985	177.992	4.704	1.56198e+08	0		No matches found	No matches found	DDA for preferred ion	[M+H]+1	5.3245e+07	4.26825e+07	2.23319e+07	6.346e+07	2.22422e+08	1.06121e+08	1.40529e+07	1.31288e+08	1.38719e+07	2.21467e+07	0	1.13962e+08	7.67448e+07	0	2.6989e+07	9.37416e+06	1.84445e+07	1.16836e+07	3.18955e+06	0	9.68574e+06	0	0	0	4.25475e+06	0	0	8.74881e+06	9.49243e+06	5.70379e+06	0	0	2.43221e+06	6.61819e+06	0
742	Ethyl 3-chloro-1H-indole-2-carboxylate	C11 H10 Cl N O2	-46.0418	-206428	176.998	178.005	20.588	4.8025e+06	3	72.9	Multiple matches found	No matches found	DDA for preferred ion	[M+H]+1	0	0	1.91699e+06	0	2.65674e+06	880813	0	418208	0	565388	1.94671e+06	1.45955e+06	0	1.75244e+06	0	500437	0	0	0	1.41138e+06	1.0527e+06	2.44961e+06	0	3.95197e+06	3.65265e+06	4.31575e+06	797503	8.00736e+06	4.0518e+06	1.26341e+07	1.10296e+07	5.51619e+07	1.40088e+07	2.40445e+07	7.08531e+06
743			0		176.998	178.005	16.216	6.26775e+06	0		No matches found	No matches found	DDA for preferred ion	[M+H]+1	0	777154	0	0	1.30621e+06	658454	0	0	0	0	1.14648e+06	0	2.37456e+06	2.48042e+06	5.14647e+06	5.19742e+06	899223	4.40454e+06	0	3.90696e+06	0	879198	0	284289	1.16096e+06	3.47571e+06	368645	6.21421e+06	0	8.10684e+06	1.88431e+06	2.05925e+07	1.16948e+06	2.18658e+06	1.2123e+07
744	5-[(4-Nitrophenoxy)methyl]-1,3-oxazolidin-2-one	C10 H10 N2 O5	-61.0164	-256308	177.043	178.05	17.242	2.05037e+06	1	55.2	Single match found	No matches found	DDA for preferred ion	[M+H]+1	0	0	0	0	0	0	0	0	0	0	0	0	0	0	0	0	0	0	107366	0	548433	0	0	131482	355601	1.75976e+06	713930	1.54036e+06	346949	2.05037e+06	0	0	0	0	0
745			0		177.042	178.05	12.928	1.07641e+06	0		No matches found	No matches found	DDA for preferred ion	[M+H]+1	0	0	1.07641e+06	0	0	666816	0	735349	505603	702622	718793	0	0	0	0	0	0	0	42463.8	0	0	0	0	0	0	0	0	0	0	0	0	0	0	0	500055
746	HIDA	C6 H11 N O5	-7e-05	-0.4	177.064	178.071	4.136	4.28589e+06	1	58.6	Single match found	No matches found	DDA for preferred ion	[M+H]+1	0	1.299e+06	1.80989e+06	0	1.36143e+06	309444	0	4.92022e+06	0	0	4.48515e+06	8.13495e+06	3.30544e+06	3.29736e+06	0	1.53917e+06	3.57651e+06	4.45567e+06	6.96693e+06	3.83222e+06	6.62736e+06	6.84688e+06	6.93261e+06	5.07633e+06	9.08364e+06	0	5.4676e+06	2.204e+06	610290	1.61711e+06	4.67956e+06	1.98104e+07	3.82833e+06	1.55463e+07	5.77697e+06
747			0		177.07	178.078	20.42	1.51664e+07	0		No matches found	No matches found	DDA for preferred ion	[M+H]+1	5.05986e+06	5.67389e+06	2.13434e+07	8.48301e+06	1.91087e+07	2.27163e+07	1.91164e+07	1.4412e+07	1.25234e+07	1.55756e+07	1.66299e+07	1.66771e+07	1.40702e+07	1.2652e+06	0	1.28264e+07	2.01918e+07	1.41799e+07	1.30223e+07	1.17356e+07	1.85134e+06	2.38937e+06	1.75838e+07	1.15615e+07	2.08239e+07	5.88499e+06	9.41299e+06	1.76247e+07	7.67805e+06	1.2371e+07	1.15876e+07	1.57074e+07	7.13507e+06	2.11313e+07	1.32151e+07
748	1-(2-Hydroxyphenyl)-2-pyrrolidinone	C10 H11 N O2	7e-05	0.4	177.079	178.086	12.574	5.49079e+06	4	68.1	Multiple matches found	No matches found	DDA for preferred ion	[M+H]+1	952527	430347	1.91854e+06	910883	1.85093e+06	0	3.6698e+06	1.4491e+06	5.08309e+06	4.72389e+06	0	1.0153e+06	1.65157e+06	5.59071e+06	2.3578e+06	2.81033e+06	4.67135e+06	1.3383e+06	0	4.80394e+06	1.12732e+07	1.64039e+06	6.67797e+06	44036.3	5.49874e+06	2.32732e+06	7.17216e+06	998679	7.65436e+06	584109	4.41536e+06	590448	4.31872e+06	0	9.95318e+06
749			0		177.092	178.099	15.394	1.94608e+07	0		No matches found	No matches found	DDA for preferred ion	[M+H]+1	5.14487e+06	4.5123e+06	1.2292e+07	5.63355e+06	6.81306e+06	9.24272e+06	2.27426e+06	7.78762e+06	5.10591e+06	5.39697e+06	1.94608e+07	1.06725e+07	0	7.76308e+06	1.25068e+07	4.85965e+06	7.41765e+06	7.66817e+06	0	8.87099e+06	0	9.99813e+06	0	1.30772e+06	6.90187e+06	4.64364e+06	9.70037e+06	0	5.66417e+06	4.39299e+06	6.93284e+06	5.35128e+06	3.02574e+06	9.62587e+06	8.57398e+06
750	N-Ethyl-1-methyl-1H-pyrazolo[3,4-d]pyrimidin-4-amine	C8 H11 N5	-0.00124	-7	177.1	178.107	11.169	5.42566e+06	3	57.5	Multiple matches found	No matches found	DDA for preferred ion	[M+H]+1	0	0	0	0	0	0	0	0	0	0	0	0	0	0	219238	0	0	0	0	1.33537e+07	1.68661e+06	2.75043e+06	0	3.7447e+06	9.37229e+06	1.31305e+06	1.08039e+07	73261.7	1.65318e+06	2.79461e+06	2.59259e+06	7.46999e+06	1.08513e+07	0	0
751			0		177.115	178.122	4.796	2.85085e+07	0		No matches found	No matches found	DDA for preferred ion	[M+H]+1	0	6.71218e+06	1.53548e+07	1.03493e+07	6.61877e+06	1.34436e+07	4.41786e+06	1.31298e+07	1.1118e+07	4.58192e+06	1.53718e+06	2.09554e+07	900238	9.63306e+06	0	1.3955e+07	4.25291e+06	5.45216e+06	7.63405e+06	0	1.37067e+06	7.70059e+06	8.09566e+06	7.5205e+06	8.32919e+06	8.30687e+06	5.70171e+07	5.19955e+06	570554	0	1.22744e+07	6.21873e+06	3.22799e+06	2.62784e+07	1.40476e+07
752	Ethyl 4-butyl-3,5-dimethyl-1H-pyrrole-2-carboxylate	C13 H21 N O2	-46.0418	-206320	177.115	178.123	16.683	4.5129e+06	2	56.6	Multiple matches found	No matches found	DDA for preferred ion	[M+H]+1	0	0	1.43922e+06	956428	0	1.00307e+06	0	0	0	601714	4.5129e+06	1.19546e+06	2.24819e+06	2.33483e+06	0	671661	0	1.32282e+06	0	0	0	0	0	0	3.29521e+06	0	5.46173e+06	4.69848e+06	3.4376e+06	3.24285e+06	0	721233	0	0	1.28308e+06
753			0		177.136	178.144	12.236	422341	0		No matches found	No matches found	DDA for preferred ion	[M+H]+1	0	0	422341	0	0	0	120787	0	0	0	0	152838	0	0	0	0	0	0	0	0	0	0	0	0	0	0	0	0	0	0	0	0	0	0	0
754			0		355.026	178.52	5.18	5.52157e+06	0		No matches found	No matches found	DDA for preferred ion	[M+2H]+2	0	0	0	0	0	0	0	0	0	0	0	0	0	0	0	0	0	0	0	0	5.52157e+06	0	4.05482e+06	0	0	2.1136e+06	0	0	0	0	0	0	0	0	0
755			0		177.885	178.892	4.734	177866	0		No matches found	No matches found	DDA for preferred ion	[M+H]+1	787704	0	571941	1.11787e+06	0	995919	0	629565	422083	0	0	0	0	232516	0	205612	0	0	0	0	0	0	0	0	204423	355733	0	326971	180971	316820	250186	176970	128866	166507	0
756			0		177.949	178.956	3.947	3.6381e+07	0		No matches found	No matches found	DDA for preferred ion	[M+H]+1	0	1.62133e+07	4.10123e+07	3.87576e+07	3.84399e+07	4.71795e+07	1.1874e+07	2.87922e+07	1.00648e+07	1.55838e+07	0	2.93467e+07	8.94211e+06	7.99689e+06	1.07821e+07	3.92251e+06	8.6716e+06	1.05122e+07	5.05193e+06	8.42216e+06	3.70358e+06	1.0393e+07	7.40349e+06	1.15987e+07	8.78687e+06	7.75525e+06	1.01021e+07	9.15798e+06	236487	7.79152e+06	8.77421e+06	0	0	8.14864e+06	0
757			0		195.965	178.962	4.036	1.73298e+06	0		No matches found	No matches found	DDA for preferred ion	[M+H-H2O]+1	0	0	0	0	0	0	0	753433	1.73298e+06	0	0	982767	0	250259	0	0	0	0	0	0	0	0	0	0	0	0	0	0	0	0	0	0	0	0	0
758			0		177.969	178.976	3.581	2.29301e+07	0		No matches found	No matches found	DDA for preferred ion	[M+H]+1	6.29247e+06	1.94183e+07	2.29301e+07	5.21949e+06	5.86601e+06	4.74183e+06	2.96665e+06	3.0886e+06	3.84096e+06	3.90138e+06	0	5.8068e+06	7.16093e+06	6.14178e+06	6.63441e+06	5.46686e+06	3.21164e+06	1.17594e+07	1.22112e+06	0	4.61435e+06	5.45565e+06	3.92468e+06	3.69171e+06	2.22297e+06	2.21015e+06	4.32075e+06	3.17564e+06	5.4628e+06	3.68737e+06	8.0453e+06	4.10884e+06	2.64421e+06	5.82407e+06	0
759			0		177.979	178.987	4.936	146169	0		No matches found	No matches found	DDA for other ion	[M+H]+1	0	3.18772e+06	0	0	694816	0	0	2.55351e+06	0	2.16109e+06	0	855642	2.33652e+06	0	0	2.24815e+06	278587	0	101065	291958	0	292338	0	61984.4	0	0	0	0	0	0	0	0	0	0	0
760			0		196.004	179	18.579	7.00477e+06	0		No matches found	No matches found	DDA for preferred ion	[M+H-H2O]+1	0	0	0	0	0	0	0	0	0	1.21309e+06	0	0	0	867756	864312	1.1988e+06	587638	69065.8	0	1.20755e+06	1.38957e+06	0	671684	1.04779e+06	5.37673e+06	1.98729e+07	2.93479e+06	2.18681e+07	4.68814e+06	3.1446e+07	621985	4.01622e+06	203422	7.41023e+06	635794
761			0		178.006	179.013	17.414	4.46773e+06	0		No matches found	No matches found	DDA for preferred ion	[M+H]+1	0	0	149059	205893	396374	0	0	0	0	0	0	433163	459117	463340	385089	158872	485936	0	0	0	0	0	0	0	588848	481409	383382	1.90689e+06	899437	1.26382e+06	407735	5.43899e+06	140181	1.85677e+06	208222
762			0		178.015	179.023	3.294	2.49344e+07	0		No matches found	No matches found	DDA for preferred ion	[M+H]+1	1.73581e+07	0	1.47444e+07	1.32754e+07	1.93885e+07	2.56754e+07	9.12089e+06	6.76982e+06	5.67429e+06	7.60944e+06	1.0123e+07	1.03857e+07	9.32751e+06	6.42783e+06	4.49539e+06	5.46489e+06	1.57587e+07	1.47747e+07	1.14521e+07	1.52667e+07	7.72817e+06	4.69168e+06	6.42766e+06	7.42513e+06	1.32343e+07	8.6761e+06	6.2496e+06	5.74409e+06	1.31154e+07	2.0762e+07	9.99961e+06	6.07056e+06	1.11364e+07	6.60394e+06	1.06862e+07
763	(E)-3-(4-Chlorophenyl)but-2-Enoic Acid	C10 H9 Cl O2	-18.0105	-91876.4	178.019	179.026	19.403	2.0639e+06	1	56.7	Single match found	No matches found	DDA for preferred ion	[M+H]+1	564570	0	0	0	0	0	0	0	0	0	0	0	0	0	0	0	0	0	1.07061e+06	0	0	0	0	0	0	0	0	0	0	0	1.446e+06	0	0	0	1.59916e+06
764			0		178.03	179.037	12.874	260222	0		No matches found	No matches found	No MS2	[M+H]+1	1.80556e+06	0	2.41218e+06	1.71374e+06	4.1063e+06	782978	0	0	0	0	130292	0	0	0	0	0	0	0	0	0	520445	0	394579	0	0	514981	0	0	0	0	0	0	0	0	113252
765			0		178.049	179.056	8.292	1.54448e+06	0		No matches found	No matches found	No MS2	[M+H]+1	0	0	0	0	0	2.33373e+06	0	0	1.37754e+06	401853	0	2.27393e+06	2.7562e+08	2.58298e+06	0	0	1.53791e+06	6.01543e+06	2.42448e+06	8.75522e+06	5.02921e+06	3.85202e+06	2.66088e+06	6.70001e+06	2.48892e+06	1.03961e+07	2.25356e+06	2.94707e+06	0	1.41301e+08	1.65347e+07	1.63828e+08	1.76819e+08	0	0
766	N-(4-Chlorophenyl)nicotinamide	C12 H9 Cl N2 O	-35.9769	-155046	196.063	179.06	18.843	4.63431e+08	1	50.4	Single match found	No matches found	DDA for preferred ion	[M+H-H2O]+1	0	0	0	0	0	0	0	0	0	0	0	0	0	0	1.96396e+07	0	2.35853e+07	0	1.93363e+07	1.99134e+08	3.8172e+07	2.46977e+08	0	4.63431e+08	0	0	0	0	0	0	0	0	0	0	0
767			0		178.06	179.067	4.293	1.48396e+07	0		No matches found	No matches found	DDA for other ion	[M+H]+1	1.59139e+07	1.53704e+07	7.68834e+06	6.44285e+06	4.41205e+06	1.57635e+07	1.77482e+06	5.38484e+06	4.55241e+06	7.76514e+06	2.33604e+07	1.07627e+07	3.03604e+07	2.29022e+07	4.53774e+06	1.96153e+07	1.02893e+07	3.55288e+07	1.48904e+07	9.68151e+06	6.02679e+06	7.0917e+06	1.5501e+07	4.0609e+06	1.52673e+07	1.25296e+07	1.53056e+07	5.91941e+06	9.80546e+06	2.17108e+07	0	3.74318e+06	1.2794e+07	1.54655e+07	9.66407e+06
768	Dimethyl 2,4-bis(4-hydroxyphenyl)-1,3-cyclobutanedicarboxylate	C20 H20 O6	-178.063	-500000	178.063	179.07	16.07	8.53405e+06	3	61.7	Multiple matches found	No matches found	DDA for preferred ion	[M+H]+1	0	0	0	0	0	0	0	0	0	0	0	0	0	0	6.57523e+06	0	1.59595e+06	0	0	8.53405e+06	1.46465e+06	7.5524e+06	0	6.20161e+06	0	0	0	0	0	398735	0	0	0	0	0
769	(2E)-4,5-Dihydroxy-1-(5-oxo-2,5-dihydro-2-furanyl)-2-hexen-1-yl (2E)-2-methyl-2-butenoate	C15 H20 O6	-118.063	-398692	178.063	179.07	14.698	6.75875e+06	1	50.1	Single match found	No matches found	DDA for preferred ion	[M+H]+1	2.17997e+06	0	6.75875e+06	5.93547e+06	7.63317e+06	7.95375e+06	3.15079e+06	3.42782e+06	7.83678e+06	7.58877e+06	0	5.29253e+06	0	5.42271e+06	6.98975e+06	2.1815e+06	0	3.41743e+06	7.23252e+06	5.90893e+06	9.81995e+06	0	5.67986e+06	0	3.38675e+06	6.51543e+06	4.71864e+06	7.59524e+06	6.1383e+06	6.98924e+06	5.29176e+06	6.0889e+06	3.6757e+06	2.32909e+06	4.84624e+06
770			0		178.074	179.082	9.471	1.88354e+06	0		No matches found	No matches found	No MS2	[M+H]+1	1.40014e+07	1.25193e+07	1.60995e+07	1.21847e+07	2.54328e+07	0	1.75598e+07	3.47691e+06	0	1.99798e+06	1.07266e+07	2.02515e+07	8.33738e+06	8.85734e+06	9.05311e+06	4.68734e+06	1.75098e+07	6.45353e+06	0	2.00631e+07	127946	8.11667e+06	1.63389e+07	8.82296e+06	7.91625e+06	1.17659e+07	0	7.80409e+06	1.46215e+07	7.88106e+06	0	2.10033e+06	0	5.5286e+06	1.87712e+07
771	5-Amino-1-isoquinolinol	C9 H8 N2 O	18.0107	112522	178.074	179.082	9.15	931285	10	84.4	Multiple matches found	No matches found	DDA for other ion	[M+H]+1	0	0	0	0	0	0	0	0	0	0	0	0	0	0	0	0	0	223835	0	0	0	0	0	0	0	0	0	0	0	0	931285	0	0	0	125095
772			0		178.097	179.104	8.113	479200	0		No matches found	No matches found	No MS2	[M+H]+1	0	0	4.55239e+06	1.08145e+07	0	0	7.47699e+06	6.83896e+06	0	4.36387e+06	0	0	7.81472e+06	6.18247e+06	0	5.73573e+06	0	0	0	0	0	0	0	0	0	0	4.56411e+06	0	0	0	0	0	5.88009e+06	2.75234e+06	0
773	7,8-Dihydroxy-3,5,7-trimethyl-8,8a-dihydro-1H-isochromen-6-one	C12 H16 O4	-46.0057	-205286	178.099	179.106	15.062	6.59894e+07	6	85.6	Multiple matches found	Single match found	DDA for preferred ion	[M+H]+1	4.93931e+07	8.7897e+07	6.18916e+08	3.45061e+08	2.51739e+08	3.33732e+08	4.08574e+08	2.45389e+08	3.52547e+08	3.74203e+08	1.818e+08	6.46504e+07	9.07036e+07	1.09185e+08	1.19512e+08	4.78637e+07	3.51975e+08	1.28837e+08	2.08759e+08	2.95791e+08	2.91865e+08	2.35838e+08	8.51449e+07	2.73046e+08	9.66088e+07	9.42176e+07	3.56377e+08	2.07629e+08	3.23799e+08	6.88024e+07	2.36965e+08	3.1022e+08	2.16463e+08	3.00133e+08	2.91782e+08
774	loliolide	C11 H16 O3	-18.0106	-91839.5	178.099	179.106	18.975	4.87295e+07	8	72.3	Multiple matches found	Single match found	DDA for preferred ion	[M+H]+1	2.81432e+08	2.98237e+08	9.56793e+07	6.5214e+07	4.24261e+07	7.80444e+07	6.33882e+07	1.22804e+08	9.20474e+07	1.47317e+08	3.44382e+08	2.13958e+07	8.81859e+07	3.66629e+08	4.68739e+07	1.67667e+08	2.40051e+07	5.16474e+08	4.84051e+07	9.95793e+06	8.99864e+06	0	1.45578e+08	0	7.0666e+07	8.39333e+07	2.41606e+07	1.15104e+08	2.30014e+07	3.42033e+07	1.19007e+08	9.35095e+07	7.19064e+07	1.17541e+08	9.88484e+07
775	MFCD27967463	C12 H20 O4	-50.0367	-219328	178.099	179.107	19.727	1.65428e+08	9	66.9	Multiple matches found	Single match found	DDA for preferred ion	[M+H]+1	0	0	0	9.84836e+06	1.06326e+07	0	0	0	0	0	1.5187e+08	0	1.65428e+08	0	9.88057e+06	0	0	0	0	0	7.4452e+06	0	9.51122e+07	0	7.85824e+07	7.51329e+07	0	1.16426e+08	0	7.42225e+07	1.99995e+07	0	0	0	3.66694e+07
776	Ethyl 2-methyl-4-oxo-6-pentyl-2-cyclohexene-1-carboxylate	C15 H24 O3	-74.0368	-293596	178.136	179.143	19.628	2.96685e+07	5	77.1	Multiple matches found	No matches found	DDA for preferred ion	[M+H]+1	2.71673e+06	1.12449e+07	4.45851e+06	0	4.20301e+06	0	0	2.5061e+06	4.21425e+06	0	4.77627e+06	0	1.7008e+07	2.96685e+07	4.28619e+06	0	3.33018e+07	1.12358e+07	0	1.03075e+07	0	0	5.20834e+06	0	7.88757e+06	0	0	1.03857e+07	2.27595e+06	1.46145e+07	2.36941e+06	3.61521e+06	2.29258e+07	5.97359e+06	1.32612e+07
777	Ethyl 2-methyl-4-oxo-6-pentyl-2-cyclohexene-1-carboxylate	C15 H24 O3	-56.0262	-222174	196.146	179.143	17.643	6.66924e+06	5	75.1	Multiple matches found	No matches found	DDA for other ion	[M+H-H2O]+1	0	0	0	0	0	0	0	0	0	0	0	0	0	0	0	0	0	0	0	0	0	0	0	0	4.78783e+06	2.99933e+06	0	3.81573e+06	2.0943e+06	3.69839e+06	0	0	1.01516e+06	0	0
778	(-)-beta-Caryophyllene epoxide	C15 H24 O	-42.0468	-190963	178.136	179.143	20.866	4.8581e+06	10	70.7	Multiple matches found	No matches found	DDA for other ion	[M+H]+1	0	0	4.47472e+06	0	0	0	0	0	0	4.8581e+06	0	4.21184e+06	0	0	0	0	0	0	0	0	3.05e+06	0	0	0	0	0	0	0	0	0	0	0	0	0	0
779	2E,6Z-dodecadienoic acid	C12 H20 O2	-18.0106	-91822.5	178.136	179.143	19.883	2.09493e+07	4	66.4	Multiple matches found	No matches found	DDA for preferred ion	[M+H]+1	2.59342e+07	4.60871e+06	2.52022e+07	4.12158e+07	1.47295e+07	2.11339e+07	6.59203e+06	1.72882e+07	1.04328e+07	1.51926e+07	1.21005e+07	1.15726e+07	2.63293e+07	1.63615e+07	1.01616e+06	9.84047e+06	8.52769e+06	1.89608e+07	0	9.44882e+06	1.19453e+07	0	0	0	7.52632e+06	5.47003e+06	0	5.46272e+06	0	0	5.51751e+06	1.01557e+07	8.45619e+06	2.40339e+07	3.79541e+07
780			0		357.077	179.546	4.105	1.83842e+06	0		No matches found	No matches found	No MS2	[M+2H]+2	0	0	0	0	0	0	481001	0	1.03207e+06	0	0	0	0	0	0	424886	0	0	0	0	0	0	0	0	0	0	0	0	0	0	0	0	0	0	0
781			0		178.873	179.88	4.307	759645	0		No matches found	No matches found	No MS2	[M+H]+1	421713	0	0	759645	0	0	0	439121	0	414755	0	0	0	0	0	0	0	0	0	0	0	0	0	0	0	0	0	0	0	0	0	0	0	0	0
782			0		178.896	179.903	3.792	100612	0		No matches found	No matches found	No MS2	[M+H]+1	0	0	0	0	0	0	0	0	0	0	0	0	0	0	0	0	0	0	0	0	68765.9	0	100612	42096.7	0	0	0	0	0	0	0	0	0	0	0
783			0		178.945	179.952	3.732	8.32808e+07	0		No matches found	No matches found	DDA for preferred ion	[M+H]+1	7.24032e+07	9.20699e+07	1.80202e+06	6.24643e+07	9.06372e+07	1.47479e+08	5.69401e+07	1.23421e+08	1.46157e+08	1.78313e+07	0	0	4.26907e+07	5.30901e+07	3.94482e+07	6.06628e+07	3.49322e+07	3.55127e+07	9.01249e+06	6.47141e+07	2.51448e+07	0	0	5.10406e+07	3.87395e+07	3.58219e+07	5.43311e+07	3.77503e+07	4.31269e+07	3.66884e+07	4.39096e+07	0	3.53757e+07	5.38642e+07	0
784			0		178.964	179.971	4.54	1.19474e+07	0		No matches found	No matches found	DDA for other ion	[M+H]+1	2.52283e+07	0	2.50942e+07	0	0	0	0	3.39148e+07	0	0	1.28677e+07	1.2537e+06	0	0	1.09751e+07	0	1.71352e+06	0	919167	1.41733e+06	0	0	0	1.39945e+06	0	0	0	0	0	0	3.22948e+06	3.31459e+07	0	0	1.20682e+07
785	3-Chloroisatoic anhydride	C8 H4 Cl N O3	-18.0109	-91431.4	178.977	179.984	16.251	4.70557e+07	2	81.7	Multiple matches found	No matches found	DDA for preferred ion	[M+H]+1	1.46016e+06	0	1.73249e+06	551274	1.7188e+06	934464	2.56821e+06	2.07892e+06	3.40067e+06	5.15765e+06	1.07715e+06	1.56369e+06	1.10848e+06	3.28328e+06	8.51044e+06	4.80798e+06	7.90421e+06	6.18858e+06	4.85723e+06	1.70923e+07	8.68353e+06	1.5269e+07	1.00982e+07	9.07184e+06	5.50667e+06	3.11935e+07	2.38886e+06	2.223e+07	3.69009e+06	4.96039e+07	1.60241e+07	1.10823e+08	1.59118e+07	7.40978e+07	2.91404e+07
786			0		178.977	179.984	19.182	3.78053e+06	0		No matches found	No matches found	DDA for preferred ion	[M+H]+1	794005	542207	1.52e+06	738868	1.01331e+06	0	90930.1	1.00743e+06	857214	1.68392e+06	1.05991e+07	2.2366e+06	1.32452e+07	6.02478e+06	2.99526e+06	7.06967e+06	227994	1.50001e+07	3.04504e+06	8.35734e+06	3.92406e+06	1.28509e+07	0	2.00971e+07	6.53354e+06	6.89973e+06	1.22232e+07	3.68423e+07	2.53223e+07	4.30972e+07	7.99964e+06	8.73005e+07	1.36314e+07	5.62846e+07	1.30558e+07
787			0		178.99	179.997	14.131	1.81512e+06	0		No matches found	No matches found	DDA for preferred ion	[M+H]+1	397136	349474	1.24815e+06	998196	448372	0	0	0	0	0	0	0	752868	918151	0	275127	564393	559739	280105	1.2105e+06	0	0	172165	1.84031e+06	953513	848455	0	1.65854e+06	0	1.46908e+06	1.69664e+06	0	1.16661e+06	2.93951e+06	0
788			0		179.001	180.008	18.726	1.49269e+07	0		No matches found	No matches found	DDA for preferred ion	[M+H]+1	0	0	317835	0	748531	0	0	0	1.33861e+06	1.20652e+06	0	841543	0	430090	0	2.1084e+06	0	1.02989e+06	0	2.12789e+06	0	5.1915e+06	2.17324e+06	5.87018e+06	3.72584e+06	2.22364e+07	4.61326e+06	2.94048e+07	2.47463e+06	5.18881e+07	2.1649e+07	8.11831e+07	2.8267e+07	6.4852e+07	2.93306e+07
789	(5S)-5-(1H-Imidazol-4-ylmethyl)-3-phenyl-2-thioxoimidazolidin-4-one	C13 H12 N4 O S	-131.015	-481544	141.058	180.021	11.462	1.52415e+07	1	65	Single match found	No matches found	DDA for other ion	[M+K]+1	0	0	0	0	0	0	0	0	0	0	2.64972e+06	0	0	8.46715e+06	0	0	0	0	0	0	0	0	0	0	0	0	0	0	0	0	0	0	1.52415e+07	0	2.91111e+06
790	(5S)-5-(1H-Imidazol-4-ylmethyl)-3-phenyl-2-thioxoimidazolidin-4-one	C13 H12 N4 O S	-93.0592	-342037	179.014	180.021	11.197	1.18445e+08	1	58.2	Single match found	No matches found	DDA for preferred ion	[M+H]+1	1.56693e+07	9.20274e+06	5.01604e+07	1.37987e+07	4.4988e+07	9.50799e+06	2.30477e+06	3.15491e+07	2.8414e+07	2.11399e+07	0	1.82097e+07	2.19312e+07	9.67014e+06	0	1.72134e+07	0	1.19982e+07	0	1.55688e+06	400355	0	0	0	0	0	0	0	0	0	0	4.28812e+06	1.41999e+07	0	1.18445e+08
791			0		179.014	180.021	10.692	1.69425e+08	0		No matches found	No matches found	DDA for preferred ion	[M+H]+1	1.42984e+07	4.33895e+06	8.34298e+07	4.1001e+07	3.97152e+07	4.40974e+07	1.41939e+07	6.39686e+07	6.83091e+07	1.07451e+08	2.18025e+08	3.18342e+07	3.52485e+07	3.16132e+07	2.95062e+07	2.48722e+07	9.48331e+07	2.95884e+07	1.26613e+08	1.43389e+08	1.16296e+08	9.71317e+07	1.41001e+08	1.02598e+08	7.35556e+07	1.32889e+08	8.38551e+07	8.47399e+07	1.84375e+08	1.04809e+08	1.68934e+08	1.8053e+08	6.1142e+07	1.4201e+08	1.39474e+08
792			0		179.022	180.029	12.93	2.30022e+06	0		No matches found	No matches found	DDA for preferred ion	[M+H]+1	241459	0	530792	159779	0	0	0	279008	279755	281018	0	518827	0	0	128283	292274	0	231847	0	195053	470541	0	235088	551210	323214	213846	0	0	0	1.30724e+06	615532	864892	0	2.99168e+06	950817
793	Acedoben	C9 H9 N O3	-0.00019	-1.07	179.058	180.065	11.007	2.04599e+09	10	87.7	Multiple matches found	Multiple matches found	DDA for preferred ion	[M+H]+1	1.27215e+08	7.8099e+07	4.57943e+08	2.22219e+08	2.93424e+08	1.98978e+08	2.58283e+08	4.45155e+08	5.54851e+08	3.52137e+08	1.06752e+09	5.69105e+08	4.51967e+08	4.78858e+08	3.99783e+08	5.3031e+08	5.65275e+08	4.13059e+08	6.85543e+08	8.13011e+08	4.35587e+08	6.40965e+08	2.75148e+08	1.22242e+09	7.89244e+08	5.91929e+08	2.87582e+08	7.82455e+08	7.08833e+08	7.70374e+08	1.36944e+09	9.81826e+08	7.73182e+08	1.07082e+09	2.05765e+09
794	5-[(2S,4R)-4-Hydroxy-1-methyl-5-oxo-2-pyrrolidinyl]nicotinic acid	C11 H12 N2 O4	-57.0212	-241534	179.059	180.066	4.643	1.70773e+07	2	52.5	Multiple matches found	No matches found	DDA for other ion	[M+H]+1	0	0	0	0	0	0	0	0	0	0	0	0	0	0	0	0	0	0	0	0	0	0	0	0	0	0	0	0	0	0	58134.4	1.70773e+07	0	0	0
795	Tricine	C6 H13 N O5	-0.00038	-2.14	179.079	180.086	4.808	7.54879e+06	2	77.5	Multiple matches found	No matches found	DDA for preferred ion	[M+H]+1	1.19647e+06	2.37349e+08	6.82441e+06	4.51226e+07	3.22526e+07	8.10697e+07	6.60852e+08	1.74229e+08	3.39348e+06	9.31801e+07	4.32916e+07	2.70002e+06	3.52187e+06	3.343e+08	1.52184e+08	8.77868e+07	6.65293e+08	1.94617e+07	1.41438e+09	1.87292e+08	1.65086e+09	9.72187e+07	9.1329e+08	6.97608e+08	1.91753e+08	1.01155e+08	5.76854e+07	6.86358e+07	1.9596e+07	8.88399e+07	1.16442e+09	1.31962e+08	2.5181e+08	1.1044e+09	1.00347e+09
796	3-Methyl-1,2,3,4-tetrahydro-8-quinolinesulfonamide	C10 H14 N2 O2 S	-46.9827	-207817	179.095	180.102	4.687	522889	7	63.8	Multiple matches found	No matches found	DDA for other ion	[M+H]+1	0	0	0	0	0	0	0	0	0	0	0	0	0	0	0	0	0	0	0	0	0	0	0	0	0	0	0	0	522889	0	301767	393618	0	0	0
797	Salsolinol	C10 H13 N O2	8e-05	0.46	179.095	180.102	8.068	547647	6	57.1	Multiple matches found	No matches found	DDA for preferred ion	[M+H]+1	0	0	0	0	0	0	0	0	0	0	0	0	0	0	0	0	0	0	0	0	0	0	0	0	0	0	0	0	0	0	345270	0	0	478281	0
798			0		179.131	180.138	18.752	649879	0		No matches found	No matches found	DDA for preferred ion	[M+H]+1	0	120548	0	0	0	0	0	0	0	0	0	0	0	0	0	0	0	0	0	0	0	0	649879	0	0	0	0	438909	0	0	0	0	0	0	0
799	CUDA	C19 H36 N2 O3	-143.095	-420530	197.178	180.174	16.039	9.82942e+07	3	76.3	Single match found	Multiple matches found	DDA for preferred ion	[M+H-H2O]+1	3.57723e+07	3.54969e+07	280593	0	0	178788	0	0	0	141189	0	299061	1.15005e+06	6.67527e+07	0	5.66378e+07	6.70827e+07	1.00945e+08	0	4.1881e+07	0	5.85171e+07	0	0	0	0	0	0	0	0	0	0	0	0	0
800	Massbank:EQ314906 Rimantadine|1-(1-adamantyl)ethanamine	C12 H21 N	-0.00012	-0.7	179.167	180.175	19.665	2.52047e+07	12	64.5	Multiple matches found	Multiple matches found	DDA for preferred ion	[M+H]+1	2.69982e+06	2.08501e+07	2.85191e+07	1.86815e+07	1.42258e+07	1.62893e+07	9.42771e+06	1.95138e+07	1.5665e+07	8.58591e+06	2.84877e+07	1.51631e+07	2.16168e+07	1.4653e+07	9.48146e+06	1.07021e+07	8.59623e+06	2.9323e+07	1.19015e+07	7.16539e+06	1.07559e+07	1.53171e+07	3.74066e+06	2.273e+07	4.07744e+06	8.22945e+06	9.34159e+06	8.65748e+06	2.64304e+07	6.72006e+06	1.16134e+07	1.03721e+07	1.31492e+07	1.42482e+07	2.14312e+07
801			0		179.881	180.888	23.253	1.55381e+09	0		No matches found	No matches found	DDA for preferred ion	[M+H]+1	1.01247e+08	3.58236e+07	1.64044e+07	3.45484e+07	3.69905e+06	1.53004e+08	8.66312e+06	1.43166e+07	1.06217e+07	2.94183e+07	3.11939e+06	2.14568e+06	1.05354e+06	1.08545e+06	504406	1.1535e+06	4.17918e+06	2.621e+06	1.31435e+06	5.07279e+06	1.42884e+06	3.71879e+06	787710	1.95005e+06	1.62655e+07	1.16927e+07	2.82287e+06	1.23764e+07	2.44478e+06	2.69136e+06	2.18851e+06	1.10586e+07	578703	811838	4.2819e+06
802			0		197.929	180.925	13.964	5.1527e+06	0		No matches found	No matches found	DDA for preferred ion	[M+H-H2O]+1	486604	587155	983712	738129	518302	1.02592e+06	131861	0	0	556301	810300	458309	0	419514	0	399532	0	0	0	0	0	0	0	0	0	0	0	0	0	0	0	0	0	0	0
803			0		179.993	181	14.438	766451	0		No matches found	No matches found	DDA for other ion	[M+H]+1	0	205353	235008	0	0	0	0	0	0	0	0	0	0	0	0	0	0	0	0	0	0	0	0	0	0	0	0	0	0	0	0	0	0	0	0
804	5-Chloro-4(1H)-quinazolinone	C8 H5 Cl N2 O	-0.00012	-0.66	180.009	181.016	16.719	2.64813e+07	3	70.9	Multiple matches found	No matches found	DDA for preferred ion	[M+H]+1	7.31752e+06	5.05734e+06	2.98167e+07	1.43627e+07	1.11158e+07	9.23588e+06	959666	1.0685e+07	5.20437e+06	6.94785e+06	2.34477e+07	2.73877e+07	3.48779e+07	2.33319e+07	2.04951e+07	2.44852e+07	1.81029e+07	5.00722e+07	1.72816e+07	2.47228e+07	3.47061e+07	2.66891e+07	2.39807e+07	6.18707e+07	3.28554e+07	4.07371e+07	3.00572e+07	5.13313e+07	1.83812e+07	7.98112e+07	7.01311e+07	1.96134e+08	3.59189e+07	7.77255e+07	7.26871e+07
805			0		180.031	181.038	3.704	937788	0		No matches found	No matches found	No MS2	[M+H]+1	0	0	0	0	0	0	198437	0	0	0	0	0	102364	0	0	0	0	0	120915	0	937788	0	543027	0	0	0	0	0	0	0	0	596021	0	0	0
806			0		198.05	181.047	4.385	1.74882e+06	0		No matches found	No matches found	No MS2	[M+H-H2O]+1	2.22105e+07	9.90657e+06	1.13386e+07	2.74537e+07	2.15518e+07	3.03793e+07	0	2.16713e+07	9.62356e+06	1.85449e+07	2.51654e+07	1.30618e+07	1.42607e+07	2.01774e+07	3.71786e+07	2.04826e+07	1.15493e+07	3.09334e+07	0	1.54993e+07	0	1.43375e+07	1.47183e+07	1.5335e+07	3.42184e+06	1.11898e+07	1.23074e+07	1.91419e+07	2.0729e+07	3.97335e+06	1.41851e+07	1.67489e+07	1.32423e+07	2.14921e+07	2.7169e+07
807	Ethyl gallate	C9 H10 O5	-18.0107	-90938.8	180.042	181.049	19.676	6.30358e+06	4	60.9	Multiple matches found	No matches found	DDA for preferred ion	[M+H]+1	6.58912e+06	7.65398e+06	8.90485e+06	6.7126e+06	1.04959e+07	1.21258e+07	1.26055e+07	1.23601e+07	1.15989e+07	7.40871e+06	0	1.0607e+07	0	8.28121e+06	0	6.75934e+06	9.66941e+06	2.91975e+07	4.11378e+06	1.32996e+07	4.66697e+06	5.16635e+06	2.54989e+07	8.64677e+06	8.15026e+06	9.09537e+06	4.29871e+06	9.05624e+06	0	1.69962e+07	1.23256e+07	8.91086e+06	1.81235e+07	1.46077e+07	1.74141e+07
808	MFCD00016516	C11 H12 O6	-42.0104	-174997	198.053	181.05	20.531	9.9932e+06	2	63.3	Multiple matches found	No matches found	DDA for preferred ion	[M+H-H2O]+1	0	0	0	0	0	0	0	0	0	0	0	0	0	0	0	0	0	0	0	0	0	0	0	1.75756e+06	4.78815e+06	0	9.47857e+06	0	6.95188e+06	9.9932e+06	0	0	0	0	0
809	N-(1,3-Dioxo-1,3-dihydro-2H-isoindol-2-yl)-2-phenylacetamide	C16 H12 N2 O3	-100.031	-357145	180.054	181.061	4.315	245771	1	66.3	Single match found	No matches found	DDA for other ion	[M+H]+1	0	0	0	0	0	0	0	0	0	0	0	0	0	245771	0	139125	0	0	0	0	0	0	0	0	0	0	0	0	0	0	0	0	0	0	113980
810			0		180.054	181.061	8.755	2.08877e+07	0		No matches found	No matches found	DDA for preferred ion	[M+H]+1	0	0	427738	211951	0	171012	0	291259	356259	0	3.681e+06	268062	554039	0	373374	0	836564	0	834726	982553	4.66002e+06	147789	952806	3.34752e+06	1.21197e+06	621214	1.23392e+06	2.20612e+06	875139	2.4099e+06	298558	945035	0	604797	958858
811			0		180.065	181.072	9.231	9.49742e+06	0		No matches found	No matches found	DDA for preferred ion	[M+H]+1	0	0	0	0	0	0	0	553065	0	0	0	0	0	0	0	0	0	0	0	0	0	0	0	0	0	0	0	0	0	0	0	1.2941e+07	0	1.6113e+07	0
812			0		180.076	181.083	4.421	1.95661e+07	0		No matches found	No matches found	DDA for preferred ion	[M+H]+1	1.98211e+07	1.40515e+07	2.82576e+07	2.28091e+07	2.76617e+07	2.96646e+07	1.59995e+07	7.32419e+06	4.63434e+07	7.19531e+06	3.33312e+07	2.23748e+07	1.07165e+07	5.99028e+06	5.51945e+06	2.42972e+07	3.76003e+07	2.40697e+07	1.39386e+07	5.9028e+07	5.32939e+07	3.44141e+07	1.13792e+07	2.71271e+07	9.04085e+06	1.02045e+07	5.149e+07	3.50143e+07	6.26681e+06	3.8113e+07	1.05458e+08	1.43427e+08	6.99081e+07	5.39357e+07	1.09787e+08
813	(4E)-7-Acetoxy-6-hydroxy-2-methyl-10-oxo-3,6,7,8,9,10-hexahydro-2H-oxecin-3-yl (2E)-2-butenoate	C16 H22 O7	-146.058	-447844	180.078	181.086	14.184	1.3714e+07	8	75.8	Multiple matches found	No matches found	DDA for other ion	[M+H]+1	0	0	0	5.03334e+06	0	4.02574e+06	0	0	0	4.56426e+06	0	5.51035e+06	0	0	0	0	0	0	0	0	0	0	0	0	0	0	0	0	0	0	5.76663e+06	1.3714e+07	0	0	0
814	6-(2,3-Dihydroxy-3-methylbutoxy)-4-methoxy-5-methyl-2-benzofuran-1(3H)-one	C15 H20 O6	-116.048	-391886	180.078	181.086	15.247	1.82281e+07	4	59.2	Multiple matches found	No matches found	DDA for preferred ion	[M+H]+1	0	0	0	0	0	0	0	0	0	0	2.30158e+06	2.07575e+06	0	0	2.1513e+07	0	3.33172e+07	1.68289e+06	4.7974e+06	0	1.00663e+07	1.25463e+07	0	0	0	0	0	1.64963e+07	4.6734e+06	0	0	5.8901e+06	0	0	1.17716e+07
815	Decarestrictine D	C10 H16 O5	-36.0211	-166687	180.079	181.086	12.386	3.60828e+07	12	85.7	Multiple matches found	Multiple matches found	DDA for preferred ion	[M+H]+1	2.71559e+06	1.26247e+07	1.15025e+07	3.22451e+06	6.59948e+06	5.59351e+06	3.47404e+06	4.20568e+06	6.51894e+06	7.14861e+06	5.58441e+07	2.97014e+06	2.37896e+07	5.12605e+07	1.30144e+07	0	0	2.0684e+07	1.27388e+07	4.35492e+06	2.20217e+07	0	8.02688e+06	1.57496e+07	6.47294e+06	1.546e+07	4.08518e+06	1.86216e+07	3.84798e+06	6.18802e+06	1.69782e+07	5.8728e+06	1.08094e+07	1.03155e+07	2.5344e+07
816	1910605	C12 H16 O3	-28.0313	-134695	180.079	181.086	20.081	5.64786e+06	5	67.2	Multiple matches found	No matches found	DDA for preferred ion	[M+H]+1	0	0	9.2937e+06	0	0	0	0	4.7593e+06	0	2.40777e+07	1.05377e+07	1.06656e+07	1.04704e+07	4.17191e+06	0	0	0	0	0	0	0	0	0	0	0	0	8.88278e+06	0	0	0	0	0	0	1.97038e+06	0
817	(3Z,6E)-5,8-Dihydroxy-10-methyl-5,8,9,10-tetrahydro-2H-oxecin-2-one	C10 H14 O4	-18.0106	-90921.7	180.079	181.086	12.014	4.87452e+07	10	62.2	Multiple matches found	No matches found	DDA for preferred ion	[M+H]+1	9.60478e+06	1.25777e+07	6.94188e+06	1.23116e+07	1.89324e+07	1.46024e+07	1.16308e+07	0	0	2.16194e+07	2.24468e+07	1.3206e+07	1.67568e+07	2.0667e+07	0	6.54157e+06	8.29361e+06	1.96895e+07	0	6.90618e+06	2.85315e+06	4.22492e+06	0	3.21472e+06	0	0	0	0	0	0	7.95489e+06	0	5.8987e+06	4.06336e+06	4.70675e+07
818			0		180.094	181.101	19.451	1.34534e+07	0		No matches found	No matches found	DDA for preferred ion	[M+H]+1	0	0	1.94723e+06	0	0	0	1.34534e+07	2.5051e+06	6.89724e+06	0	3.00249e+06	0	0	0	0	0	0	0	1.07981e+07	1.03136e+07	0	5.6071e+06	0	1.06392e+07	3.97555e+06	4.17191e+06	3.99518e+06	0	1.31868e+07	4.55116e+06	5.43433e+06	2.0789e+06	0	0	4.46246e+06
819			0		180.107	181.114	21.516	297239	0		No matches found	No matches found	No MS2	[M+H]+1	0	460038	0	0	0	512423	0	466727	141299	0	0	0	379036	0	0	0	475426	0	0	471009	0	0	0	594478	0	0	0	0	349312	0	0	0	0	0	0
820	2-{5-[2-({2-[5-(2-Hydroxybutyl)tetrahydro-2-furanyl]propanoyl}oxy)propyl]tetrahydro-2-furanyl}propanoic acid	C21 H36 O7	-220.131	-549989	180.115	181.122	19.981	1.71252e+08	7	84	Multiple matches found	No matches found	DDA for preferred ion	[M+H]+1	3.08967e+08	2.19099e+08	5.7126e+07	2.79578e+08	2.12446e+08	1.99962e+08	1.32674e+08	1.80726e+08	1.32184e+08	1.46638e+08	3.71293e+08	3.40673e+07	3.21028e+08	4.94291e+07	5.81441e+07	1.12355e+08	1.13712e+08	2.63053e+07	2.23716e+07	7.13457e+07	6.99939e+07	3.08476e+07	1.17783e+08	8.12332e+07	1.28957e+08	1.20627e+08	1.56278e+08	1.28844e+08	1.24012e+08	1.05855e+08	1.61866e+08	1.87328e+08	1.45523e+08	1.94172e+08	2.4476e+08
821	(2R)-2-{(2R,5S)-5-[(2S)-2-Hydroxybutyl]tetrahydro-2-furanyl}propanoic acid	C11 H20 O4	-36.021	-166659	180.115	181.122	20.604	4.73437e+07	7	71.5	Multiple matches found	No matches found	DDA for preferred ion	[M+H]+1	2.02782e+07	4.51966e+07	7.45537e+07	3.14281e+07	7.85246e+06	1.39399e+07	5.41831e+06	3.46746e+07	4.79443e+07	3.75209e+07	1.12884e+08	5.42447e+07	3.92037e+07	7.45575e+07	7.43349e+06	3.29642e+07	1.7714e+07	4.67827e+07	3.49885e+07	5.54986e+07	7.25071e+07	4.46616e+07	5.82754e+06	5.68064e+07	3.20084e+07	1.06859e+07	4.4399e+07	2.43561e+07	3.18862e+07	1.51104e+07	4.44914e+07	2.49104e+07	1.80472e+07	4.19947e+06	7.72978e+07
822			0		180.115	181.123	4.388	3.95817e+07	0		No matches found	No matches found	DDA for preferred ion	[M+H]+1	0	0	4.26433e+06	1.39825e+07	0	1.63562e+07	0	3.35773e+06	0	8.70585e+06	0	6.52574e+06	0	2.25453e+06	9.14777e+06	0	0	2.97628e+06	0	0	9.53472e+06	0	0	0	0	2.49845e+06	9.02637e+06	4.40786e+06	7.34872e+06	0	0	0	0	0	0
823	OMEGA-HYDROXYDODECANOATE	C12 H24 O3	-36.0214	-166633	180.151	181.158	15.088	1.326e+07	4	65.4	Multiple matches found	Single match found	DDA for preferred ion	[M+H]+1	2.71687e+07	9.51975e+07	4.78596e+07	7.5924e+07	1.15598e+08	7.50528e+07	2.07734e+07	5.88749e+07	4.68591e+07	1.00167e+08	1.295e+08	5.50646e+07	7.32543e+07	2.67317e+07	1.16202e+08	3.41584e+06	1.19546e+08	3.31288e+07	3.9319e+07	9.19257e+07	7.96491e+07	9.76387e+07	5.30213e+07	1.31474e+08	8.31849e+07	3.14884e+07	7.02035e+07	6.31316e+07	9.10741e+07	0	8.51308e+07	8.02915e+07	2.08488e+07	7.74181e+07	8.47243e+07
824	2401	C12 H22 O2	-18.0106	-90888.2	180.151	181.159	17.917	1.00481e+07	6	81.4	Multiple matches found	Single match found	DDA for preferred ion	[M+H]+1	2.49185e+06	5.55763e+06	3.24759e+06	0	0	0	9.07593e+06	1.40256e+07	9.12217e+06	4.6472e+06	988888	0	0	4.5387e+06	8.59212e+06	0	8.76562e+06	1.54363e+06	0	8.98914e+06	2.64416e+06	5.10662e+06	0	4.61749e+06	4.42889e+06	0	0	0	0	0	2.22887e+06	0	0	0	9.4689e+06
825			0		180.151	181.159	18.471	5.48646e+06	0		No matches found	No matches found	DDA for preferred ion	[M+H]+1	4.86267e+06	0	0	0	0	0	1.98003e+06	0	905681	0	0	0	0	1.346e+06	5.01297e+06	0	4.3187e+06	0	0	0	0	0	0	0	0	0	0	0	0	0	0	0	974387	0	0
826			0		180.911	181.919	3.269	3.11892e+06	0		No matches found	No matches found	DDA for preferred ion	[M+H]+1	997341	0	2.12931e+06	1.11433e+06	923491	912148	1.05019e+06	1.14816e+06	1.0228e+06	925865	2.07761e+06	1.2295e+06	1.02996e+06	997800	687008	825196	776365	685999	766420	708309	0	533064	115809	0	727491	0	827175	0	964493	208059	0	701315	566843	843807	0
827			0		198.946	181.943	3.755	5.47883e+06	0		No matches found	No matches found	DDA for other ion	[M+H-H2O]+1	613034	306613	0	279942	0	459673	0	0	0	696493	0	0	123826	98608.1	653951	0	0	0	0	0	0	0	0	0	326229	221487	0	89621.8	0	0	0	0	0	0	0
828			0		180.944	181.951	5.659	3.37196e+08	0		No matches found	No matches found	DDA for preferred ion	[M+H]+1	7.8916e+06	4.86647e+07	3.78075e+07	4.93392e+07	0	1.38083e+08	1.49858e+06	2.98206e+07	9.18181e+07	1.50597e+07	0	9.49255e+07	0	6.86308e+06	0	6.40964e+07	3.47213e+07	8.73138e+06	0	4.447e+07	5.7655e+07	0	7.88867e+07	0	5.67139e+07	3.64451e+06	2.8055e+07	7.98643e+07	7.11855e+07	0	3.67358e+06	0	2.20812e+07	0	0
829			0		198.981	181.978	18.624	165121	0		No matches found	No matches found	No MS2	[M+H-H2O]+1	0	283105	0	0	258944	330242	0	312742	0	0	0	0	0	0	0	0	0	0	0	0	292435	0	0	248779	0	0	0	0	169518	0	0	0	0	0	0
830			0		180.981	181.988	4.58	2.65484e+07	0		No matches found	No matches found	DDA for preferred ion	[M+H]+1	0	8.0498e+06	0	0	637635	0	0	0	149037	184480	0	276000	0	0	37132.5	187670	88300.4	0	41931	0	34428.4	0	0	24268.6	0	0	0	0	122187	0	0	0	0	0	0
831			0		180.993	182	15.439	2.10853e+07	0		No matches found	No matches found	DDA for preferred ion	[M+H]+1	6.94358e+06	3.12458e+06	1.79349e+07	4.17005e+06	6.38885e+06	7.20032e+06	1.24831e+06	3.67119e+06	427092	6.30652e+06	2.45582e+07	1.15496e+07	2.05272e+07	1.15333e+07	4.15861e+07	2.47985e+07	1.2644e+07	4.3256e+07	8.17225e+06	2.67525e+07	1.81899e+07	2.64289e+07	1.76771e+07	6.15345e+07	1.92832e+07	1.73752e+07	1.89069e+07	3.87166e+07	1.06984e+07	2.38212e+07	8.2338e+06	5.31871e+07	1.92078e+07	3.74412e+07	8.40496e+07
832			0		181.029	182.036	15.463	4.26492e+06	0		No matches found	No matches found	DDA for preferred ion	[M+H]+1	206587	686232	6.32816e+06	1.83799e+06	3.90052e+06	1.17152e+06	0	118019	1.02895e+06	0	4.87367e+06	5.38645e+06	1.37685e+07	1.17478e+07	1.31846e+07	9.29478e+06	7.03364e+06	1.15776e+07	101051	183546	1.942e+06	983800	441635	7.86907e+06	1.12023e+07	0	1.23804e+07	219768	1.40124e+06	0	2.19895e+06	0	3.51401e+06	264215	3.99664e+06
833	4-amino-7-nitrobenzofurazan	C6 H4 N4 O3	1.00941	5606.95	181.038	182.045	4.27	506726	1	52.7	Single match found	No matches found	DDA for other ion	[M+H]+1	0	0	0	0	0	0	0	0	506726	0	0	0	0	126025	0	0	0	0	0	0	0	0	0	0	63371.4	0	0	0	0	0	0	0	0	0	0
834			0		181.065	182.072	11.86	1.1503e+06	0		No matches found	No matches found	No MS2	[M+H]+1	135185	0	568261	273311	319970	0	289476	0	736793	0	0	0	622246	652682	0	0	0	679075	0	0	922985	0	0	0	0	888860	1.1503e+06	0	903347	638653	0	0	0	0	0
835			0		181.074	182.081	20.186	4.08673e+06	0		No matches found	No matches found	DDA for preferred ion	[M+H]+1	1.13756e+06	0	0	0	956272	953943	1.93547e+06	1.219e+06	1.16367e+06	0	0	0	0	1.52125e+06	0	0	0	2.30254e+06	0	0	0	4.08673e+06	0	1.19522e+06	0	3.34999e+06	2.4216e+06	2.68346e+06	0	0	3.76948e+06	0	0	0	2.6995e+06
836			0		181.095	182.102	4.047	866143	0		No matches found	No matches found	DDA for preferred ion	[M+H]+1	0	392628	669955	0	0	94092.3	398557	279632	156408	211026	0	0	0	0	833268	688802	0	0	0	0	0	267028	245755	450344	0	0	0	0	0	0	0	0	1.73229e+06	1.52219e+06	0
837			0		181.147	182.154	19.887	3.9239e+06	0		No matches found	No matches found	DDA for preferred ion	[M+H]+1	0	352265	2.09248e+06	0	0	1.99974e+06	0	327398	753019	0	1.52663e+06	2.92421e+06	0	0	3.9239e+06	0	2.05066e+06	661208	0	0	0	1.87523e+06	0	1.71652e+06	0	0	3.02718e+06	3.46358e+06	2.46766e+06	3.71683e+06	0	0	0	0	0
838			0		181.155	182.162	4.13	62730.8	0		No matches found	No matches found	DDA for preferred ion	[M+H]+1	62730.8	0	0	0	0	0	41146.2	0	0	0	0	0	0	0	0	0	0	0	0	0	35113.7	0	29415.5	0	0	0	0	0	0	0	0	0	0	0	0
839			0		181.882	182.889	4.32	300078	0		No matches found	No matches found	DDA for preferred ion	[M+H]+1	153938	86631.6	193107	300078	0	0	0	0	0	0	0	0	0	0	0	0	0	0	0	0	0	0	0	0	0	0	0	0	0	0	0	0	0	0	0
840			0		181.919	182.927	3.669	59053.4	0		No matches found	No matches found	DDA for preferred ion	[M+H]+1	0	0	0	0	0	0	0	0	0	0	0	0	0	0	0	0	0	0	0	0	52173.8	0	47380.4	50762.5	0	0	0	59053.4	0	0	0	0	0	0	0
841			0		181.936	182.944	3.2	369812	0		No matches found	No matches found	DDA for preferred ion	[M+H]+1	0	0	0	165648	0	0	72720	0	0	0	225436	0	0	0	0	0	0	0	0	0	0	0	0	0	0	0	0	0	0	0	0	0	0	0	0
842			0		181.944	182.951	3.99	2.72205e+06	0		No matches found	No matches found	DDA for preferred ion	[M+H]+1	0	289250	0	0	0	0	0	272058	180540	0	0	356959	0	0	307414	409335	0	352507	0	0	0	95857.6	0	0	0	0	0	0	0	0	0	0	0	256521	0
843			0		181.955	182.962	4.282	1.48563e+08	0		No matches found	No matches found	DDA for preferred ion	[M+H]+1	0	0	1.92489e+06	0	0	0	0	1.26661e+07	0	0	0	0	836771	0	0	4.60979e+06	0	0	0	0	34147.8	0	0	0	0	0	0	0	0	0	124325	0	0	260330	0
844			0		181.974	182.981	3.665	716873	0		No matches found	No matches found	DDA for preferred ion	[M+H]+1	6.57942e+07	3.68297e+08	0	7.89013e+06	5.93417e+07	2.78834e+08	5.42772e+07	5.95909e+07	2.67186e+08	2.70642e+08	0	5.42816e+07	4.11983e+07	4.59545e+07	0	4.52797e+07	3.67394e+07	5.43444e+07	0	0	1.88643e+07	3.42903e+07	2.11059e+07	3.24281e+07	2.13211e+06	0	9.42289e+07	2.40954e+07	2.46007e+06	2.86749e+06	1.66901e+07	2.28131e+07	3.47348e+07	1.26945e+08	1.71403e+07
845			0		182.024	183.032	14.73	240582	0		No matches found	No matches found	DDA for preferred ion	[M+H]+1	0	0	0	0	0	0	0	0	0	0	0	230599	0	0	0	0	0	240582	0	0	0	0	0	0	0	0	0	0	0	0	0	82834.7	0	0	0
846			0		182.034	183.041	3.568	761638	0		No matches found	No matches found	DDA for preferred ion	[M+H]+1	0	0	0	0	0	0	77705.4	0	21637.4	0	0	24564	0	0	0	0	0	0	0	0	0	0	0	0	0	0	0	0	0	0	0	0	535745	0	0
847			0		182.04	183.047	3.938	222362	0		No matches found	No matches found	DDA for preferred ion	[M+H]+1	0	222362	0	0	0	0	16138.6	0	65667.7	96059.2	0	0	115849	0	0	0	0	0	0	0	0	0	0	0	0	0	0	0	0	0	204971	0	0	0	0
848	2,2â€²-Bipyridine-3,3â€²âˆ’dicarboxylic acid	C12 H8 N2 O4	-62.0008	-254051	182.048	183.055	15.435	2.61918e+08	1	51.4	Single match found	No matches found	DDA for preferred ion	[M+H]+1	0	0	0	0	4.7803e+06	0	572285	1.38783e+06	592017	0	0	0	0	0	0	0	0	0	0	0	0	0	0	0	0	1.10423e+07	0	2.54346e+07	0	4.36908e+07	2.08668e+06	2.61918e+08	1.38769e+06	1.92029e+08	3.19861e+06
849			0		182.048	183.055	17.835	1.63289e+08	0		No matches found	No matches found	DDA for preferred ion	[M+H]+1	1.06113e+07	1.12917e+07	1.51426e+07	9.05398e+06	2.89188e+06	1.62125e+07	0	0	0	8.05799e+06	389569	1.10428e+07	1.35262e+06	1.18456e+07	2.08688e+06	1.21283e+07	2.29516e+06	2.25275e+07	0	2.23923e+07	0	3.15072e+07	1.6209e+06	6.29295e+07	1.02389e+06	3.70207e+07	1.64965e+06	8.28787e+07	0	1.12899e+08	2.52402e+06	3.26578e+08	1.88497e+06	2.24987e+08	3.40344e+06
850			0		182.055	183.062	3.574	2.26062e+06	0		No matches found	No matches found	DDA for preferred ion	[M+H]+1	3.04187e+06	4.51762e+06	6.24108e+06	2.95251e+08	3.95641e+08	3.92873e+08	5.63643e+08	7.64567e+08	4.61759e+08	4.64052e+08	7.34304e+06	5.7783e+06	1.07573e+07	3.61782e+06	1.49317e+06	7.36265e+06	4.51748e+06	7.19486e+06	7.04974e+06	4.85915e+06	1.51038e+07	2.47042e+06	9.02527e+06	9.48141e+06	4.34315e+06	9.3728e+06	7.61812e+06	6.03806e+06	1.71902e+07	4.92701e+06	8.15371e+08	5.04136e+08	6.33336e+08	3.62358e+08	8.98943e+08
851	BML 111	C8 H16 O5	-32.0262	-166716	160.074	183.063	11.694	1.13343e+06	3	54.4	Multiple matches found	No matches found	DDA for other ion	[M+Na]+1	2.15923e+08	2.20463e+08	3.48876e+08	0	1.77584e+06	0	0	464045	0	1.59046e+06	8.50824e+08	2.98945e+08	3.56598e+08	4.07547e+08	4.55046e+08	2.42125e+08	8.24136e+08	1.87889e+08	6.02681e+08	6.08912e+08	6.86604e+08	5.08308e+08	7.65264e+08	3.2067e+08	6.74142e+08	5.63019e+08	6.76679e+08	3.8754e+08	0	3.32771e+08	431363	0	0	0	0
852	Benzophenone	C13 H10 O	0.00032	1.78	182.073	183.081	21.03	3.99529e+07	6	80.7	Multiple matches found	Multiple matches found	DDA for preferred ion	[M+H]+1	2.55641e+07	1.73945e+07	0	0	0	0	0	0	0	0	0	3.99529e+07	0	2.7056e+07	0	2.87919e+07	0	0	0	0	0	0	0	0	0	0	0	0	0	0	0	0	0	0	0
853	D-Galactitol	C6 H14 O6	0.00021	1.15	182.079	183.087	4.512	1.85713e+06	1	55.1	Single match found	No matches found	DDA for preferred ion	[M+H]+1	0	0	0	0	0	0	0	0	0	0	0	0	0	0	0	0	1.41032e+06	0	795426	1.85713e+06	0	1.52362e+06	291652	1.30757e+06	0	0	0	0	0	0	0	0	0	0	0
854	(3R)-3-Amino-3-(4-fluorophenyl)propanamide	C9 H11 F N2 O	-0.00087	-4.79	182.085	183.092	11.425	7.83001e+06	1	56.8	Single match found	No matches found	DDA for preferred ion	[M+H]+1	1.3966e+06	2.1979e+06	2.60038e+06	1.94702e+06	3.20933e+06	2.32467e+06	871052	1.89946e+06	2.29809e+06	0	0	771273	621564	0	0	0	281098	0	0	248966	2.00114e+06	425749	542701	397386	0	0	0	0	471708	413518	3.45096e+06	0	0	862723	2.71562e+06
855	Spectral Match to Dacarbazine from NIST14	C6 H10 N6 O	-4e-05	-0.21	182.092	183.099	3.984	2.99467e+06	1	75.9	No matches found	Single match found	DDA for preferred ion	[M+H]+1	3.36105e+08	3.02203e+08	3.40851e+08	2.50362e+08	2.59255e+08	2.09624e+08	2.65463e+08	2.09457e+08	1.2068e+08	2.473e+08	5.90571e+08	3.05455e+08	4.39858e+08	4.54803e+08	4.93049e+08	1.80581e+08	5.64628e+08	3.128e+08	5.47577e+08	6.93521e+08	7.48381e+08	6.59375e+08	2.20599e+08	5.75128e+08	4.68513e+08	4.1017e+08	3.29866e+08	5.94928e+08	3.01439e+08	3.56686e+08	3.95886e+08	5.70487e+08	3.1913e+08	4.47212e+08	9.54548e+08
856	6-(7-Methyloctyl)-4,6-dihydro-1H,3H-furo[3,4-c]furan-1-one	C15 H24 O3	-70.0784	-277899	182.094	183.101	15.54	1.61297e+08	4	80.5	Single match found	Multiple matches found	DDA for preferred ion	[M+H]+1	1.88805e+08	1.13035e+08	4.36931e+08	1.89229e+08	1.90741e+08	1.58259e+08	1.34997e+08	1.33407e+08	2.34109e+08	1.8217e+08	3.87776e+08	1.6999e+08	2.70294e+08	1.49947e+08	1.0127e+08	1.35134e+08	1.02432e+08	2.08445e+08	4.20846e+07	1.16887e+08	9.32812e+07	4.87178e+07	7.98357e+07	5.96588e+07	7.38141e+07	7.61106e+07	1.64177e+08	9.14189e+07	2.29256e+08	9.38143e+07	1.99976e+08	1.13358e+08	1.20141e+08	1.65633e+08	1.94718e+08
857			0		182.11	183.117	17.276	9.01499e+06	0		No matches found	No matches found	DDA for preferred ion	[M+H]+1	0	0	5.61791e+06	5.29801e+06	3.51946e+06	2.49805e+06	1.21024e+06	619491	0	0	1.44959e+06	0	0	0	0	0	0	0	0	0	0	0	0	0	0	0	0	0	0	0	930523	9.01499e+06	903455	4.40245e+06	1.60774e+06
858	YQ3683000	C11 H18 O2	0.00031	1.68	182.131	183.138	21.34	6.80827e+07	5	77.3	Multiple matches found	No matches found	DDA for preferred ion	[M+H]+1	2.01166e+07	2.25158e+07	4.18516e+07	4.26537e+07	1.90031e+07	9.21678e+06	2.25935e+07	3.07317e+07	4.84309e+07	4.06369e+07	1.12688e+08	1.68159e+07	3.68777e+07	4.7957e+07	3.92108e+07	9.94654e+06	4.41928e+07	2.01792e+07	2.56263e+07	5.30929e+07	3.25985e+07	7.58192e+07	4.03642e+07	6.67592e+07	1.51565e+07	1.47872e+07	3.51906e+07	4.13944e+07	1.88122e+07	2.20765e+07	4.67878e+07	3.35798e+07	1.44306e+07	9.30684e+07	1.52804e+07
859	1,3-Bis(2,2,6,6-tetramethyl-4-piperidinyl)urea	C19 H38 N4 O	-156.163	-461604	182.142	183.149	13.476	2.65004e+06	1	57.1	Single match found	No matches found	DDA for preferred ion	[M+H]+1	868299	899918	0	0	0	0	764481	1.08771e+06	0	0	2.65004e+06	0	1.67409e+06	1.17511e+06	0	530374	0	1.05446e+06	0	0	0	0	0	0	0	0	0	0	0	0	1.35323e+06	0	0	1.31226e+06	2.01564e+06
860			0		182.142	183.149	14.047	1.53675e+06	0		No matches found	No matches found	DDA for preferred ion	[M+H]+1	0	0	1.53675e+06	714262	1.15627e+06	0	0	0	0	766683	0	1.26885e+06	0	0	544838	0	0	0	623262	0	1.13625e+06	0	1.01112e+06	0	1.12974e+06	868671	1.08641e+06	740015	0	681157	0	0	0	0	0
861			0		182.167	183.174	19.009	2.87942e+07	0		No matches found	No matches found	DDA for preferred ion	[M+H]+1	0	2.78291e+07	2.46675e+07	3.00434e+07	8.48473e+06	2.43618e+06	2.75972e+07	2.74593e+07	2.68797e+07	0	3.09075e+07	8.97957e+06	1.56713e+07	1.48754e+07	2.24495e+07	3.79966e+07	3.72909e+07	1.57546e+07	0	2.18189e+07	1.27202e+07	3.74102e+07	1.34294e+07	1.79513e+07	2.79858e+07	8.1643e+06	4.006e+07	6.10592e+06	6.74468e+06	4.43803e+07	4.29493e+07	2.9355e+07	0	2.89906e+07	4.6238e+07
862			0		200.915	183.912	4.694	3.1666e+06	0		No matches found	No matches found	DDA for preferred ion	[M+H-H2O]+1	0	170040	3.1666e+06	0	0	0	0	0	0	0	0	0	0	0	306875	0	750385	407099	0	552120	0	0	0	580238	446099	730466	350113	511389	420962	1.04261e+06	0	454389	0	0	0
863			0		182.915	183.922	4.322	1.04542e+06	0		No matches found	No matches found	DDA for preferred ion	[M+H]+1	0	0	0	240361	0	0	0	0	170824	0	0	0	0	0	0	0	0	0	0	0	0	0	0	0	0	0	0	0	0	0	0	0	0	0	0
864			0		182.944	183.952	3.306	1.70954e+06	0		No matches found	No matches found	DDA for preferred ion	[M+H]+1	366540	0	575624	431970	352407	304142	0	392649	0	416719	0	403176	231746	228173	0	0	0	347249	0	0	343785	0	0	0	208257	359728	0	213990	0	377592	184575	0	0	0	0
865			0		182.951	183.958	4.079	87154.7	0		No matches found	No matches found	DDA for preferred ion	[M+H]+1	0	87154.7	0	0	0	0	0	0	0	0	0	0	0	0	0	0	0	0	0	0	0	0	0	0	0	0	0	0	0	0	0	0	0	0	0
866			0		200.975	183.971	17.472	4.15833e+06	0		No matches found	No matches found	DDA for other ion	[M+H-H2O]+1	1.29528e+06	832062	945227	1.74098e+06	1.02295e+06	0	0	0	0	0	0	648168	2.49295e+06	1.66574e+06	7.57178e+06	4.80329e+06	5.88683e+06	6.72828e+06	630267	1.00904e+07	553823	4.80495e+06	426579	6.29441e+06	934394	0	2.72555e+06	282810	0	356448	3.33442e+06	9.99305e+06	3.7964e+06	5.58496e+06	3.64484e+06
867			0		182.972	183.979	16.329	7.24566e+06	0		No matches found	No matches found	DDA for preferred ion	[M+H]+1	2.07224e+06	1.51644e+06	1.06128e+06	1.15759e+06	0	914132	0	0	0	0	1.31748e+06	3.45373e+06	3.1563e+06	2.23187e+06	4.55599e+06	3.0183e+06	1.63945e+06	7.40187e+06	0	1.52012e+06	0	1.1951e+06	719137	1.92799e+07	3.13365e+06	6.19218e+06	8.27522e+06	1.10817e+07	3.12282e+06	1.56664e+07	8.08833e+06	1.64531e+07	1.35947e+06	3.08709e+07	5.19981e+06
868	4-Chloro-3-nitrobenzamide	C7 H5 Cl N2 O3	-17.0263	-85132	182.973	183.98	18.802	5.08844e+06	2	62.4	Multiple matches found	No matches found	DDA for preferred ion	[M+H]+1	0	0	0	0	0	0	0	0	0	0	0	0	0	0	0	0	0	0	0	0	0	0	0	0	1.08703e+06	0	1.90529e+06	2.19876e+06	0	0	948195	0	0	5.63963e+06	0
869			0		182.982	183.989	4.121	138151	0		No matches found	No matches found	DDA for preferred ion	[M+H]+1	0	0	0	0	0	0	0	0	0	74505.8	0	0	0	95717.6	0	0	0	0	0	0	0	0	0	16247	0	0	0	0	0	0	0	0	0	0	0
870	2-Chloro-4-(1,1-dioxido-1,2-thiazinan-2-yl)benzoic acid	C11 H12 Cl N O4 S	-106.009	-366790	183.009	184.016	17.581	762740	1	51.4	Single match found	No matches found	DDA for preferred ion	[M+H]+1	0	0	0	0	0	0	0	0	0	0	0	0	0	0	0	0	0	0	0	0	0	0	0	762740	0	0	0	0	0	0	0	197515	0	0	0
871	2-Chloro-5-(1-pyrrolidinyl)benzoic acid	C11 H12 Cl N O2	-42.0467	-186828	183.009	184.016	16.477	3.72664e+06	2	50.9	Multiple matches found	No matches found	DDA for preferred ion	[M+H]+1	0	0	0	0	136095	0	0	0	0	0	0	0	0	0	0	0	0	0	0	0	0	0	0	0	0	0	0	0	0	0	0	0	0	3.72664e+06	618408
872			0		183.009	184.016	16.12	1.68817e+06	0		No matches found	No matches found	DDA for preferred ion	[M+H]+1	714925	234703	755918	128735	0	222594	0	0	0	0	0	595141	984927	719310	0	220298	0	1.68817e+06	0	0	0	0	0	0	0	0	0	0	0	0	0	0	0	0	0
873			0		183.032	184.039	8.564	328030	0		No matches found	No matches found	DDA for preferred ion	[M+H]+1	0	0	0	0	0	0	0	0	0	0	0	54931.5	0	0	0	0	0	0	0	0	0	0	0	109057	0	0	0	0	0	0	0	0	0	328030	0
874			0		201.047	184.044	4.015	1.17174e+06	0		No matches found	No matches found	DDA for preferred ion	[M+H-H2O]+1	0	0	0	0	0	158560	192204	799359	1.17174e+06	314869	0	1.03888e+06	271984	412204	252843	524637	0	227138	94355.8	0	0	0	102725	0	1.06044e+06	0	539384	294420	0	310573	127160	0	744457	0	0
875	NS1800000	C8 H9 N O4	0.00013	0.72	183.053	184.061	10.108	9.12994e+06	11	70.2	Multiple matches found	Multiple matches found	DDA for preferred ion	[M+H]+1	2.05433e+06	2.57022e+07	7.46857e+06	3.66188e+06	5.45685e+06	4.85568e+06	1.50276e+07	1.55904e+07	1.03867e+07	1.39102e+07	1.20316e+07	9.54732e+06	5.21065e+06	1.2056e+07	9.39347e+06	8.1225e+06	1.47307e+07	5.46052e+06	5.12056e+07	1.55387e+07	2.70012e+07	1.03931e+07	3.22659e+07	1.8616e+07	1.05394e+07	5.54692e+06	7.58847e+06	8.67614e+06	1.08167e+07	4.89196e+06	2.7789e+07	9.89869e+06	1.1776e+07	1.54506e+07	1.87409e+07
876			0		201.1	184.097	19.52	823052	0		No matches found	No matches found	DDA for other ion	[M+H-H2O]+1	0	0	617561	0	0	0	0	0	0	0	823052	0	0	594308	0	0	0	173751	505799	0	154907	460676	0	0	0	0	333440	401725	0	0	0	0	0	603331	0
877			0		183.118	184.125	19.751	706621	0		No matches found	No matches found	No MS2	[M+H]+1	0	0	0	0	211752	143730	0	0	0	0	0	0	0	0	0	0	644735	0	706621	0	101706	0	0	0	0	0	0	0	0	0	0	0	0	0	0
878	2-Acetamidooctanoic acid	C10 H19 N O3	-0.00015	-0.73	201.136	184.133	12.132	1.75888e+07	2	65	Multiple matches found	No matches found	DDA for preferred ion	[M+H-H2O]+1	6.021e+06	6.65058e+06	472254	2.3607e+06	2.45737e+06	2.95029e+06	127036	1.39616e+06	258062	2.84427e+06	1.75888e+07	0	7.90168e+06	1.5543e+06	0	3.94831e+06	0	7.83668e+06	2.17266e+06	269532	0	3.55316e+06	0	1.00179e+07	808933	0	244185	0	5.04124e+06	0	1.40608e+06	3.59763e+06	3.523e+06	7.31687e+06	1.35411e+06
879			0		183.162	184.169	15.819	3.7532e+06	0		No matches found	No matches found	DDA for preferred ion	[M+H]+1	0	0	430299	0	0	0	0	0	0	0	0	0	0	0	0	0	0	0	0	0	0	0	0	0	5.64425e+06	3.30238e+06	7.1514e+06	7.02323e+06	7.50639e+06	3.29923e+06	0	0	0	0	292216
880			0		183.171	184.178	20.041	186273	0		No matches found	No matches found	No MS2	[M+H]+1	0	0	0	0	0	0	0	0	0	0	0	0	0	0	86411.1	0	0	0	0	0	151768	0	186273	0	0	0	0	0	0	0	0	0	0	0	0
881			0		183.199	184.206	16.893	775021	0		No matches found	No matches found	DDA for preferred ion	[M+H]+1	0	0	0	0	0	0	0	0	0	661610	0	0	0	0	0	0	0	0	0	0	0	0	0	0	0	0	0	0	0	0	0	775021	751969	0	0
882			0		183.913	184.92	4.374	1.12274e+06	0		No matches found	No matches found	DDA for preferred ion	[M+H]+1	0	348344	37163.3	194863	0	0	62071.5	0	102016	112191	0	0	0	72170.3	0	0	0	0	0	0	0	0	0	0	0	0	0	29077.7	0	0	0	0	50411.6	0	0
883			0		183.923	184.93	4.392	237105	0		No matches found	No matches found	DDA for preferred ion	[M+H]+1	0	0	0	0	237105	0	144206	0	58903.3	0	0	0	0	0	0	0	0	0	0	0	0	0	0	0	0	0	0	0	0	0	52346.8	0	0	218819	0
884			0		183.933	184.94	4.327	152130	0		No matches found	No matches found	DDA for preferred ion	[M+H]+1	39821	0	54616.6	47574.6	92201.2	70634.9	36930.5	156045	80241.2	152130	0	75957.3	89658	67543.2	42060.6	64486.2	87402.4	56665.7	38460.2	79359.8	0	82224.2	0	83643.4	79736.3	125379	65807	73705.7	73395.1	86776.5	0	89062.7	43919.1	64027.7	0
885			0		183.944	184.951	4.026	1.1016e+07	0		No matches found	No matches found	DDA for preferred ion	[M+H]+1	1.19575e+06	856435	0	2.4256e+06	3.10385e+06	2.9555e+06	0	0	205235	0	0	0	0	566949	0	411748	0	284957	0	0	0	0	0	0	0	0	0	0	0	0	0	0	0	0	0
886			0		183.949	184.957	14.247	1.17856e+07	0		No matches found	No matches found	DDA for preferred ion	[M+H]+1	0	0	1.31615e+07	0	694456	0	3.77562e+06	1.08695e+06	583583	0	0	307383	238708	0	0	0	0	0	0	0	0	0	0	0	386206	216917	185929	159820	0	0	288206	190069	389377	652651	0
887			0		183.958	184.965	3.928	268605	0		No matches found	No matches found	DDA for preferred ion	[M+H]+1	0	0	0	0	0	0	0	0	118915	174971	0	268605	56989.2	190893	131766	141447	0	165745	0	0	0	0	0	0	0	0	0	0	0	0	48481.1	0	168275	0	0
888			0		183.972	184.979	16.26	2.27259e+07	0		No matches found	No matches found	DDA for preferred ion	[M+H]+1	950965	926282	4.86454e+06	2.90521e+06	2.43302e+06	2.35138e+06	771890	1.13445e+06	915191	1.35387e+06	0	2.20157e+06	3.92655e+06	2.68157e+06	4.4381e+06	2.52358e+06	2.08572e+06	3.62127e+06	1.72159e+06	3.96858e+06	3.30859e+06	1.15539e+06	2.81415e+06	0	488125	3.87212e+06	641166	4.0655e+06	2.1408e+06	6.75061e+06	6.04484e+06	2.38245e+07	4.64525e+06	1.09198e+07	9.31422e+06
889			0		183.978	184.985	4.706	4.21923e+09	0		No matches found	No matches found	DDA for preferred ion	[M+H]+1	2.00302e+09	1.26564e+09	1.51049e+09	1.75522e+08	1.09765e+09	0	7.9382e+07	8.86306e+07	8.07922e+07	1.90677e+07	0	1.495e+08	8.37079e+07	0	1.76206e+07	1.30835e+07	0	0	4.66684e+07	0	4.14824e+07	0	5.0506e+07	4.70265e+07	7.7127e+07	4.3262e+08	4.86849e+07	1.29847e+08	6.13305e+07	5.45753e+07	4.61872e+07	2.5243e+07	0	3.68278e+07	0
890			0		202.016	185.012	3.126	1.59635e+06	0		No matches found	No matches found	DDA for preferred ion	[M+H-H2O]+1	0	0	0	0	0	0	0	0	0	0	0	0	0	0	0	0	0	0	0	0	0	0	0	0	0	0	0	0	0	0	0	0	0	0	0
891			0		184.033	185.04	4.042	2.14714e+06	0		No matches found	No matches found	DDA for preferred ion	[M+H]+1	0	0	0	124317	0	75619	0	129915	6.62704e+06	0	0	6.32428e+06	0	1.25991e+06	0	3.2371e+06	4.18787e+06	1.76247e+06	2.55846e+06	5.2195e+06	1.27549e+07	3.23452e+06	5.89476e+06	3.84259e+06	1.47423e+06	2.24486e+06	2.57188e+06	3.76419e+06	2.9896e+06	2.3497e+06	5.40064e+06	3.96186e+06	1.79246e+06	7.02617e+06	7.26193e+06
892	[(4,6-Diaminopyrimidin-2-yl)thio]acetic acid	C6 H8 N4 O2 S	-15.9732	-79851.1	184.064	185.071	11.751	496127	1	53.3	Single match found	No matches found	DDA for other ion	[M+H]+1	0	0	0	0	0	0	113975	0	0	0	0	31459.7	0	0	0	0	0	0	0	0	0	0	0	0	0	0	0	0	0	0	0	0	0	0	496127
893			0		184.064	185.071	14.414	3.14577e+06	0		No matches found	No matches found	DDA for preferred ion	[M+H]+1	0	0	0	0	0	0	906192	1.53817e+06	2.15021e+06	1.96529e+06	3.23469e+06	0	0	0	0	0	1.10659e+06	0	2.60335e+06	2.30339e+06	3.13642e+06	890072	2.65377e+06	164664	0	0	0	0	0	0	1.06574e+06	521289	1.0652e+06	0	1.02932e+06
894	6-(3,4-Dihydro-2(1H)-isoquinolinyl)-3-methyl[1,2,4]triazolo[3,4-a]phthalazine	C19 H17 N5	-131.075	-415915	184.073	185.081	13.449	1.30641e+07	1	50.7	Single match found	No matches found	DDA for preferred ion	[M+H]+1	0	0	3.63899e+06	0	0	0	0	0	0	0	0	0	0	4.60923e+06	0	0	0	6.17539e+06	0	0	0	0	0	0	0	0	0	0	0	0	4.86525e+06	0	1.95552e+06	4.71864e+06	2.79059e+06
895	6-(3,4-Dihydro-2(1H)-isoquinolinyl)-3-methyl[1,2,4]triazolo[3,4-a]phthalazine	C19 H17 N5	-113.064	-358766	202.084	185.081	18.813	2.89669e+06	1	53.5	Single match found	No matches found	DDA for other ion	[M+H-H2O]+1	0	0	1.08952e+06	0	808323	0	0	0	0	808197	0	0	0	0	0	0	0	0	0	0	0	0	0	0	0	0	0	0	0	0	2.89669e+06	0	0	0	0
896	Butyrolactone 3	C9 H12 O4	0.00013	0.71	184.074	185.081	10.991	3.25017e+07	3	75.6	Multiple matches found	No matches found	DDA for preferred ion	[M+H]+1	2.30514e+07	3.2108e+07	3.75252e+07	3.39845e+07	3.91175e+07	2.70525e+07	1.85866e+07	4.00937e+07	3.61068e+07	5.13536e+07	8.7419e+07	4.8158e+07	5.14627e+07	4.37815e+07	3.32207e+07	3.97099e+07	2.96653e+07	3.77039e+07	3.82564e+07	5.49865e+07	8.64254e+07	3.98243e+07	5.42041e+07	6.06546e+07	3.31604e+07	5.53141e+07	4.47577e+07	4.14013e+07	3.88874e+07	3.93082e+07	7.94325e+07	5.39033e+07	5.44245e+07	5.94624e+07	1.05028e+08
897			0		184.089	185.096	20.27	5.78395e+06	0		No matches found	No matches found	DDA for preferred ion	[M+H]+1	0	4.78076e+06	0	3.10058e+06	2.46102e+06	0	0	3.60243e+06	0	0	853178	0	0	1.38706e+06	4.16237e+06	1.35927e+06	0	0	0	5.78395e+06	0	0	0	0	0	0	680795	0	870581	0	839078	0	0	0	0
898			0		184.107	185.114	3.646	2.84225e+06	0		No matches found	No matches found	DDA for preferred ion	[M+H]+1	6.29185e+07	4.53551e+07	1.91905e+07	1.99989e+07	1.76329e+07	1.08486e+07	2.42434e+07	4.89653e+07	9.32806e+06	1.28556e+07	0	2.58778e+07	0	4.05363e+07	8.69476e+06	3.83546e+07	2.3401e+07	6.79822e+07	3.01995e+07	0	4.31802e+07	2.09325e+07	5.88365e+07	4.03937e+07	5.13474e+07	2.76816e+07	6.57896e+07	4.15857e+07	6.90103e+07	3.68456e+07	5.59646e+06	1.03546e+07	6.52606e+06	6.10138e+06	0
899	2-{5-[2-({2-[5-(2-Hydroxypropyl)tetrahydro-2-furanyl]propanoyl}oxy)propyl]tetrahydro-2-furanyl}propanoic acid	C20 H34 O7	-202.121	-523316	184.11	185.117	11.81	5.46706e+07	8	66.5	Multiple matches found	Multiple matches found	DDA for preferred ion	[M+H]+1	9.54946e+07	1.11155e+08	1.47348e+08	1.64601e+08	1.83314e+08	8.44673e+07	7.82826e+07	8.32718e+07	8.95102e+07	1.02275e+08	2.17075e+08	1.38015e+08	2.19951e+08	1.1489e+08	1.27225e+08	1.15277e+08	1.34729e+08	9.63672e+07	7.96765e+07	1.42254e+08	1.39957e+08	1.54395e+08	1.46765e+08	1.38849e+08	7.97085e+07	3.02194e+08	6.19146e+07	1.62745e+08	9.90552e+07	1.2362e+08	2.29922e+08	1.68707e+08	1.13547e+08	2.00894e+08	1.54421e+08
900	1,6-Dioxacyclohexadecane-7,16-dione	C14 H24 O4	-72.0576	-281291	184.11	185.117	16.368	1.48342e+07	14	77.6	Multiple matches found	Multiple matches found	DDA for preferred ion	[M+H]+1	0	3.40613e+06	7.75454e+06	0	0	0	0	0	0	0	4.29107e+06	0	0	0	0	3.97278e+06	1.20384e+06	0	0	989398	0	0	6.91299e+06	4.6105e+06	2.50333e+06	6.35615e+06	7.13145e+06	3.14311e+06	0	6.3514e+06	1.09095e+07	1.3216e+07	9.25836e+06	1.1894e+07	1.48342e+07
901	(-)-Perillic Acid	C10 H14 O2	18.0107	108433	184.11	185.117	10.629	5.61628e+07	14	86	Multiple matches found	Multiple matches found	DDA for other ion	[M+H]+1	0	0	0	0	0	0	0	0	0	0	0	0	0	3.17061e+06	0	0	0	0	0	0	0	0	0	0	0	0	0	0	0	0	0	0	0	0	1.34734e+07
902	Jasmonal	C14 H18 O	-18.0106	-89101.3	184.125	185.132	19.586	2.8057e+07	3	56.4	Multiple matches found	No matches found	DDA for preferred ion	[M+H]+1	0	0	0	0	0	0	0	0	1.69215e+07	0	2.8057e+07	0	0	0	0	1.14645e+07	0	0	0	0	0	0	0	0	0	0	0	0	0	0	0	0	0	0	1.90379e+07
903			0		184.125	185.132	14.894	8.94606e+06	0		No matches found	No matches found	DDA for preferred ion	[M+H]+1	1.81412e+07	1.40609e+07	1.31914e+07	1.55799e+07	825383	778112	0	1.19853e+07	1.10828e+07	0	0	5.90484e+06	7.68003e+06	1.14365e+06	0	0	0	7.69713e+06	5.52298e+06	0	0	0	2.89381e+07	5.36717e+06	0	0	3.58225e+07	0	0	0	6.24167e+06	5.57698e+06	3.57862e+07	3.10712e+06	2.896e+07
904	MFCD00041564	C11 H22 O3	-18.0104	-89091.3	184.146	185.154	20.015	4.74292e+07	5	63.1	Single match found	Multiple matches found	DDA for preferred ion	[M+H]+1	2.99222e+07	1.91021e+07	1.30959e+07	3.23916e+07	9.78389e+06	3.16123e+07	8.1299e+06	1.3002e+07	1.4114e+07	1.21677e+07	2.60871e+07	1.52927e+07	3.52002e+07	3.79039e+07	5.85122e+07	3.00277e+07	1.77215e+07	6.63046e+06	2.09929e+07	2.39082e+07	3.41221e+07	2.45426e+07	5.23683e+07	3.80737e+07	2.34922e+07	2.11154e+07	4.12305e+07	1.85465e+07	2.88091e+07	2.03106e+07	1.65626e+07	6.06888e+07	2.27299e+07	3.13437e+07	4.31554e+07
905			0		184.146	185.154	17.805	2.42238e+07	0		No matches found	No matches found	DDA for preferred ion	[M+H]+1	2.17453e+07	3.26658e+07	2.27409e+07	2.75294e+07	3.15478e+07	3.16665e+07	3.95176e+06	2.5894e+07	9.14187e+06	3.48365e+07	5.86119e+07	2.12111e+07	2.3741e+07	2.86975e+07	5.70628e+06	2.09625e+07	1.60278e+07	3.82867e+07	1.49941e+07	1.95276e+07	2.30048e+07	0	1.4762e+07	1.60885e+07	1.92947e+07	2.67694e+07	2.21238e+07	5.0331e+07	1.27675e+07	2.06952e+07	2.71691e+07	1.24376e+07	1.26878e+07	2.05251e+07	3.89703e+07
906			0		184.915	185.922	3.525	4.42533e+06	0		No matches found	No matches found	DDA for preferred ion	[M+H]+1	0	3.33089e+06	8.85067e+06	0	0	0	0	0	0	0	0	0	0	0	0	0	0	2.07311e+06	0	0	0	113075	0	0	0	0	0	0	0	0	0	0	0	0	0
907			0		184.92	185.928	4.635	4.51547e+07	0		No matches found	No matches found	DDA for preferred ion	[M+H]+1	670195	0	0	0	4.84528e+06	0	8.08033e+06	848615	1.14235e+06	2.70889e+06	0	636956	833674	3.79506e+06	555619	4.44139e+06	1.23924e+06	502016	0	1.02823e+06	154628	0	0	1.10285e+06	0	1.77408e+06	643318	0	0	1.12062e+07	1.00469e+06	3.16556e+06	0	0	0
908			0		184.933	185.94	3.598	7.25226e+06	0		No matches found	No matches found	DDA for preferred ion	[M+H]+1	0	0	4.21218e+06	0	731902	805472	226611	0	0	0	0	0	610351	493964	0	45839.2	0	0	0	0	0	0	0	0	0	0	0	0	0	0	700931	0	0	0	0
909			0		184.942	185.949	4.032	348711	0		No matches found	No matches found	No MS2	[M+H]+1	0	0	85378.4	0	0	0	0	246408	337653	0	0	348711	0	0	0	0	0	0	0	0	0	0	0	0	0	0	0	0	0	0	0	0	241941	0	0
910			0		184.954	185.962	3.651	5.06327e+07	0		No matches found	No matches found	DDA for preferred ion	[M+H]+1	0	0	0	0	0	0	0	0	0	0	0	0	0	0	0	0	0	0	0	0	0	0	0	0	0	0	0	0	0	0	0	0	0	0	0
911			0		184.977	185.984	3.939	1.95493e+07	0		No matches found	No matches found	DDA for preferred ion	[M+H]+1	3.08393e+08	2.71281e+08	3.05543e+08	0	3.2082e+08	2.91303e+08	1.794e+08	1.40584e+08	1.4047e+07	2.605e+08	2.97591e+07	2.02026e+08	1.85347e+08	1.98165e+08	5.38342e+06	1.8502e+08	7.41678e+06	1.80927e+08	8.42981e+07	1.452e+06	5.67772e+07	735659	6.71774e+07	3.4469e+06	1.31571e+06	1.04263e+07	3.47646e+07	3.99734e+07	6.14406e+07	5.2721e+06	2.70493e+07	5.45729e+07	943272	6.52675e+06	3.43856e+06
912			0		184.988	185.995	16.317	2.34288e+06	0		No matches found	No matches found	DDA for other ion	[M+H]+1	134986	0	0	0	0	0	0	0	0	0	0	210257	397747	0	0	0	0	1.57821e+06	0	338483	0	0	0	639795	401215	66390.5	1.53046e+06	344134	0	515609	438752	217801	0	2.19182e+06	0
913			0		185.024	186.031	16.326	4.73173e+06	0		No matches found	No matches found	No MS2	[M+H]+1	0	0	3.22199e+06	976265	652280	1.12594e+06	0	0	185960	0	278357	3.22366e+06	828453	3.02819e+06	0	2.89324e+06	0	3.52248e+06	0	1.43809e+06	0	2.69427e+06	0	1.40941e+06	1.11487e+06	715082	0	8.15455e+06	0	1.27692e+06	1.30328e+06	3.31948e+07	0	1.00396e+08	1.44878e+06
914			0		185.037	186.044	3.363	542304	0		No matches found	No matches found	DDA for preferred ion	[M+H]+1	233793	0	0	131353	207118	189035	103162	0	150299	0	0	314963	0	542304	0	285044	0	0	0	0	102840	0	152104	0	0	283804	226288	100317	0	287642	375274	0	359015	0	0
915	MFCD07369806	C11 H9 N O3	0.00013	0.65	203.058	186.055	9.081	6.32842e+06	12	76.5	Multiple matches found	Multiple matches found	DDA for preferred ion	[M+H-H2O]+1	291028	0	189599	0	867597	0	1.23654e+06	3.69512e+06	2.13094e+06	3.4014e+06	3.29342e+06	1.89132e+06	1.79453e+06	5.75848e+06	1.21466e+06	1.09634e+06	1.55113e+06	542015	0	3.69451e+06	4.19484e+06	388527	1.35417e+06	0	3.56949e+06	823772	2.20313e+06	404401	2.18118e+06	352920	7.40043e+06	2.02274e+06	2.7849e+06	891643	9.97361e+06
916			0		185.069	186.076	4.895	1.19792e+06	0		No matches found	No matches found	DDA for preferred ion	[M+H]+1	0	0	0	0	0	0	0	0	0	0	0	0	0	0	0	0	0	0	0	0	2.39583e+06	36523.8	0	0	0	0	1.8679e+06	0	0	0	0	0	507469	0	1.18619e+06
917			0		185.084	186.091	15.89	239773	0		No matches found	No matches found	DDA for other ion	[M+H]+1	0	0	0	0	0	0	239773	0	0	0	0	0	0	0	54536.3	0	0	0	0	0	0	0	0	60509.4	0	0	0	0	0	0	0	0	0	0	0
918			0		185.097	186.104	13.562	202321	0		No matches found	No matches found	DDA for other ion	[M+H]+1	0	0	0	0	0	0	0	0	0	0	0	0	0	0	0	0	0	202321	0	0	71300.7	0	0	0	0	0	0	0	0	0	0	0	0	53002.3	0
919			0		185.105	186.112	4.816	8.19815e+06	0		No matches found	No matches found	DDA for preferred ion	[M+H]+1	0	714801	1.36016e+06	4.52335e+06	2.87025e+06	721609	1.27992e+06	0	0	0	0	2.35323e+06	538890	316505	2.26834e+06	0	0	5.79977e+06	696401	673501	0	1.12681e+06	0	1.7714e+06	962096	231175	1.74401e+07	9.02674e+06	6.1804e+06	0	0	0	0	441154	4.40311e+06
920			0		185.141	186.149	13.775	4.99716e+06	0		No matches found	No matches found	DDA for preferred ion	[M+H]+1	2.67152e+06	783550	2.73812e+06	2.29081e+06	1.14719e+06	1.47882e+06	2.99275e+06	4.87135e+06	4.77609e+06	1.72515e+06	0	1.93691e+06	1.7402e+06	1.69372e+06	1.6981e+06	0	0	1.32677e+06	0	661412	1.82785e+06	703562	1.74736e+06	1.90028e+06	1.1973e+06	964692	0	0	0	0	7.48322e+06	1.00711e+06	1.71965e+06	4.41358e+06	4.94821e+06
921			0		185.178	186.185	20.935	3.48493e+07	0		No matches found	No matches found	DDA for preferred ion	[M+H]+1	2.72134e+07	1.75499e+07	2.92201e+07	2.04695e+07	2.21753e+07	2.41716e+07	1.01497e+07	1.67276e+07	1.36567e+07	1.86353e+07	2.87619e+07	2.62896e+07	3.43584e+07	2.59279e+07	1.40741e+07	1.87847e+07	0	4.20916e+07	8.30128e+06	0	8.78987e+06	0	0	1.80528e+07	3.42842e+06	4.68053e+06	1.33153e+07	1.07802e+07	1.25262e+07	5.26643e+06	2.1929e+07	1.64766e+07	1.07096e+07	4.88511e+07	2.22182e+07
922			0		185.214	186.221	17.771	1.64596e+06	0		No matches found	No matches found	DDA for preferred ion	[M+H]+1	0	0	2.53344e+06	1.98149e+06	0	1.80241e+06	2.02684e+06	2.88556e+06	2.23227e+06	2.05233e+06	0	0	2.79925e+06	2.89452e+06	2.38656e+06	2.27363e+06	3.48358e+06	0	2.44077e+06	1.9899e+06	3.93165e+06	0	2.37664e+06	1.58213e+06	3.29193e+06	1.58648e+06	1.92928e+06	2.21157e+06	1.8939e+06	2.02679e+06	2.44032e+06	2.8002e+06	2.13042e+06	2.64683e+06	0
923			0		203.926	186.923	3.319	367543	0		No matches found	No matches found	DDA for preferred ion	[M+H-H2O]+1	48099.6	0	133024	31299.8	81526.8	31589.9	51512.2	101273	40660.9	116006	0	188629	204798	330251	190343	212268	0	160562	76476.5	0	74243.4	146930	168410	194965	237857	192763	323253	99086.7	0	234934	380974	0	255197	216847	0
924			0		185.928	186.935	4.583	3.12735e+07	0		No matches found	No matches found	DDA for preferred ion	[M+H]+1	6.24637e+07	2.99232e+07	4.59309e+07	4.89112e+07	1.65361e+07	4.2077e+07	1.24661e+07	6.17249e+07	2.57522e+07	6.3616e+07	0	8.03403e+06	2.08837e+06	2.15029e+06	1.75053e+07	4.75385e+06	3.3584e+06	5.45861e+06	1.83141e+06	1.0122e+07	2.3405e+07	2.00985e+07	1.35615e+07	3.02479e+06	1.18712e+07	0	6.81698e+06	1.10716e+07	2.77254e+07	1.50986e+07	2.58314e+06	2.63019e+07	2.29158e+06	2.31641e+07	1.21963e+07
925			0		185.949	186.956	4.6	4.57721e+08	0		No matches found	No matches found	DDA for preferred ion	[M+H]+1	0	3.96549e+07	2.82508e+08	2.87828e+08	2.04296e+07	9.24924e+07	1.25228e+08	1.80075e+08	5.24083e+07	1.44916e+08	0	1.48696e+08	1.21444e+08	1.28192e+07	1.7089e+08	4.45496e+07	4.66899e+07	0	4.84565e+07	9.62387e+07	3.62467e+07	7.45856e+07	4.39121e+07	8.57046e+07	0	1.80006e+06	0	0	5.97072e+07	0	1.86695e+07	0	0	1.8251e+07	5.88059e+06
926			0		185.962	186.969	3.64	4.53516e+07	0		No matches found	No matches found	DDA for other ion	[M+H]+1	0	0	0	0	0	0	0	0	0	0	0	0	0	0	0	0	0	0	0	0	0	0	0	0	0	0	0	0	0	0	0	0	0	0	0
927			0		185.973	186.981	4.64	4.82161e+08	0		No matches found	No matches found	DDA for preferred ion	[M+H]+1	0	4.82161e+08	0	0	0	2.654e+08	0	0	0	0	0	0	0	0	0	2.40861e+07	0	0	0	0	0	0	0	0	0	0	0	0	0	0	0	181117	0	0	0
928			0		185.985	186.992	4.588	5.43619e+07	0		No matches found	No matches found	DDA for preferred ion	[M+H]+1	0	5.16295e+07	0	0	0	5.43619e+07	0	0	0	0	0	3.09117e+07	2.39125e+07	2.78082e+07	2.37204e+07	1.9007e+07	0	0	0	0	231392	0	0	0	2.82136e+06	0	0	0	219598	0	0	0	267853	0	0
929			0		186.01	187.017	11.853	1.75196e+06	0		No matches found	No matches found	DDA for preferred ion	[M+H]+1	1.4677e+06	909246	1.34785e+06	0	0	0	0	0	0	0	0	0	1.75196e+06	0	0	0	0	137195	0	0	0	0	0	0	0	0	0	0	0	0	0	0	0	0	0
930			0		186.021	187.028	3.178	2.06908e+06	0		No matches found	No matches found	DDA for preferred ion	[M+H]+1	944878	0	0	0	0	0	0	0	0	677950	0	0	0	0	0	527562	0	0	169727	0	0	0	1.0095e+06	84886.6	1.6115e+06	1.21104e+06	1.40585e+06	1.35919e+06	1.27723e+06	1.52779e+06	1.92945e+06	0	1.69036e+06	1.50086e+06	377379
931			0		186.043	187.05	14.755	2.11743e+06	0		No matches found	No matches found	DDA for preferred ion	[M+H]+1	0	0	0	0	0	0	0	0	0	0	91088.2	815410	732964	188068	0	0	0	0	1.01447e+06	0	1.96489e+06	35689.8	1.21327e+06	0	1.33936e+06	0	43885.8	448188	205680	161667	2.26413e+06	123151	1.18586e+06	183674	3.09595e+06
932			0		186.05	187.058	4.129	6.74559e+06	0		No matches found	No matches found	DDA for preferred ion	[M+H]+1	0	1.19629e+06	3.36608e+06	240202	0	682409	1.30162e+06	1.7084e+06	0	1.06006e+06	0	2.78553e+06	6.10261e+06	0	4.93257e+06	4.06546e+06	2.8439e+06	3.68891e+06	1.08563e+06	3.52278e+06	1.32686e+06	1.79165e+06	2.7303e+06	3.17912e+06	9.45905e+06	2.51226e+06	4.52894e+06	2.62924e+06	3.30047e+06	457020	5.4902e+06	2.19789e+06	3.92797e+06	0	0
933	Vanillic acid CollisionEnergy:102040	C8 H8 O4	18.0106	107179	186.053	187.06	12.063	621674	1	60.7	No matches found	Single match found	DDA for other ion	[M+H]+1	0	0	0	0	0	0	0	0	0	0	0	0	0	0	0	0	0	0	370852	0	621674	0	288792	0	0	188246	0	0	0	0	0	0	0	0	0
934	5,5'-Dipropyl-2,2'-biphenyldiol	C18 H22 O2	-84.0941	-311273	186.068	187.075	15.348	2.43819e+06	5	78.7	Multiple matches found	No matches found	DDA for preferred ion	[M+H]+1	0	0	0	0	0	0	0	0	0	0	0	0	0	0	2.15283e+06	0	977864	0	1.17486e+06	2.24036e+06	0	1.87405e+06	0	2.43819e+06	0	0	0	0	0	0	0	0	0	0	0
935	biphenol	C12 H10 O2	-0.0001	-0.56	186.068	187.075	14.172	4.25831e+06	5	84.8	Multiple matches found	No matches found	DDA for preferred ion	[M+H]+1	2.01017e+06	3.70731e+06	4.1289e+06	2.83454e+06	3.77859e+06	1.85077e+06	8.51662e+06	1.51612e+06	2.73302e+06	3.44972e+06	0	4.04601e+06	3.98928e+06	2.38175e+06	0	2.81721e+06	0	3.80601e+06	0	0	0	0	0	0	1.85574e+06	3.65936e+06	3.31022e+06	3.87204e+06	0	3.00188e+06	3.78688e+06	0	0	4.7236e+06	4.45034e+06
936			0		204.085	187.082	3.642	243351	0		No matches found	No matches found	DDA for preferred ion	[M+H-H2O]+1	0	0	0	0	0	0	0	0	0	0	0	0	0	0	0	0	0	0	0	0	0	0	87456.7	301627	486703	1.00615e+06	0	4.19482e+06	334296	0	3.04691e+06	1.93152e+06	2.38655e+06	6.0262e+06	0
937	(5S,6R)-5-Hydroxy-3-[(2S)-2-hydroxypropyl]-6-methyl-5,6-dihydro-2H-pyran-2-one	C9 H14 O4	-6e-05	-0.34	186.089	187.096	12.929	2.44022e+07	5	75.3	Multiple matches found	Multiple matches found	DDA for preferred ion	[M+H]+1	2.86111e+07	2.26957e+07	5.61291e+07	4.24127e+07	1.90517e+07	2.14631e+07	3.03973e+07	4.48914e+07	3.40907e+07	4.54112e+07	6.5038e+07	2.54196e+07	3.62119e+07	6.05084e+07	1.17375e+07	4.42703e+07	2.94532e+07	3.41681e+07	5.01394e+07	3.27115e+07	6.95584e+07	3.50997e+07	2.71267e+07	1.99899e+07	3.69445e+07	5.63908e+07	5.45764e+07	3.70624e+07	1.93177e+07	2.2612e+07	6.05837e+07	3.11098e+07	1.37657e+07	5.62836e+07	7.37684e+07
938	6-Heptyl-4,6-dihydro-1H,3H-furo[3,4-c]furan-1-one	C13 H20 O3	-38.0512	-169764	186.09	187.097	4.07	2.46646e+06	4	69.8	Multiple matches found	No matches found	DDA for other ion	[M+H]+1	0	0	0	0	0	0	0	0	0	0	0	0	0	0	0	0	0	0	0	0	0	0	0	0	0	0	0	0	0	0	0	0	0	0	0
939			0		186.1	187.108	4.903	2.96873e+07	0		No matches found	No matches found	DDA for preferred ion	[M+H]+1	1.68077e+07	2.7381e+07	2.05529e+07	1.93746e+07	1.01383e+07	9.87651e+06	8.78603e+06	9.81555e+06	9.20159e+06	1.33754e+07	0	2.6861e+07	0	6.23459e+06	2.25381e+07	1.41181e+06	2.14108e+07	1.58227e+06	1.76086e+06	2.877e+06	1.77955e+07	1.88376e+07	2.41738e+06	2.64262e+07	1.50389e+07	6.21353e+06	3.01822e+06	3.59481e+06	0	6.32556e+07	8.8118e+06	0	2.09312e+07	1.80729e+07	1.06352e+07
940	Notopterol	C21 H22 O5	-168.042	-474499	186.104	187.112	12.458	3.39747e+06	4	66.5	Multiple matches found	No matches found	DDA for preferred ion	[M+H]+1	0	0	0	0	0	0	0	0	0	0	3.39747e+06	0	0	0	0	0	0	0	0	0	0	0	0	0	0	0	0	0	0	548909	0	0	0	0	0
941	7-Oxoabieta-8,11,13-trien-18-oic acid	C20 H26 O3	-128.084	-407666	186.104	187.112	14.615	6.18874e+06	4	72	Multiple matches found	No matches found	DDA for preferred ion	[M+H]+1	0	0	0	0	0	0	0	0	0	0	0	0	0	0	2.34526e+06	0	0	0	0	2.80407e+06	0	5.32616e+06	0	0	0	0	0	0	0	0	0	0	0	0	0
942	4-Hydroxy-5-{2-[(1E)-3-hydroxy-1-propen-1-yl]-4-methylphenyl}-3-methyl-2-hexanone	C17 H24 O3	-90.0681	-326130	186.104	187.112	20.17	1.61089e+07	5	73.2	Multiple matches found	No matches found	DDA for preferred ion	[M+H]+1	4.30823e+06	3.84507e+06	0	3.14584e+06	1.53523e+06	927074	0	0	4.42405e+06	0	1.09493e+07	0	1.61089e+07	3.02125e+06	3.6361e+06	5.9025e+06	1.01134e+06	2.29886e+06	0	2.21664e+06	0	0	0	0	0	1.56493e+06	2.20987e+07	1.57653e+07	1.30172e+07	9.21215e+06	1.7401e+06	0	0	0	4.04488e+06
943	Ramelteon	C16 H21 N O2	-73.0527	-281886	186.105	187.112	18.777	1.28154e+07	4	78	Multiple matches found	No matches found	DDA for preferred ion	[M+H]+1	0	2.01441e+06	0	0	0	0	1.671e+06	0	2.33717e+06	0	0	0	1.83719e+06	2.43441e+06	6.74112e+06	4.02428e+06	0	9.67735e+06	0	0	0	0	0	0	0	0	0	0	3.92943e+06	0	0	0	3.35778e+06	0	9.62087e+06
944	(1-Phenylcyclopentyl)acetic acid	C13 H16 O2	-18.0106	-88237.4	186.104	187.112	18.573	1.03813e+07	5	69.2	Multiple matches found	No matches found	DDA for preferred ion	[M+H]+1	0	0	0	0	1.03813e+07	7.46471e+06	0	0	0	5.71899e+06	0	0	0	596016	0	0	0	0	0	0	0	0	0	0	0	0	0	0	0	0	0	0	749103	0	0
945	Spectral Match to Jasmine lactone from NIST14		0		186.126	187.133	14.954	1.08745e+07	4	70.9	Multiple matches found	Multiple matches found	DDA for preferred ion	[M+H]+1	7.55392e+06	1.21058e+07	1.73113e+07	9.69091e+06	1.04547e+07	3.91061e+06	8.42003e+06	7.1155e+06	8.94876e+06	1.512e+07	2.49843e+07	8.13328e+06	2.02887e+07	1.24408e+07	7.93436e+06	6.12992e+06	1.00214e+07	7.46021e+06	9.12919e+06	1.33157e+07	1.06033e+07	9.44899e+06	8.61722e+06	1.44619e+07	1.93481e+07	8.51914e+06	5.18126e+06	7.08691e+06	1.86246e+07	8.26958e+06	2.47643e+07	8.57853e+06	8.83077e+06	5.18969e+06	1.25743e+07
946	Spectral Match to Jasmine lactone from NIST14	C10 H16 O2	18.0106	107132	186.126	187.133	18.99	4.73033e+06	9	65.6	Multiple matches found	Multiple matches found	DDA for other ion	[M+H]+1	0	0	0	0	0	0	0	0	0	0	0	0	0	0	0	0	1.2479e+06	0	0	2.05069e+06	0	0	1.36739e+06	0	1.07672e+06	1.02575e+06	0	1.36232e+06	0	1.12471e+06	0	0	0	0	0
947	Ethyl (4-amino-1-piperidinyl)acetate	C9 H18 N2 O2	0.00013	0.67	186.137	187.144	8.395	1.22047e+07	1	55.9	Single match found	No matches found	DDA for preferred ion	[M+H]+1	5.17209e+06	6.25145e+06	9.8994e+06	3.35573e+06	8.12672e+06	7.29369e+06	7.07239e+06	1.2605e+07	1.67485e+07	1.40458e+07	5.63805e+07	1.23344e+07	1.0017e+07	1.06556e+07	4.79302e+06	8.14689e+06	7.9558e+06	1.34052e+07	1.45104e+07	1.28931e+07	2.47519e+07	2.04992e+07	1.18579e+07	1.9207e+07	1.21316e+07	1.14854e+07	5.70541e+06	9.52052e+06	1.05464e+07	1.02476e+07	3.05484e+07	5.95218e+06	1.19076e+07	1.24257e+07	6.24168e+07
948	(1R,4S,4aS,8aS)-4-Hydroxy-3,4-bis(hydroxymethyl)-4a,8,8-trimethyl-1,4,4a,5,6,7,8,8a-octahydro-1-naphthalenyl (2E,4E)-2,4-hexadienoate	C21 H32 O5	-178.084	-488940	186.141	187.148	19.243	1.13701e+07	10	82.2	Multiple matches found	No matches found	DDA for preferred ion	[M+H]+1	0	0	0	0	0	0	0	0	0	0	0	0	0	0	0	0	0	0	0	0	0	0	0	0	0	0	0	0	0	0	6.43431e+06	0	7.98616e+06	0	6.92261e+06
949	(3E,11Z,13E)-6-Hydroxy-16-methyloxacyclohexadeca-3,11,13-trien-2-one	C16 H24 O3	-78.0318	-295382	186.141	187.148	19.766	3.40789e+07	10	80	Multiple matches found	No matches found	DDA for preferred ion	[M+H]+1	0	0	0	2.97781e+07	0	0	0	0	0	0	0	0	0	0	0	2.489e+07	2.59713e+07	0	0	0	0	0	0	1.64705e+07	0	0	0	1.56888e+07	2.09415e+06	1.49247e+07	0	0	0	0	0
950	5-Hydroxy-10,10-dimethyl-6-methylenebicyclo[7.2.0]undecan-2-one	C14 H22 O2	-36.0213	-162140	186.141	187.148	20.176	2.10337e+07	10	85.9	Multiple matches found	No matches found	DDA for preferred ion	[M+H]+1	5.72268e+06	2.87253e+06	0	1.25721e+07	0	0	0	0	0	0	0	3.27185e+06	0	5.48822e+06	0	0	1.07122e+06	5.97148e+06	0	0	0	1.77521e+07	0	2.10337e+07	0	4.83349e+06	0	0	3.75051e+06	0	0	0	0	1.55303e+07	0
951			0		186.145	187.152	18.338	161336	0		No matches found	No matches found	No MS2	[M+H]+1	22098.9	0	114933	0	0	0	0	0	0	0	0	0	0	0	0	0	0	0	0	0	0	0	0	0	0	0	0	0	0	0	93054.1	0	0	0	0
952			0		186.902	187.909	4.141	228445	0		No matches found	No matches found	No MS2	[M+H]+1	228445	0	0	43883.9	196890	0	19892.7	0	0	0	0	0	0	42274.2	0	0	0	49621.7	0	0	0	0	0	0	0	0	0	0	0	0	0	0	0	0	0
953			0		204.92	187.916	4.842	1.22256e+06	0		No matches found	No matches found	DDA for preferred ion	[M+H-H2O]+1	0	0	540888	4.713e+06	0	4.40507e+06	705129	0	0	1.11052e+06	0	843336	1.40318e+06	1.02508e+06	8.85545e+06	0	1.70686e+06	747849	970350	1.84472e+07	0	1.30069e+06	902789	2.03399e+06	0	7.76397e+06	1.06974e+07	5.93931e+06	5.74101e+06	2.44513e+06	0	4.94651e+06	4.746e+06	0	0
954	chloramben	C7 H5 Cl2 N O2	-18.0106	-87869.8	186.959	187.966	14.188	3.12033e+06	2	57.7	Multiple matches found	No matches found	DDA for preferred ion	[M+H]+1	0	0	0	0	0	0	0	0	0	0	0	0	0	0	0	153089	0	280468	0	0	0	0	0	0	0	0	0	0	0	0	617294	0	0	3.12033e+06	0
955			0		204.97	187.966	18.974	1.98111e+07	0		No matches found	No matches found	DDA for preferred ion	[M+H-H2O]+1	1.28422e+07	1.06083e+07	3.62236e+07	2.30427e+07	1.54152e+07	1.71716e+07	0	7.09511e+06	2.87943e+06	1.98384e+06	2.58314e+07	4.20297e+07	7.64415e+07	1.99916e+07	1.318e+06	1.66432e+07	926475	3.31666e+07	0	0	0	374012	0	1.62549e+06	0	0	736829	372041	0	226597	1.56286e+07	9.96877e+06	5.40627e+06	3.18251e+07	1.36713e+07
956	MCC	C8 H7 Cl2 N O2	-32.026	-146247	186.959	187.967	17.215	2.39338e+06	2	64	Multiple matches found	No matches found	DDA for preferred ion	[M+H]+1	0	0	0	0	0	0	0	0	0	0	0	0	0	0	0	0	0	0	0	0	0	0	0	0	0	0	0	51676.5	0	0	112557	0	0	2.39338e+06	72755.3
957			0		186.969	187.976	4.757	7.67094e+06	0		No matches found	No matches found	DDA for preferred ion	[M+H]+1	0	5.05026e+06	0	0	4.04907e+06	0	0	225797	154042	0	1.14761e+07	0	0	1.10034e+07	0	1.16479e+07	7.35129e+06	0	1.32115e+07	9.67339e+06	4.84393e+06	4.44376e+06	1.00343e+07	0	1.29566e+07	1.53419e+07	2.85667e+06	1.01495e+07	3.9101e+06	4.07218e+06	1.22786e+07	0	1.10341e+07	0	6.02514e+06
958			0		187.016	188.023	3.363	701379	0		No matches found	No matches found	DDA for preferred ion	[M+H]+1	0	0	0	240904	0	0	190496	217925	0	239903	0	0	0	307108	0	235529	0	0	0	0	0	0	0	0	0	0	0	0	0	0	78000.7	266248	0	0	0
959	ethyl 2,4-dihydroxyquinoline-3-carboxylate	C12 H11 N O4	-28.0315	-120271	205.037	188.034	14.378	1.49129e+07	3	63.1	Multiple matches found	Single match found	DDA for preferred ion	[M+H-H2O]+1	0	0	0	0	0	0	0	0	0	0	0	0	0	0	0	0	0	0	0	0	0	0	0	0	0	0	0	0	0	0	0	1.49129e+07	0	3.46121e+06	0
960			0		187.04	188.047	11.713	1.10597e+06	0		No matches found	No matches found	DDA for preferred ion	[M+H]+1	499056	492791	343724	0	295465	0	0	283615	0	0	1.10008e+06	0	499212	520576	468128	756475	471467	450658	209454	826035	1.02482e+06	481811	424039	548060	565445	481439	486321	153052	437758	491633	0	0	399768	0	1.10597e+06
961	1-Piperazinesulfonamide	C4 H11 N3 O2 S	21.9828	133183	187.04	188.047	11.968	959397	1	50.5	Single match found	No matches found	DDA for preferred ion	[M+H]+1	0	0	558521	297999	357833	315185	0	347056	327706	343102	0	338073	0	0	0	0	0	0	0	0	0	0	0	0	0	0	0	0	0	0	959397	367333	521361	633541	0
962			0		187.063	188.07	5.234	400956	0		No matches found	No matches found	DDA for preferred ion	[M+H]+1	106867	0	944239	253120	2.1089e+06	854340	1.27542e+07	1.08523e+07	1.55056e+07	1.02163e+07	3.918e+06	1.06013e+06	1.87097e+06	1.04524e+07	1.02118e+06	3.80631e+06	2.43408e+06	3.08476e+06	948340	1.33806e+06	3.37263e+06	785922	335851	129767	1.20625e+06	598607	2.43318e+06	407786	1.41613e+06	1.24933e+06	1.96167e+06	5.22992e+06	986811	590609	1.3758e+06
963	Spectral Match to Abrine from NIST14	C17 H22 N2 O2	-99.1046	-346316	187.064	188.071	9.325	5.72594e+06	20	82.6	Multiple matches found	Multiple matches found	DDA for preferred ion	[M+H]+1	0	0	0	0	0	0	0	0	0	0	256303	0	0	0	0	0	0	0	0	0	0	0	0	0	0	0	0	0	0	0	0	0	0	0	1.45831e+06
964	Batoprazine	C13 H14 N2 O2	-43.0422	-187054	187.063	188.071	11.895	2.29833e+06	9	63.7	Multiple matches found	Single match found	DDA for preferred ion	[M+H]+1	0	0	0	0	0	0	0	0	1.02727e+06	549235	638830	0	0	0	0	0	0	0	0	0	0	0	0	0	0	0	0	0	0	0	2.29833e+06	0	1.28026e+06	0	0
965	1-Methyl-3-(3-pyridinylcarbonyl)-2-piperidinone	C12 H14 N2 O2	-31.0421	-142326	187.063	188.071	12.569	4.99446e+06	1	54	Single match found	No matches found	DDA for preferred ion	[M+H]+1	0	0	256923	0	884345	0	0	737669	0	0	4.60778e+06	0	0	391122	0	0	0	0	1.90872e+06	0	5.58095e+06	0	1.80622e+06	622022	0	252294	0	383178	0	2.38111e+06	426277	0	376899	0	47330.2
966	Coumarin 339	C13 H13 N O2	-28.0313	-130321	187.063	188.071	12.075	3.21689e+06	8	65.1	Multiple matches found	Single match found	DDA for preferred ion	[M+H]+1	0	0	0	0	0	0	0	0	0	0	0	0	0	0	0	0	0	0	3.21689e+06	0	1.71802e+06	0	2.27068e+06	0	0	0	0	0	0	0	356966	1.32956e+06	0	0	0
967	Spectral Match to DL-Indole-3-lactic acid from NIST14	C11 H11 N O3	-18.0105	-87824.5	187.063	188.071	9.526	3.92139e+07	20	79.4	Multiple matches found	Multiple matches found	DDA for preferred ion	[M+H]+1	0	1.44021e+06	0	338531	1.17761e+06	0	0	1.97186e+06	2.88637e+06	3.63516e+06	1.10848e+06	519736	653301	0	0	0	0	0	0	0	0	0	0	0	0	0	0	0	1.65244e+06	0	167233	0	0	0	4.60622e+06
968	N4-Acetylsulfamethoxazole	C12 H13 N3 O4 S	-107.987	-365979	187.076	188.083	20.153	1.69689e+07	2	64.6	Multiple matches found	No matches found	DDA for preferred ion	[M+H]+1	0	0	1.99885e+06	1.5498e+06	1.72893e+06	2.11024e+06	4.77387e+06	6.72154e+06	4.18385e+06	3.84893e+06	1.69689e+07	6.22394e+06	3.56624e+06	3.59575e+06	0	2.59624e+06	0	0	0	0	0	0	210320	0	0	0	131573	0	0	0	2.68099e+06	0	1.73503e+06	0	3.11386e+06
969			0		187.076	188.083	21.475	6.11451e+06	0		No matches found	No matches found	DDA for preferred ion	[M+H]+1	0	0	0	0	0	0	0	0	0	0	0	0	0	0	0	0	0	0	0	0	0	0	6.11451e+06	0	1.22739e+06	791627	0	673193	0	677919	0	0	0	0	0
970			0		187.084	188.091	4.501	4.27255e+07	0		No matches found	No matches found	DDA for preferred ion	[M+H]+1	2.03853e+06	2.44868e+06	1.41914e+07	0	4.39439e+06	3.1433e+06	1.91189e+06	1.39694e+06	1.06491e+06	7.0114e+06	0	5.56706e+06	3.58444e+06	1.63257e+06	3.13713e+06	0	9.12069e+06	0	0	1.39606e+07	4.81757e+06	5.58698e+06	5.87454e+06	1.03542e+07	5.39083e+06	3.10255e+07	8.68348e+06	4.40954e+06	0	1.77612e+06	1.58375e+07	2.83402e+06	671725	8.81115e+07	1.03972e+07
971	(8S)-8-Amino-7-oxononanoic acid	C9 H17 N O3	-0.0001	-0.54	187.121	188.128	10.849	1.48443e+08	2	78.7	Multiple matches found	No matches found	DDA for preferred ion	[M+H]+1	4.62805e+07	4.91543e+07	1.4701e+08	4.91466e+07	3.03896e+07	7.60018e+07	1.12265e+07	3.39898e+07	2.64503e+07	5.91435e+07	1.63769e+08	6.70879e+07	5.77352e+07	4.89849e+07	5.76049e+07	3.156e+07	6.33459e+07	4.9367e+07	3.63792e+07	3.99739e+07	7.55576e+07	6.49705e+07	3.93647e+07	7.01542e+07	6.98176e+07	3.74441e+07	2.32418e+07	5.08221e+07	5.68878e+07	5.26566e+07	7.66117e+06	2.53465e+07	1.71386e+07	4.50024e+07	1.25468e+08
972	10-Aminodecanoic acid	C10 H21 N O2	-0.00023	-1.25	187.157	188.164	16.281	2.50766e+06	1	53.6	Single match found	No matches found	DDA for other ion	[M+H]+1	531863	387619	3.09812e+06	1.37916e+06	945294	1.82795e+06	369511	969851	712624	1.20411e+06	2.0244e+06	0	914738	2.19678e+06	1.82537e+06	472474	600300	1.51372e+06	700034	691053	101837	911151	1.02099e+06	2.08933e+06	1.02315e+06	839352	838674	1.35476e+06	1.31703e+06	975862	1.96084e+06	2.66851e+06	728832	2.65741e+06	3.15801e+06
973			0		187.917	188.924	4.544	2.13334e+07	0		No matches found	No matches found	DDA for preferred ion	[M+H]+1	0	3.23345e+07	1.9503e+07	0	0	2.28721e+07	1.41872e+07	0	6.76832e+06	1.03007e+06	0	9.3264e+06	4.76633e+06	7.39252e+06	4.58382e+06	5.8106e+06	0	0	1.20441e+06	0	0	0	0	0	3.47245e+06	0	0	2.32302e+06	0	0	0	4.33886e+06	0	0	6.16807e+06
974			0		187.943	188.951	18.972	488819	0		No matches found	No matches found	No MS2	[M+H]+1	0	0	0	0	0	0	0	0	0	0	0	0	0	0	0	0	0	0	0	0	0	0	0	0	0	0	0	0	0	0	0	488819	0	252287	0
975			0		187.962	188.969	3.799	852024	0		No matches found	No matches found	DDA for preferred ion	[M+H]+1	605555	1.09978e+06	0	204073	0	0	0	1.26952e+06	2.26679e+06	2.63421e+06	0	0	764808	505261	0	543819	0	0	957983	0	0	794540	172685	0	0	0	0	0	0	0	1.20637e+06	0	0	438337	0
976			0		187.972	188.979	16.27	2.68877e+06	0		No matches found	No matches found	No MS2	[M+H]+1	0	0	0	0	0	0	0	0	0	0	0	0	0	0	0	0	0	0	0	0	0	0	0	0	0	0	0	0	0	0	1.56753e+06	0	0	2.32511e+06	2.68877e+06
977			0		187.982	188.99	3.912	1.0828e+06	0		No matches found	No matches found	DDA for preferred ion	[M+H]+1	85059.4	0	0	97877.2	0	0	78140.7	0	0	0	0	0	786838	0	51948.6	0	0	0	0	0	0	0	0	0	0	0	0	0	0	0	0	0	0	0	0
978			0		188	189.007	3.349	1.74341e+06	0		No matches found	No matches found	No MS2	[M+H]+1	814429	1.27894e+06	1.09e+06	0	0	0	551527	772998	0	830344	0	0	0	925904	595506	807569	527461	565442	736845	613185	522527	663609	1.24987e+06	464937	988041	1.01656e+06	913027	1.06873e+06	1.00652e+06	996594	0	1.21926e+06	1.39409e+06	1.21546e+06	0
979			0		188.014	189.021	17.396	830369	0		No matches found	No matches found	DDA for preferred ion	[M+H]+1	0	0	0	0	0	0	0	0	0	0	0	0	0	0	0	0	0	0	0	752861	480520	276518	0	0	0	0	0	0	0	0	806885	5.36945e+06	599428	0	1.66074e+06
980			0		188.03	189.037	3.993	862512	0		No matches found	No matches found	DDA for preferred ion	[M+H]+1	0	0	0	0	0	0	0	652923	602596	0	0	478264	0	0	0	0	0	0	480453	0	0	0	758508	0	769291	0	0	0	0	510050	688292	0	0	0	0
981			0		188.036	189.043	3.365	1.08062e+06	0		No matches found	No matches found	No MS2	[M+H]+1	970368	0	1.25093e+06	0	852373	0	0	787541	755745	791248	0	1.02668e+06	0	1.20546e+06	613151	717525	565555	0	572989	645739	1.43873e+06	604255	593910	0	1.40668e+06	1.03389e+06	1.24109e+06	0	0	1.26552e+06	2.16124e+06	1.40253e+06	2.01457e+06	0	0
982	4-(Diphenylmethyl)-1,3-thiazol-2-amine	C16 H14 N2 S	-78.0479	-293316	188.04	189.047	3.987	3.12656e+06	1	53.2	Single match found	No matches found	DDA for preferred ion	[M+H]+1	0	0	0	0	0	0	0	0	0	0	0	0	492434	642766	0	658503	0	937798	363686	0	622622	0	135352	0	1.07147e+06	0	1.25177e+06	1.56237e+06	0	0	0	733374	0	0	0
983	4-(Diphenylmethyl)-1,3-thiazol-2-amine	C16 H14 N2 S	-60.0374	-225630	206.05	189.047	4.029	2.24429e+06	1	57.5	Single match found	No matches found	DDA for other ion	[M+H-H2O]+1	0	0	0	0	0	0	0	0	0	0	0	0	0	0	0	0	0	0	0	0	0	0	0	0	0	0	0	0	0	0	1.43797e+06	0	1.20238e+06	2.24429e+06	0
984			0		206.058	189.055	16.942	404080	0		No matches found	No matches found	DDA for preferred ion	[M+H-H2O]+1	0	0	0	0	0	0	0	0	0	0	0	0	0	0	0	0	0	0	0	0	404080	0	0	0	0	0	0	0	189560	0	0	0	0	0	0
985	Ethyl 2-methyl-3-oxo-1,2,3,4-tetrahydro-6-quinoxalinecarboxylate	C12 H14 N2 O3	-46.042	-196676	188.058	189.066	15.406	4.42534e+06	8	79.5	Multiple matches found	No matches found	DDA for preferred ion	[M+H]+1	0	0	0	0	0	0	0	0	0	0	0	0	0	0	0	0	0	0	1.16119e+06	1.67712e+06	5.81032e+06	0	4.31976e+06	680896	958347	0	679855	0	1.56968e+06	0	0	1.0264e+06	0	0	0
986	N-[4-(2,5-Dioxo-2,5-dihydro-1H-pyrrol-1-yl)phenyl]acetamide	C12 H10 N2 O3	-42.0106	-182600	188.059	189.066	12.171	5.61943e+06	8	77.7	Multiple matches found	No matches found	DDA for preferred ion	[M+H]+1	0	0	0	0	0	0	380184	819753	2.39761e+06	1.16616e+06	4.1112e+06	0	0	1.35828e+06	614796	851738	4.61601e+06	854039	1.61483e+06	7.46816e+06	929505	1.98842e+06	2.06859e+06	4.36736e+06	773701	1.89758e+06	2.19843e+06	1.43605e+06	4.29031e+06	1.34615e+06	4.85171e+06	13283.2	4.46453e+06	1.04199e+06	1.00869e+07
987	8-Amino-2-quinolinecarboxylic acid	C10 H8 N2 O2	-0.00018	-0.95	188.058	189.066	14.07	2.57448e+07	10	69.2	Multiple matches found	No matches found	DDA for preferred ion	[M+H]+1	223316	1.62568e+06	1.89425e+06	1.56274e+06	5.50591e+06	0	1.70075e+06	3.68336e+06	5.91206e+06	6.24707e+06	7.73251e+06	0	3.52464e+06	3.5642e+06	547162	2.98598e+06	4.68146e+06	1.89626e+06	4.33982e+06	2.27233e+06	1.34106e+07	2.91818e+06	5.32931e+06	3.51093e+06	9.27489e+06	1.4646e+07	3.89892e+06	9.39646e+06	1.05182e+07	1.0824e+07	6.9463e+06	6.3715e+07	1.8322e+06	4.59624e+07	1.04373e+07
988			0		188.069	189.076	4.344	2.64969e+06	0		No matches found	No matches found	DDA for preferred ion	[M+H]+1	0	430696	0	0	0	0	0	0	0	0	0	0	0	322971	0	0	0	2.64969e+06	0	0	0	0	0	0	0	0	0	0	0	0	0	0	0	0	0
989			0		188.077	189.084	3.468	69490.4	0		No matches found	No matches found	DDA for other ion	[M+H]+1	0	0	0	0	0	0	46109.4	35964.5	0	0	0	0	0	0	0	0	0	0	79040.3	0	0	0	88021.6	0	0	880270	842936	97713	582093	0	138981	0	0	0	0
990	1-O-((2E,4E)-9-Carboxy-8-hydroxy-2,7-dimethylnona-2,4-dienoyl)hexitol	C18 H30 O10	-200.09	-492609	206.094	189.091	15.698	3.29e+06	4	62.2	Multiple matches found	No matches found	DDA for preferred ion	[M+H-H2O]+1	0	0	0	0	0	0	0	0	0	0	0	0	0	0	0	0	0	0	0	0	0	0	0	0	0	2.05953e+06	0	3.0367e+06	0	3.29e+06	0	0	0	0	0
991	Glabridin	C20 H20 O4	-136.052	-419738	188.084	189.091	19.897	1.18607e+07	2	64	Multiple matches found	No matches found	DDA for preferred ion	[M+H]+1	3.64878e+06	0	0	2.64901e+06	4.69135e+06	5.88834e+06	1.94562e+06	0	1.06289e+07	0	0	0	0	0	1.11925e+07	829529	9.97072e+06	1.61362e+06	0	3.29164e+06	0	5.97927e+06	0	8.22222e+06	1.16022e+06	0	2.01899e+06	4.99326e+06	2.60275e+06	817080	3.01328e+06	3.81117e+06	0	960503	1.18607e+07
992	Glabridin	C20 H20 O4	-118.042	-364173	206.094	189.091	20.706	6.01968e+06	5	73.7	Multiple matches found	No matches found	DDA for other ion	[M+H-H2O]+1	0	0	0	0	0	0	0	0	0	0	0	0	0	0	0	0	0	0	0	0	0	0	0	0	1.12038e+06	967329	6.01968e+06	0	2.829e+06	0	0	0	0	0	0
993	(2S,3R,4E)-5-[3-Hydroxy-2-(hydroxymethyl)phenyl]-4-pentene-2,3-diol	C12 H16 O4	-36.0211	-160733	188.084	189.091	18.764	7.75871e+06	4	60.6	Multiple matches found	No matches found	DDA for preferred ion	[M+H]+1	0	0	0	0	0	1.673e+06	0	0	0	0	1.65638e+06	0	0	0	1.49401e+06	0	0	0	6.57383e+06	2.37408e+06	5.20002e+06	0	7.75871e+06	0	0	0	0	2.65374e+06	2.71352e+06	0	0	0	0	0	0
994	(Z)-Ethyl 3-((1S,2S)-2-phenylcyclopropyl)acrylate	C14 H16 O2	-28.0314	-129706	188.084	189.091	16.525	7.89419e+06	7	76.8	Multiple matches found	Multiple matches found	DDA for preferred ion	[M+H]+1	3.43748e+06	1.63542e+07	1.46767e+07	5.05363e+06	8.43417e+06	3.80966e+06	4.81209e+06	2.42645e+06	8.64194e+06	1.23679e+07	1.02633e+07	6.63129e+06	1.50667e+07	3.88574e+06	8.34984e+06	6.90376e+06	1.41103e+06	1.05898e+07	4.97486e+06	1.25568e+07	1.09564e+07	5.88047e+06	4.74163e+06	9.07223e+06	0	5.7573e+06	0	5.9631e+06	7.74863e+06	6.11875e+06	5.05895e+06	0	3.23432e+06	2.7069e+06	0
995	3-(2,5-DIMETHYLBENZOYL)PROPIONIC ACID	C12 H14 O3	-18.0104	-87389.2	188.084	189.091	18.079	5.6844e+06	6	63.7	Multiple matches found	Single match found	DDA for preferred ion	[M+H]+1	0	0	0	0	0	0	1.07987e+06	3.78422e+06	3.06094e+06	0	0	0	0	0	915424	0	0	0	0	3.75282e+06	0	0	0	0	0	0	0	0	0	0	3.54264e+06	2.42319e+06	2.97141e+06	1.94765e+06	0
996			0		188.084	189.091	18.279	6.98352e+06	0		No matches found	No matches found	No MS2	[M+H]+1	0	702787	9.2566e+06	5.96095e+06	542573	856744	0	0	3.92551e+06	0	6.29003e+06	2.55102e+06	0	2.22843e+06	4.47215e+06	4.89442e+06	0	6.23119e+06	2.43307e+06	3.06085e+06	4.37711e+06	2.80257e+06	0	5.12409e+06	0	2.06162e+06	2.65182e+06	3.323e+06	1.47009e+06	1.30378e+06	3.2474e+06	5.55997e+06	1.12947e+06	2.75508e+06	3.98207e+06
997	6-Isopropyl-5-methyl-7-oxo-4,7-dihydropyrazolo[1,5-a]pyrimidine-3-carbonitrile	C11 H12 N4 O	-27.9963	-129552	188.105	189.112	12.865	858369	1	52.9	Single match found	No matches found	DDA for preferred ion	[M+H]+1	0	0	829260	0	0	0	0	0	0	0	0	0	0	0	0	795845	0	858369	0	0	0	0	0	0	0	0	0	0	0	0	0	0	0	0	806027
998	Ethyl 3-cyclohexyl-3-oxopropanoate	C11 H18 O3	-10.0206	-50577	188.105	189.112	4.533	790753	8	66.2	Multiple matches found	Multiple matches found	DDA for other ion	[M+H]+1	0	0	0	183576	0	0	0	0	510823	0	0	0	0	0	0	0	0	0	0	0	0	0	0	0	0	0	0	0	0	0	0	0	790753	713033	0
999	azelaic acid CollisionEnergy:102040	C9 H16 O4	-0.00034	-1.83	188.105	189.112	14.398	9.91999e+07	13	89.9	Multiple matches found	Multiple matches found	DDA for preferred ion	[M+H]+1	3.58994e+07	4.76805e+07	5.04232e+07	3.81469e+07	3.95697e+07	2.8782e+07	2.51136e+07	2.55143e+07	3.24085e+07	3.89958e+07	6.50128e+07	3.0843e+07	6.93487e+07	2.1959e+07	8.79232e+07	3.06581e+07	5.65683e+07	6.22323e+07	7.33795e+07	9.04801e+07	1.2087e+08	9.28577e+07	7.17757e+07	1.06922e+08	1.25861e+08	4.3025e+07	2.64343e+07	5.6725e+07	4.55765e+07	4.15499e+07	3.89958e+07	2.71456e+07	2.29362e+07	2.31083e+07	5.13764e+07
1000	LY223982	C30 H30 O7	-314.079	-625408	188.12	189.127	4.809	1.11601e+07	1	50.1	Single match found	No matches found	DDA for preferred ion	[M+H]+1	0	0	0	0	0	0	0	0	0	0	0	0	0	0	0	0	0	0	0	0	0	0	0	0	0	1.11601e+07	0	0	2.96908e+06	0	0	0	0	0	0
1001	(2,2-Dimethyl-4-phenyltetrahydro-2H-pyran-4-yl)acetic acid	C15 H20 O3	-60.0212	-241883	188.12	189.127	19.821	3.48597e+07	5	68.8	Multiple matches found	No matches found	DDA for preferred ion	[M+H]+1	0	0	0	2.30711e+07	0	0	0	0	0	0	0	0	0	0	0	0	0	0	0	1.25603e+07	0	0	0	0	3.48597e+07	0	0	0	0	0	0	0	7.81985e+06	2.59466e+07	0
1002	(2Z)-2-Octyl-2-pentenedioic acid	C13 H22 O4	-54.0316	-223131	188.12	189.127	18.401	1.79429e+07	5	84.7	Multiple matches found	No matches found	DDA for preferred ion	[M+H]+1	0	0	8.5348e+06	9.75705e+06	2.09378e+06	0	2.14495e+07	1.94501e+07	8.7844e+06	3.98467e+06	2.05444e+07	7.69346e+06	0	0	0	0	6.67992e+06	6.18953e+06	0	1.10852e+07	0	0	0	0	3.42298e+06	0	0	0	5.00843e+06	0	9.12063e+06	0	2.51461e+07	1.10224e+07	0
1003			0		188.12	189.127	20.22	1.9649e+07	0		No matches found	No matches found	DDA for other ion	[M+H]+1	0	3.14633e+06	5.81847e+06	0	4.4647e+06	0	1.2843e+07	1.3639e+07	1.81347e+07	6.76368e+06	0	8.41643e+06	2.27033e+07	0	3.9298e+07	3.56185e+06	4.84956e+06	1.88097e+06	4.09608e+06	2.92821e+07	0	0	0	2.23205e+07	0	0	0	0	1.34672e+07	0	0	0	1.68096e+07	0	1.50728e+07
1004			0		188.141	189.148	14.998	978544	0		No matches found	No matches found	DDA for preferred ion	[M+H]+1	0	0	0	245774	0	0	0	0	0	400118	53544.9	0	0	0	0	0	0	0	0	0	0	0	0	0	0	0	0	0	0	0	0	0	0	0	0
1005	(2E)-5-(3-Hydroxy-2,3-dimethylbicyclo[2.2.1]hept-2-yl)-2-methyl-2-pentenoic acid	C15 H24 O3	-64.016	-253858	188.157	189.164	19.631	3.34925e+07	10	82.5	Multiple matches found	No matches found	DDA for preferred ion	[M+H]+1	3.2721e+07	0	0	0	1.0762e+07	1.91498e+07	3.25839e+06	1.94698e+06	6.07924e+06	6.81897e+06	1.1938e+07	7.45432e+06	0	5.53019e+07	4.9888e+06	5.90444e+06	6.45965e+06	2.0153e+07	0	0	0	3.12012e+06	4.63552e+07	6.4848e+06	8.38235e+06	1.21146e+07	2.17556e+07	0	1.94115e+07	0	0	1.60341e+07	6.08697e+06	6.72205e+06	2.14717e+07
1006	(1Z,5E,9E)-5,8,8-Trimethyl-1,5,9-cycloundecatriene-1-carboxylic acid	C15 H22 O2	-46.0054	-196468	188.157	189.164	19.994	4.8874e+07	10	82.5	Multiple matches found	No matches found	DDA for preferred ion	[M+H]+1	0	0	0	2.79819e+07	1.70368e+07	0	1.49426e+07	0	4.65249e+06	1.1736e+07	0	1.22133e+07	0	0	2.18725e+07	0	4.8874e+07	0	0	2.83543e+07	0	0	0	1.48637e+07	0	4.69369e+06	0	0	0	0	0	1.55783e+07	1.00323e+07	0	1.83604e+07
1007			0		188.156	189.164	19.219	5.85721e+06	0		No matches found	No matches found	No MS2	[M+H]+1	0	0	0	0	0	0	0	0	0	0	0	0	0	0	0	0	0	0	0	0	0	0	0	0	3.63088e+06	0	0	0	5.85721e+06	0	0	0	0	0	0
1008			0		188.948	189.956	4.533	9.0585e+07	0		No matches found	No matches found	DDA for preferred ion	[M+H]+1	2.91025e+07	0	1.81285e+08	0	0	8.99093e+07	149093	0	0	0	0	0	0	0	0	3.58521e+06	0	0	0	0	0	0	0	0	0	0	0	0	0	0	0	0	0	0	0
1009			0		188.969	189.976	3.988	3.19356e+07	0		No matches found	No matches found	DDA for preferred ion	[M+H]+1	1.75545e+06	2.73668e+07	2.34485e+06	0	141350	2.88347e+06	600615	2.22807e+07	953380	2.95528e+07	0	0	0	1.3209e+07	1.22981e+06	0	0	556297	0	0	0	291143	299069	0	0	620751	0	0	0	444519	0	0	0	0	0
1010			0		188.975	189.982	17.482	336355	0		No matches found	No matches found	DDA for other ion	[M+H]+1	0	0	0	0	0	0	0	0	0	0	0	0	0	157856	0	0	0	336355	0	56445.6	0	0	0	0	0	0	0	0	0	0	0	0	0	0	0
1011			0		188.985	189.992	4.534	6.0558e+07	0		No matches found	No matches found	DDA for preferred ion	[M+H]+1	1.08618e+06	0	2.09661e+07	3.81582e+07	0	0	0	1.45318e+06	1.71778e+07	1.80886e+06	2.24168e+06	1.67313e+06	0	0	0	0	0	0	1.13235e+06	399619	238882	0	636889	0	1.50361e+06	924308	1.10484e+06	1.29231e+06	764314	755951	762280	771356	1.50202e+06	1.04961e+06	1.573e+06
1012			0		188.994	190.001	3.917	5.73373e+06	0		No matches found	No matches found	DDA for preferred ion	[M+H]+1	0	0	0	0	0	1.34734e+06	0	0	0	0	0	0	0	0	0	0	0	0	110165	0	196950	0	0	0	0	0	0	170114	1.55547e+06	0	0	3.8701e+06	940822	0	0
1013	MFCD00512152	C9 H3 Cl2 N O2	-37.9561	-167241	188.998	190.005	18.73	1.04631e+06	1	50.6	Single match found	No matches found	DDA for other ion	[M+H]+1	0	0	0	0	0	0	0	0	0	0	0	0	0	0	0	0	0	0	0	0	0	0	0	0	0	0	0	0	0	0	122732	959807	0	1.04631e+06	149277
1014			0		189.009	190.016	14.79	1.85898e+06	0		No matches found	No matches found	DDA for preferred ion	[M+H]+1	0	0	0	0	0	0	0	0	0	0	0	0	0	0	0	0	0	0	0	0	0	0	0	0	0	0	0	0	0	0	0	0	0	0	0
1015			0		189.029	190.036	8.518	1.67466e+06	0		No matches found	No matches found	DDA for preferred ion	[M+H]+1	0	0	0	0	0	0	0	227644	381528	0	0	0	0	0	0	0	0	0	0	0	921000	0	341787	0	373534	405343	0	830344	0	0	1.3526e+06	0	0	1.67466e+06	0
1016	Massbank:FIO00643 Kynurenic acid	C10 H7 N O3	-0.00023	-1.23	189.042	190.05	13.516	3.56999e+07	17	75.7	Multiple matches found	Multiple matches found	DDA for preferred ion	[M+H]+1	0	0	744906	1.71402e+06	670891	407697	0	469287	1.35492e+06	0	4.75883e+06	342211	411542	371052	0	3.78215e+07	187036	563012	0	3.31205e+06	653553	267871	393634	95362.4	0	0	0	0	1.79759e+06	0	383531	0	303979	0	428161
1017			0		189.064	190.071	4.51	2.13385e+06	0		No matches found	No matches found	DDA for preferred ion	[M+H]+1	0	0	0	0	0	0	0	0	150388	0	0	0	0	0	0	0	0	0	0	0	743567	0	1.12674e+06	0	0	272452	0	427690	1.38298e+06	0	0	224678	0	0	2.13385e+06
1018			0		189.07	190.078	19.74	1.53909e+06	0		No matches found	No matches found	No MS2	[M+H]+1	0	0	0	0	0	0	0	0	0	0	0	0	0	0	178829	0	0	0	0	0	0	0	0	0	0	0	0	0	0	0	555400	0	0	0	1.53909e+06
1019			0		189.079	190.086	16.364	1.87612e+06	0		No matches found	No matches found	DDA for preferred ion	[M+H]+1	0	0	0	0	400720	0	454493	767471	0	0	0	0	0	0	48402.8	0	81157.6	0	0	329914	0	0	36268.7	0	0	0	124004	0	0	0	0	0	138068	0	0
1020			0		189.1	190.107	11.027	1.56897e+07	0		No matches found	No matches found	DDA for preferred ion	[M+H]+1	7.5427e+06	9.2109e+06	1.31856e+07	9.22912e+06	1.46623e+07	1.24517e+07	1.03676e+07	2.07996e+07	1.60803e+07	2.37545e+07	3.16385e+07	1.12439e+07	1.15234e+07	1.48515e+07	1.2143e+07	1.64311e+07	2.37192e+07	1.49561e+07	2.49275e+07	3.50882e+07	4.30565e+07	1.98164e+07	2.95161e+07	1.37462e+07	2.26061e+07	2.62323e+07	1.63203e+07	1.98092e+07	1.78233e+07	1.24766e+07	3.06798e+07	1.64135e+07	8.50168e+06	1.60881e+07	3.7476e+07
1021			0		189.136	190.143	4.866	9.34603e+07	0		No matches found	No matches found	No MS2	[M+H]+1	2.52942e+06	2.21752e+06	1.63527e+07	4.8902e+06	5.88424e+06	6.0583e+06	1.46489e+07	1.96775e+07	2.32721e+07	2.73023e+07	5.64239e+07	1.92781e+07	2.82645e+06	1.63774e+07	1.33874e+07	1.11286e+07	1.81932e+07	1.58282e+07	4.283e+07	4.52366e+07	4.71156e+07	4.91411e+07	1.53198e+07	4.25498e+06	9.5156e+06	1.08152e+08	4.84106e+07	1.92473e+08	1.91903e+07	2.93856e+06	2.90735e+07	3.87161e+06	1.13397e+06	258181	2.72836e+07
1022			0		189.152	190.159	19.914	177578	0		No matches found	No matches found	No MS2	[M+H]+1	0	0	35087.1	0	0	0	0	0	0	0	0	0	0	0	0	0	0	0	0	0	0	121722	0	0	0	0	0	0	0	0	0	0	0	0	0
1023			0		189.865	190.873	4.372	5.06977e+08	0		No matches found	No matches found	DDA for preferred ion	[M+H]+1	346206	154590	232607	0	0	489600	74129	242978	0	228836	0	0	93141.8	0	0	90023.1	0	0	0	0	0	0	0	0	0	113385	62882.1	0	0	0	0	0	0	0	0
1024			0		189.936	190.943	4.557	285582	0		No matches found	No matches found	DDA for preferred ion	[M+H]+1	0	0	0	87624.5	0	282516	0	0	83326.4	0	0	0	0	0	0	0	0	0	0	0	0	0	0	0	0	0	0	0	0	0	0	0	0	0	0
1025			0		189.956	190.963	3.28	561744	0		No matches found	No matches found	DDA for preferred ion	[M+H]+1	0	0	0	794179	0	0	0	494099	0	0	0	121424	0	0	0	0	0	0	0	0	0	0	0	0	0	0	0	0	0	0	1.1685e+06	0	0	170149	0
1026			0		189.972	190.979	3.906	3.9018e+06	0		No matches found	No matches found	DDA for preferred ion	[M+H]+1	0	0	0	0	0	0	258841	560759	239209	193200	0	0	341233	684291	423156	423194	0	193978	227853	435101	0	3.9018e+06	60267.9	35038.5	0	0	0	0	0	494869	120067	0	128349	256718	0
1027			0		189.98	190.987	4.587	3.04405e+07	0		No matches found	No matches found	DDA for preferred ion	[M+H]+1	3.48816e+07	3.64521e+07	3.07632e+07	4.21198e+07	0	0	1.27042e+07	2.76445e+07	2.05484e+07	1.00597e+07	7.02818e+06	1.53856e+07	1.81897e+07	1.87305e+07	0	1.45727e+07	402603	1.85649e+07	1.30153e+07	0	1.08323e+07	0	1.21694e+07	931235	0	1.13597e+06	1.19596e+07	1.04005e+07	8.4588e+06	1.02326e+07	7.25139e+06	0	769637	5.26129e+06	2.31661e+06
1028			0		189.992	190.999	3.906	415219	0		No matches found	No matches found	DDA for preferred ion	[M+H]+1	2.68433e+07	7.64953e+07	1.23202e+08	8.8124e+07	7.44177e+07	5.40203e+07	1.29873e+06	5.99041e+06	2.80308e+07	3.05106e+07	7.80307e+07	3.66299e+07	4.39918e+07	3.70776e+07	5.59237e+07	5.99032e+07	7.36643e+07	7.1587e+07	0	8.78944e+06	2.13772e+07	0	6.83245e+07	5.43714e+07	7.19676e+07	4.07276e+07	5.54115e+07	8.87533e+07	3.24282e+07	9.05478e+07	5.87456e+07	8.43363e+07	3.54858e+07	6.61051e+07	1.09242e+08
1029			0		190.006	191.013	17.593	2.2804e+06	0		No matches found	No matches found	No MS2	[M+H]+1	0	0	0	0	0	0	0	0	0	0	0	0	0	0	0	0	0	0	0	0	0	0	0	0	0	0	0	0	0	0	0	2.2804e+06	189033	0	199833
1030			0		190.016	191.023	3.113	9.56172e+07	0		No matches found	No matches found	DDA for preferred ion	[M+H]+1	6.1885e+07	0	4.95062e+07	2.94325e+07	5.47982e+07	2.83556e+07	4.80431e+07	3.8998e+07	4.06071e+07	4.63652e+07	0	5.17812e+07	4.41492e+07	4.13706e+07	0	4.81117e+07	3.64265e+07	5.06005e+07	6.51517e+07	5.10712e+07	5.00159e+07	1.32841e+07	7.11248e+07	5.70409e+07	6.20215e+07	5.49148e+07	2.7467e+07	6.17895e+07	3.98482e+07	7.29667e+07	6.29543e+07	6.27004e+07	8.07711e+07	6.43355e+07	0
1031	Streptochlorin	C11 H7 Cl N2 O	-27.9948	-128402	190.03	191.037	18.316	1.20727e+07	1	55.7	Single match found	No matches found	DDA for preferred ion	[M+H]+1	0	0	0	0	0	0	0	0	0	0	0	0	0	0	0	0	0	0	0	0	0	0	0	0	0	0	0	0	0	0	115883	1.20727e+07	0	0	189112
1032			0		208.048	191.045	14.972	6.84469e+06	0		No matches found	No matches found	DDA for preferred ion	[M+H-H2O]+1	389814	242384	1.40579e+06	447218	1.07702e+06	766109	171508	2.67456e+06	4.51713e+06	4.84334e+06	1.48367e+06	6.30561e+06	1.21223e+06	2.53283e+06	1.94382e+06	1.32557e+06	3.16786e+06	2.22599e+06	4.85157e+06	5.87729e+06	3.63912e+06	1.32407e+06	5.28985e+06	6.84469e+06	5.12068e+06	3.17349e+06	2.49192e+06	1.90441e+06	2.98128e+06	3.65313e+06	7.23872e+06	1.80168e+06	4.98877e+06	724190	7.53593e+06
1033			0		190.051	191.058	8.809	904019	0		No matches found	No matches found	No MS2	[M+H]+1	0	0	0	0	0	0	0	0	0	0	0	187652	826598	641364	0	424638	926468	560593	0	245653	0	212568	68569	1.35785e+06	0	0	0	0	0	0	1.80804e+06	0	378965	469985	0
1034	5-{[(4-Chlorophenyl)sulfonyl]amino}-2-methyl-1-benzofuran-3-carboxylic acid	C16 H12 Cl N O5 S	-174.961	-479328	190.052	191.059	3.125	3.0276e+06	2	59.4	Multiple matches found	No matches found	DDA for preferred ion	[M+H]+1	686743	0	862255	621160	0	0	126034	544419	0	0	0	0	0	780053	473304	589907	500050	467788	550083	561563	0	569964	582524	684374	0	0	0	0	799602	0	1.90928e+06	1.03691e+06	1.93472e+06	1.22395e+06	0
1035			0		190.06	191.067	3.457	222445	0		No matches found	No matches found	DDA for preferred ion	[M+H]+1	1.69732e+07	4.59225e+07	2.92036e+06	3.79996e+06	2.75811e+06	0	1.42396e+07	7.19362e+06	1.87009e+07	0	3.80176e+06	2.5096e+06	1.943e+06	7.33353e+06	0	2.17913e+07	4.10056e+06	3.94535e+07	0	1.19351e+07	1.70633e+06	3.96268e+06	2.99281e+06	5.48361e+06	0	4.016e+06	0	0	3.65223e+06	3.84228e+06	1.29908e+07	0	0	2.3386e+06	6.13453e+06
1036	4,8-Dimethyl-7-[(2-oxocyclohexyl)oxy]-2H-chromen-2-one	C17 H18 O4	-96.0577	-335725	190.063	191.07	13.518	1.22161e+07	12	70.7	Multiple matches found	Multiple matches found	DDA for preferred ion	[M+H]+1	0	0	1.70893e+06	0	0	0	0	0	0	0	0	0	0	0	0	1.15895e+06	0	1.15313e+06	0	0	0	0	0	0	0	0	0	0	0	0	0	0	3.32632e+06	0	0
1037	CY1634360	C14 H21 N O4	-77.0843	-288546	190.063	191.07	12.989	7.29933e+06	14	74.9	Multiple matches found	Multiple matches found	DDA for preferred ion	[M+H]+1	0	5.57106e+06	0	0	0	0	0	0	0	0	0	0	0	0	0	3.06475e+06	0	7.29933e+06	0	0	0	0	0	0	0	0	0	0	0	0	0	0	0	0	0
1038	7-Hydroxy-3-(2-hydroxypropyl)-5-methyl-1H-isochromen-1-one	C13 H14 O4	-44.0264	-188075	190.063	191.07	13.815	7.95822e+06	1	50.2	Single match found	No matches found	DDA for preferred ion	[M+H]+1	0	0	0	1.80144e+06	2.38832e+06	0	0	1.55479e+06	1.61368e+06	0	0	1.81248e+06	0	0	0	0	0	0	0	0	0	0	0	0	0	0	0	0	7.95822e+06	0	0	0	0	0	0
1039	Spectral Match to Genipin from NIST14	C11 H14 O5	-18.0108	-79664.3	208.073	191.07	13.323	4.01275e+07	1	62.6	No matches found	Single match found	DDA for preferred ion	[M+H-H2O]+1	0	0	3.42538e+07	1.42096e+07	3.76343e+07	0	0	0	2.24214e+07	2.54988e+07	4.53081e+06	3.41062e+07	2.52542e+07	0	2.61641e+07	0	1.58034e+06	0	0	0	0	0	5.13857e+06	0	2.37976e+06	0	1.96446e+06	3.39543e+07	0	1.071e+06	0	0	0	1.36075e+07	0
1040			0		190.066	191.074	12.768	708507	0		No matches found	No matches found	No MS2	[M+H]+1	0	2.10712e+06	549503	0	0	0	306691	1.90632e+06	0	0	0	0	0	0	0	0	0	0	0	0	0	0	0	0	0	0	0	0	0	0	509111	0	0	0	1.41701e+06
1041	N-(2-Furylmethyl)-N'-(4-methylphenyl)ethanediamide	C14 H14 N2 O3	-68.0265	-263566	190.074	191.081	4.872	4.78421e+07	6	77.8	Multiple matches found	No matches found	DDA for preferred ion	[M+H]+1	0	0	0	0	2.73734e+06	561591	1.42525e+06	5.32122e+06	9.10353e+06	3.33345e+06	934237	2.99847e+06	0	3.21315e+06	1.2742e+06	6.14215e+06	4.15736e+06	2.28124e+06	5.60502e+06	1.30399e+07	2.86003e+07	1.67573e+07	1.33142e+07	2.22283e+07	1.95784e+07	6.49254e+07	5.938e+06	6.71047e+07	3.23082e+07	4.01168e+07	3.70188e+07	1.48535e+08	4.83329e+07	6.85744e+07	7.41309e+07
1042	N-Carbamoyl-L-phenylalanine	C10 H12 N2 O3	-18.0107	-86554.6	190.074	191.081	4.367	4.98382e+06	8	77.7	Multiple matches found	No matches found	DDA for preferred ion	[M+H]+1	0	508880	0	0	0	0	1.3904e+06	0	0	429947	0	0	0	3.01894e+06	0	4.98382e+06	0	0	0	0	0	0	0	0	0	0	0	0	0	0	0	0	0	0	0
1043	3-Methyl-3,4-dihydro-1H-1,4-benzodiazepine-2,5-dione	C10 H10 N2 O2	-0.00043	-2.25	190.074	191.081	5.34	8.51566e+06	5	65.6	Multiple matches found	No matches found	DDA for preferred ion	[M+H]+1	0	0	2.08951e+07	1.53777e+07	1.66103e+07	0	4.24273e+07	5.72798e+06	1.16506e+07	0	0	2.80003e+07	0	0	4.23759e+06	0	6.16012e+07	0	1.88183e+07	2.44955e+07	1.50061e+07	2.73418e+07	1.14545e+07	1.99127e+07	2.43138e+07	1.90068e+07	0	0	0	3.20646e+07	5.05999e+06	4.34363e+06	6.55673e+06	0	0
1044			0		190.078	191.086	20.471	1.81555e+07	0		No matches found	No matches found	DDA for preferred ion	[M+H]+1	2.61042e+07	3.28051e+06	1.55957e+07	2.05462e+07	2.56986e+07	1.54827e+07	1.98603e+07	1.15413e+07	1.76963e+07	1.47548e+07	3.34215e+06	2.14234e+06	1.88733e+07	1.86747e+07	8.58021e+06	2.20756e+06	2.66492e+07	2.22442e+07	4.26556e+07	2.04418e+07	4.09162e+07	1.11501e+07	3.48852e+06	3.36222e+06	1.3722e+07	1.21048e+07	1.65158e+07	3.17777e+07	1.95679e+07	1.5475e+07	3.0293e+07	1.54925e+07	2.00477e+07	2.87916e+06	3.16247e+07
1045			0		190.097	191.104	3.232	1.41085e+08	0		No matches found	No matches found	DDA for preferred ion	[M+H]+1	8.03079e+07	6.33476e+07	1.18277e+08	4.1208e+06	9.31239e+07	3.89959e+07	5.91056e+07	1.03483e+08	1.01469e+07	5.53341e+07	1.43274e+08	7.80382e+07	7.08437e+07	7.57427e+07	7.57408e+07	6.33339e+07	1.45282e+07	2.61886e+07	1.13587e+08	8.56718e+06	1.30482e+08	5.71814e+07	1.09564e+08	1.04376e+08	7.50299e+07	7.52239e+07	7.85092e+07	5.8986e+07	0	5.66746e+07	1.20006e+08	7.44209e+07	1.0693e+08	7.79524e+07	1.67902e+08
1046	(4R,6S)-4,6-Dihydroxy-3-[(1E)-3-hydroxy-3-methyl-1-buten-1-yl]-6-methyl-2-cyclohexen-1-one	C12 H18 O4	-36.0213	-159301	190.099	191.106	19.577	4.39871e+07	11	82	Multiple matches found	Single match found	DDA for preferred ion	[M+H]+1	1.24366e+08	1.21857e+08	1.78541e+08	1.2993e+08	1.41023e+08	1.0989e+08	1.01277e+08	1.20615e+08	1.16954e+08	1.39392e+08	2.93918e+08	1.44542e+08	1.44792e+08	1.3385e+08	7.24139e+07	1.02047e+08	9.50997e+07	1.63636e+08	4.51173e+07	8.58648e+07	1.94679e+08	3.99082e+07	1.14628e+08	6.25783e+07	3.85506e+07	5.6676e+07	5.23161e+07	5.29708e+07	6.996e+07	4.17796e+07	1.72183e+08	1.91708e+08	1.22676e+08	8.02196e+07	2.70915e+08
1047			0		190.12	191.127	14.048	7.8558e+06	0		No matches found	No matches found	DDA for preferred ion	[M+H]+1	607389	0	0	876631	0	0	1.7084e+06	1.77207e+06	0	2.10638e+06	0	1.23949e+06	0	0	0	0	0	790208	0	0	0	0	0	0	0	0	0	0	0	0	1.796e+06	0	1.05265e+06	0	3.86839e+06
1048	5-[(1E,3E)-1,3-Heptadien-1-yl]-1,2,3-cyclohexanetriol	C13 H22 O3	-36.0211	-159275	190.136	191.143	19.406	3.33743e+07	4	82.2	Multiple matches found	No matches found	DDA for preferred ion	[M+H]+1	8.60176e+06	1.0447e+07	1.25661e+06	0	0	1.33825e+07	940576	1.58237e+07	3.52489e+07	1.46368e+07	2.712e+07	7.91983e+06	1.17122e+07	1.37612e+07	6.64984e+06	0	1.62999e+07	7.60547e+06	1.59294e+07	7.46963e+06	1.79606e+07	0	1.6254e+07	9.26311e+06	5.16805e+06	9.33072e+06	1.06895e+07	2.24772e+07	8.47957e+06	8.29842e+06	4.45397e+07	1.88275e+07	7.32357e+06	2.66823e+07	2.44613e+07
1049	3a,7,7-Trimethyl-3a,4,5,6,7,7a-hexahydro-1H-indene-3-carboxylic acid	C13 H20 O2	-18.0106	-86528.8	190.136	191.143	19.842	4.73229e+07	4	89.1	Multiple matches found	No matches found	DDA for preferred ion	[M+H]+1	0	0	0	0	0	0	4.73229e+07	0	0	1.42539e+07	0	4.95747e+06	0	0	1.1878e+07	0	1.11483e+07	0	3.56863e+06	1.94808e+07	0	1.28289e+07	2.12651e+06	1.35393e+07	0	0	0	2.49657e+06	0	2.30924e+07	0	0	0	0	0
1050			0		190.136	191.143	18.752	8.36634e+06	0		No matches found	No matches found	DDA for other ion	[M+H]+1	0	0	1.07849e+07	8.36634e+06	7.85689e+06	4.80063e+06	0	999031	1.39748e+06	7.81577e+06	0	7.01897e+06	0	0	4.4094e+06	0	1.86645e+06	0	0	1.88268e+06	741539	2.93313e+06	3.01825e+06	0	3.67904e+06	0	0	2.9883e+06	1.14157e+06	0	839578	0	0	0	7.96844e+06
1051	1-Ethynylcyclododecanol	C14 H24 O	-18.0106	-86513.4	190.172	191.179	19.599	6.59185e+07	15	92.2	Multiple matches found	Multiple matches found	DDA for preferred ion	[M+H]+1	7.82333e+07	5.5911e+07	1.15496e+08	6.16276e+07	6.76019e+07	7.01837e+07	0	8.90876e+07	1.32158e+07	5.52185e+07	1.41411e+08	2.23115e+07	9.0115e+07	6.87323e+07	4.1356e+07	0	6.88777e+06	9.24773e+07	3.60736e+07	0	5.11432e+07	0	4.52588e+07	4.70633e+07	9.43333e+07	1.29474e+07	8.22948e+07	5.63967e+07	5.88847e+07	4.81926e+07	1.51995e+07	1.84641e+07	0	1.42298e+07	8.66273e+07
1052	zerumbone	C15 H22 O	-27.9948	-128318	190.172	191.18	20.01	4.14113e+07	15	87.8	Multiple matches found	Multiple matches found	DDA for preferred ion	[M+H]+1	0	0	0	0	0	0	2.21512e+07	0	0	0	0	7.71614e+06	0	0	9.44358e+06	0	0	0	0	0	1.56709e+07	0	0	0	0	0	0	0	0	0	3.30232e+07	2.51744e+07	2.32707e+07	1.74094e+07	0
1053			0		190.873	191.881	4.277	8.70216e+07	0		No matches found	No matches found	DDA for preferred ion	[M+H]+1	353448	0	0	0	0	0	0	473201	0	0	0	0	0	0	0	0	0	0	0	0	0	0	0	0	0	0	107959	0	43604.5	0	0	108045	0	0	0
1054			0		190.948	191.955	4.193	953419	0		No matches found	No matches found	DDA for preferred ion	[M+H]+1	867618	1.57304e+06	0	1.3693e+06	1.10804e+06	1.08508e+06	964867	1.96734e+06	1.43062e+06	1.84611e+06	0	1.90684e+06	962734	1.15792e+06	729814	1.00975e+06	1.21355e+06	1.01533e+06	0	0	0	1.13134e+06	0	321991	991057	593048	1.19066e+06	956333	796458	386532	0	0	1.17649e+06	745338	0
1055			0		190.954	191.961	18.027	449967	0		No matches found	No matches found	No MS2	[M+H]+1	0	0	0	0	0	0	0	0	0	0	0	0	183689	215681	0	0	0	449967	0	0	0	0	0	0	0	0	0	0	0	0	0	0	0	0	0
1056			0		190.964	191.971	4.553	1.73091e+08	0		No matches found	No matches found	DDA for preferred ion	[M+H]+1	5.38384e+07	0	4.74769e+07	8.98251e+06	2.37385e+06	2.699e+06	1.84733e+07	2.39023e+07	2.6718e+07	1.87785e+07	1.78388e+07	1.00153e+06	0	1.12051e+07	0	0	1.16432e+07	1.14461e+07	1.50733e+07	1.7723e+07	1.44458e+07	1.23866e+07	1.19003e+07	0	2.0824e+07	2.69088e+06	1.2185e+07	1.35098e+07	1.26718e+07	1.32824e+07	1.07641e+07	2.25068e+06	1.42528e+07	9.29882e+06	1.11054e+07
1057			0		190.976	191.983	3.861	5.97989e+06	0		No matches found	No matches found	DDA for preferred ion	[M+H]+1	0	0	7.27265e+06	0	4.53148e+06	5.68035e+06	1.97535e+06	8.80607e+06	5.90417e+06	1.88791e+06	0	1.42495e+07	2.82777e+06	4.26764e+06	692623	4.81146e+06	1.86168e+06	2.88628e+06	0	3.16916e+06	0	5.12995e+06	1.6647e+06	4.88913e+06	2.26927e+06	3.86758e+06	2.36619e+06	1.88869e+06	0	6.42935e+06	2.37547e+06	2.52595e+07	2.80109e+06	1.9109e+06	0
1058			0		190.987	191.994	3.933	2.04625e+06	0		No matches found	No matches found	DDA for preferred ion	[M+H]+1	0	0	1.8408e+06	0	0	0	1.52034e+06	0	2.47029e+06	3.35315e+06	0	490709	261416	3.25826e+06	0	3.89418e+06	0	3.13587e+06	0	0	0	0	0	0	0	0	3.32838e+06	0	1.36015e+06	0	1.31055e+06	0	4.0925e+06	141111	0
1059			0		209.011	192.008	16.267	1.87509e+07	0		No matches found	No matches found	DDA for other ion	[M+H-H2O]+1	553297	0	0	0	875071	0	1.2686e+06	0	0	2.00894e+06	0	542916	0	0	0	0	1.87702e+06	0	0	6.92809e+06	0	1.2413e+06	4.36478e+06	2.85391e+06	0	1.02468e+07	0	7.49497e+06	4.24723e+06	1.92128e+07	6.84358e+06	5.73815e+07	7.25906e+06	2.3815e+07	1.29012e+07
1060			0		191.014	192.021	17.418	7.2384e+06	0		No matches found	No matches found	DDA for preferred ion	[M+H]+1	0	0	2.52248e+06	336546	656350	781469	0	0	430636	0	54366.4	709422	1.72212e+06	733407	2.47098e+06	416748	1.00372e+06	857250	0	0	524000	0	0	215407	2.20219e+06	2.11127e+06	490440	934179	1.68907e+06	2.24772e+06	1.07264e+06	1.03809e+07	1.45335e+06	1.04671e+06	1.61457e+06
1061	3-(2,3-Dioxo-2,3-dihydro-indol-1-yl)-propionic acid	C11 H9 N O4	-27.995	-127800	191.058	192.065	12.826	4.11974e+06	17	69.9	Multiple matches found	Multiple matches found	DDA for preferred ion	[M+H]+1	2.19706e+06	1.07818e+06	3.50107e+06	817848	2.79605e+06	969011	977260	3.66613e+06	5.24494e+06	5.26434e+06	0	2.51384e+06	1.33204e+06	1.4761e+06	0	690944	0	2.40064e+06	1.88801e+06	2.26962e+06	8.23947e+06	1.98944e+06	5.2463e+06	3.45322e+06	763232	688266	0	330597	1.43741e+06	142506	2.63418e+06	2.15279e+06	0	912973	3.89144e+06
1062			0		191.058	192.065	13.399	862830	0		No matches found	No matches found	DDA for preferred ion	[M+H]+1	0	0	0	0	0	0	0	1.29822e+06	0	1.8236e+06	0	773627	0	0	0	0	0	0	876457	0	2.14796e+06	0	979376	0	759754	1.98458e+06	771920	1.14873e+06	0	1.72566e+06	0	0	0	0	2.05356e+06
1063			0		191.079	192.086	4.385	2.0741e+06	0		No matches found	No matches found	DDA for preferred ion	[M+H]+1	0	0	2.67195e+06	0	0	0	0	0	187821	0	0	1.2628e+07	0	0	0	0	0	0	0	0	0	0	0	0	153068	0	0	0	0	0	0	0	191217	219693	4.1482e+06
1064	(1S,3R)-ACPD	C7 H11 N O4	18.0115	104071	191.08	192.088	4.231	762349	1	57.2	Single match found	No matches found	DDA for other ion	[M+H]+1	0	0	0	0	0	0	0	0	0	0	0	0	0	0	0	0	0	0	0	0	0	0	0	0	0	0	0	0	0	0	0	0	0	98960.4	0
1065			0		191.086	192.093	20.693	2.02888e+06	0		No matches found	No matches found	DDA for preferred ion	[M+H]+1	0	0	0	57792.1	0	0	0	0	0	0	856362	0	0	0	0	0	0	0	0	0	0	0	0	0	0	0	0	0	2.02888e+06	0	0	0	334930	0	0
1066			0		191.095	192.102	11.181	6.09325e+07	0		No matches found	No matches found	DDA for preferred ion	[M+H]+1	0	0	1.76988e+06	1.21997e+06	574647	0	607746	0	429748	0	126614	0	0	6.51093e+06	0	793421	6.3291e+06	866513	0	2.78757e+06	0	55937	0	85969.5	4.21089e+06	1.31141e+06	1.50798e+06	4.23918e+06	43234.7	990327	3.02806e+06	3.28037e+06	0	6.97565e+06	8.55255e+06
1067			0		191.108	192.115	18.573	814991	0		No matches found	No matches found	No MS2	[M+H]+1	254464	634794	713158	0	386404	512091	0	513458	256739	0	0	522508	0	610841	0	240299	0	509452	386055	0	0	304014	0	814991	570423	604450	0	251908	0	0	0	307719	0	221316	272918
1068			0		191.116	192.123	12.143	5.80774e+06	0		No matches found	No matches found	DDA for preferred ion	[M+H]+1	3.08775e+06	3.13052e+06	5.42241e+06	2.87186e+06	3.61744e+06	1.66393e+06	4.40929e+06	3.84293e+06	3.98037e+06	5.03845e+06	1.82823e+06	5.06255e+06	3.78392e+06	2.29412e+06	2.61166e+06	3.54413e+06	4.51222e+06	2.20326e+06	5.16047e+06	5.47087e+06	3.09524e+06	5.88518e+06	2.88262e+06	6.69733e+06	7.2275e+06	3.85978e+06	4.58178e+06	4.66673e+06	5.11143e+06	4.16025e+06	4.89948e+06	3.64447e+06	4.48559e+06	5.21852e+06	6.40739e+06
1069			0		209.142	192.138	4.509	1.3794e+07	0		No matches found	No matches found	No MS2	[M+H-H2O]+1	0	1.1786e+07	0	0	0	0	0	755845	0	0	6.26758e+06	7.37937e+06	0	6.2177e+06	0	0	0	2.12418e+06	1.92097e+06	0	3.31034e+06	175992	0	0	1.27706e+06	0	0	0	0	946212	2.85006e+06	2.09886e+06	0	364029	0
1070			0		191.152	192.159	14.781	428086	0		No matches found	No matches found	No MS2	[M+H]+1	0	0	330727	0	0	0	0	0	139179	169800	0	0	0	0	235297	0	0	0	66730.7	0	291175	193137	118089	428086	0	95673.7	0	162877	0	0	0	0	0	0	216480
1071			0		191.167	192.175	13.162	491035	0		No matches found	No matches found	DDA for preferred ion	[M+H]+1	0	0	0	0	0	79856.6	0	0	128398	0	0	0	0	0	0	0	0	0	0	0	0	0	0	0	0	0	0	0	0	0	0	0	0	0	491035
1072			0		191.904	192.911	3.255	2.31844e+06	0		No matches found	No matches found	DDA for preferred ion	[M+H]+1	436521	0	412434	0	352139	484981	90711.9	0	196172	0	0	0	0	115550	0	0	0	0	146895	0	63059.3	0	172121	117638	60705.9	59930.3	0	0	0	0	476088	0	0	0	0
1073			0		191.93	192.938	17.047	111988	0		No matches found	No matches found	No MS2	[M+H]+1	0	0	0	107193	0	0	0	0	0	0	0	58264.7	0	0	0	0	0	111988	0	0	0	0	0	0	0	0	0	0	0	0	0	0	0	0	0
1074			0		191.961	192.967	4.15	212987	0		No matches found	No matches found	DDA for preferred ion	[M+H]+1	0	323597	308952	284504	694427	424173	149682	394620	1.82133e+06	820588	109633	341614	179797	109091	0	0	0	109504	0	0	0	0	0	0	0	0	0	0	0	0	0	0	218845	183745	0
1075			0		191.968	192.975	3.966	2.0593e+07	0		No matches found	No matches found	DDA for preferred ion	[M+H]+1	147402	0	991620	1.14068e+06	1.85284e+06	775224	754181	1.04069e+06	0	1.10407e+06	0	2.13809e+06	398829	937199	0	822045	0	0	0	187372	0	0	219245	0	1.51576e+06	0	576309	378616	316938	1.13976e+06	120536	0	0	0	0
1076			0		191.975	192.982	17.258	199406	0		No matches found	No matches found	No MS2	[M+H]+1	6.87206e+06	9.48442e+06	1.81378e+07	0	1.04033e+07	1.52431e+07	6.57061e+06	1.83289e+07	1.65627e+07	1.00267e+07	0	2.38504e+07	5.80328e+06	7.27973e+06	5.53806e+06	9.28435e+06	4.82512e+06	6.58071e+06	541150	8.82942e+06	1.50242e+06	5.87367e+06	2.88026e+06	6.69852e+06	4.94757e+06	4.17607e+06	6.65324e+06	5.03538e+06	0	4.75016e+06	4.84372e+06	1.12934e+06	4.22276e+06	0	0
1077			0		209.996	192.992	19.19	1.77412e+06	0		No matches found	No matches found	DDA for other ion	[M+H-H2O]+1	0	0	0	0	0	0	0	0	0	0	0	0	0	0	0	0	0	0	0	0	0	0	0	0	0	941798	0	1.08341e+06	217596	3.54825e+06	610604	924141	500258	5.17161e+06	620803
1078			0		383.98	192.998	3.948	3.45496e+07	0		No matches found	No matches found	DDA for preferred ion	[M+2H]+2	0	2.70159e+07	5.6164e+06	5.49676e+06	4.09085e+06	3.73562e+06	1.46785e+06	4.01713e+06	3.9242e+06	4.5116e+06	0	4.61737e+06	0	0	0	0	0	0	4.17993e+06	0	5.15213e+06	44531.3	4.93717e+06	4.21476e+06	4.14965e+06	5.2472e+06	1.00372e+06	5.43845e+06	4.10621e+06	4.45363e+06	6.27212e+06	4.14299e+06	4.55199e+06	8.51588e+06	1.24701e+06
1079			0		192.009	193.016	19.285	1.84673e+06	0		No matches found	No matches found	No MS2	[M+H]+1	0	0	0	0	0	0	0	0	0	0	0	0	0	0	0	0	408719	0	0	0	0	0	0	1.84673e+06	0	0	0	0	0	0	0	1.60106e+06	0	0	0
1080			0		192.022	193.029	15.468	393624	0		No matches found	No matches found	DDA for preferred ion	[M+H]+1	0	0	393624	129420	0	168849	0	0	0	0	0	0	0	170258	0	0	0	0	0	0	0	0	0	0	0	0	0	0	0	0	0	0	0	0	0
1081			0		192.028	193.035	5.224	2.5676e+06	0		No matches found	No matches found	DDA for preferred ion	[M+H]+1	0	1.46194e+06	0	0	0	1.76314e+06	5.06427e+06	3.92554e+06	3.55245e+06	4.00751e+06	0	2.9714e+06	0	0	2.71818e+06	3.23731e+06	3.74582e+06	0	7.14601e+06	9.36153e+06	1.51881e+07	6.51893e+06	1.67649e+07	2.25267e+06	4.02369e+06	3.13427e+06	3.3427e+06	3.58037e+06	0	3.75156e+06	2.6052e+06	4.21027e+06	6.80256e+06	4.67411e+06	0
1082			0		192.054	193.061	4.547	436662	0		No matches found	No matches found	DDA for other ion	[M+H]+1	0	0	829885	526863	679720	0	0	0	0	396030	0	1.16072e+06	0	0	0	549700	0	0	140621	0	687506	0	407323	0	302985	0	461368	90237.4	0	130481	873325	431130	248320	0	0
1083			0		192.065	193.072	9.842	1.23933e+07	0		No matches found	No matches found	DDA for preferred ion	[M+H]+1	4.72711e+06	3.48492e+06	9.49051e+06	4.99199e+06	5.54497e+06	6.2144e+06	3.66836e+06	6.92588e+06	7.39913e+06	7.47432e+06	0	8.04211e+06	0	1.1039e+07	9.1533e+06	8.946e+06	1.04748e+07	7.74189e+06	1.19144e+07	1.49945e+07	2.47866e+07	1.00528e+07	1.07435e+07	1.5454e+07	1.14574e+07	8.19796e+06	1.08207e+07	8.09086e+06	0	7.09188e+06	2.03937e+07	7.33764e+06	8.39664e+06	1.27579e+07	0
1084			0		192.071	193.078	19.455	516867	0		No matches found	No matches found	DDA for preferred ion	[M+H]+1	550747	0	7.10675e+06	4.74544e+06	4.48783e+06	5.65572e+06	3.84479e+06	0	3.96962e+06	3.79658e+06	8.75511e+06	4.72486e+06	0	4.53959e+06	4.47869e+06	3.79468e+06	0	4.07188e+06	6.58179e+06	0	8.38775e+06	3.82448e+06	7.53764e+06	6.46829e+06	5.46339e+06	5.01226e+06	7.31744e+06	0	4.7857e+06	5.34234e+06	6.79155e+06	0	6.48121e+06	6.22464e+06	8.97029e+06
1085	2-{2-Hydroxy-5-[(1E)-3-hydroxy-1-propen-1-yl]-3-methoxyphenyl}-3-(4-hydroxy-3-methoxyphenyl)propyl hexopyranoside	C26 H34 O11	-330.131	-632181	192.079	193.086	19.838	3.43255e+06	6	82.5	Multiple matches found	No matches found	DDA for other ion	[M+H]+1	1.95697e+06	0	1.09145e+06	1.62338e+06	0	0	0	0	0	0	942270	1.12419e+06	0	1.44336e+06	0	1.73456e+06	0	2.20152e+06	0	0	1.21172e+06	0	0	0	0	3.43255e+06	0	0	0	0	0	0	0	714392	2.2158e+06
1086	4-[(4-Hydroxy-2-methoxy-3,5,6-trimethylbenzoyl)oxy]-2-methoxy-3,5,6-trimethylbenzoic acid	C22 H26 O7	-210.089	-522392	192.079	193.086	19.659	4.55374e+06	1	50.1	Single match found	No matches found	DDA for preferred ion	[M+H]+1	0	0	2.32617e+06	957993	0	1.88759e+06	0	1.10846e+06	0	0	0	921113	0	0	0	0	0	0	0	0	0	0	0	0	0	0	0	0	0	0	0	2.43228e+06	0	0	4.55374e+06
1087	3-(3,4-Dimethoxyphenyl)-1-(2-hydroxy-4,6-dimethoxyphenyl)-1-propanone	C19 H22 O6	-154.063	-445086	192.079	193.086	10.735	7.97729e+06	5	65.9	Multiple matches found	No matches found	DDA for preferred ion	[M+H]+1	0	0	0	0	0	0	0	0	0	0	0	0	5.67109e+06	0	0	0	0	0	0	0	0	0	0	0	0	0	0	0	0	0	0	0	0	0	5.93012e+06
1088	3-Methyl-1-(2,4,6-trihydroxyphenyl)-1-butanone	C11 H14 O4	-18.0108	-85729.1	192.078	193.086	13.605	2.25759e+07	4	70.7	Multiple matches found	No matches found	DDA for preferred ion	[M+H]+1	1.01762e+07	9.88483e+06	2.03648e+07	1.04474e+07	8.27689e+06	1.25392e+07	6.82262e+06	1.10297e+07	1.1888e+07	1.64948e+07	2.84376e+07	1.6723e+07	1.48984e+07	6.12083e+06	1.18467e+07	3.23055e+06	3.72406e+06	1.23119e+07	1.52219e+07	1.36436e+07	2.37314e+07	1.25629e+07	1.42292e+07	1.5459e+07	5.59902e+06	1.80951e+07	1.06209e+07	7.03352e+06	1.20543e+07	1.51794e+07	1.22592e+07	1.32613e+07	9.53341e+06	8.73948e+06	2.14143e+07
1089			0		192.079	193.086	16.679	8.45043e+06	0		No matches found	No matches found	DDA for preferred ion	[M+H]+1	5.10843e+06	2.15554e+06	1.04225e+07	6.30783e+06	9.99864e+06	7.91153e+06	2.17017e+06	3.42268e+06	4.5052e+06	5.1352e+06	9.77111e+06	1.19284e+07	1.10142e+07	1.08307e+07	8.28028e+06	8.07489e+06	4.50068e+06	7.26987e+06	8.07106e+06	7.82518e+06	1.14907e+07	8.9861e+06	1.20501e+07	1.09419e+07	6.12574e+06	8.09398e+06	8.19274e+06	4.74496e+06	8.70556e+06	8.3936e+06	7.40674e+06	8.45043e+06	3.13533e+06	1.40996e+06	6.23034e+06
1090	4-Phenyl-1,2,3,4-tetrahydroisoquinoline	C15 H15 N	-17.0265	-81419.3	192.094	193.101	20.436	4.36471e+07	6	58.6	Multiple matches found	No matches found	DDA for preferred ion	[M+H]+1	5.82166e+06	3.46618e+06	2.33265e+07	2.27567e+07	4.36471e+07	2.84804e+07	0	2.39329e+07	7.22141e+06	1.60876e+07	0	2.13627e+07	1.67506e+07	0	0	1.62442e+07	1.06234e+07	2.5273e+07	2.03913e+07	2.83914e+07	8.9749e+06	1.86153e+07	2.07232e+07	2.55406e+07	0	0	0	6.28442e+06	1.51033e+07	5.50661e+06	0	1.4834e+07	1.16329e+07	2.70924e+07	2.08093e+07
1091			0		192.094	193.101	19.827	3.35328e+07	0		No matches found	No matches found	DDA for preferred ion	[M+H]+1	3.25847e+07	1.98495e+07	2.24186e+07	7.34971e+06	2.20493e+07	8.08688e+06	2.01722e+07	2.1279e+07	7.2529e+06	2.19155e+07	3.3025e+07	2.6105e+07	5.91166e+06	1.08772e+07	6.11461e+06	1.73272e+07	1.79235e+07	1.11281e+07	9.1159e+06	1.28466e+07	2.20138e+07	2.06995e+07	1.74407e+07	1.48994e+07	1.28519e+07	2.1411e+07	7.80031e+06	1.40964e+07	1.45696e+07	2.68654e+07	1.60943e+07	1.59621e+07	1.87108e+07	1.38269e+07	3.45252e+06
1092			0		192.112	193.119	3.26	1.50855e+07	0		No matches found	No matches found	DDA for preferred ion	[M+H]+1	1.13154e+07	9.53055e+06	1.29505e+07	9.33235e+06	1.36033e+07	1.20602e+07	1.25984e+07	1.83196e+07	9.96532e+06	1.43704e+07	2.38276e+07	1.24286e+07	1.47117e+07	1.12072e+07	1.32631e+07	1.02452e+07	1.245e+07	1.07702e+07	1.79322e+07	1.71268e+07	2.10529e+07	1.29017e+07	1.69247e+07	1.97932e+07	9.81339e+06	9.19135e+06	1.28742e+07	7.26187e+06	7.10988e+06	1.13824e+07	1.32329e+07	7.10861e+06	1.22527e+07	9.21428e+06	1.87278e+07
1093	Nardosinone	C15 H22 O3	-58.0417	-232021	192.115	193.122	21.474	3.43079e+07	10	77.8	Multiple matches found	No matches found	DDA for preferred ion	[M+H]+1	8.51998e+06	9.60217e+06	3.69596e+07	2.73109e+07	6.47484e+07	5.91838e+07	5.68797e+07	2.69602e+07	8.95708e+07	2.18036e+07	1.04018e+07	5.47871e+07	0	8.42249e+06	0	5.18984e+06	3.12014e+07	0	5.71514e+07	0	4.78167e+07	2.34716e+06	1.24449e+08	3.64402e+07	3.10122e+07	2.9262e+07	2.29067e+07	2.8334e+07	2.3556e+07	2.64836e+07	4.4743e+07	2.15279e+07	5.08061e+07	3.40281e+07	0
1094	5-[(1E)-3-Hydroxy-3-methyl-1-buten-1-yl]-2-methyl-5-cyclohexene-1,2,4-triol	C12 H20 O4	-36.0212	-157893	192.115	193.122	13.785	9.1795e+07	8	84.5	Multiple matches found	No matches found	DDA for preferred ion	[M+H]+1	8.91188e+07	1.40172e+08	2.6208e+08	1.9892e+08	8.86241e+07	1.2798e+08	4.3447e+07	1.62529e+08	1.243e+08	1.2542e+08	4.88169e+08	2.20011e+08	2.09193e+08	2.45046e+08	8.00308e+07	9.04503e+07	2.14072e+08	1.54502e+08	9.72302e+07	9.56641e+07	2.02269e+08	1.65071e+08	8.76355e+07	1.57359e+08	8.07185e+07	2.1139e+08	1.11805e+08	1.84582e+08	7.28631e+07	1.54335e+08	2.09621e+08	1.45677e+08	2.60878e+07	2.18763e+08	3.3397e+08
1095			0		192.136	193.144	4.144	2.74596e+06	0		No matches found	No matches found	DDA for preferred ion	[M+H]+1	0	1.57916e+06	1.00338e+06	916007	0	539757	0	245604	0	0	0	0	731624	519323	0	0	0	588490	673048	0	2.56098e+06	0	0	0	1.14227e+06	1.63871e+06	1.14646e+06	1.13926e+06	409016	1.90576e+06	2.14174e+06	749047	0	1.711e+06	3.59183e+06
1096	4-(2,6,6-Trimethyl-4-oxocyclohex-2-en-1-yl)butan-2-yl 6-O-(3,4,5-trihydroxybenzoyl)hexopyranoside	C26 H36 O11	-332.074	-633457	192.151	193.159	20.181	6.16122e+07	6	87.5	Multiple matches found	No matches found	DDA for preferred ion	[M+H]+1	0	0	4.66861e+06	2.32947e+07	0	0	0	0	0	0	4.07878e+07	1.66026e+07	0	0	3.97211e+07	0	3.17313e+07	0	1.77122e+06	6.26591e+07	0	4.87268e+07	1.12987e+07	6.16122e+07	2.97596e+07	1.78254e+07	1.46852e+07	2.0992e+07	7.74863e+06	2.45072e+07	3.63833e+06	0	0	0	2.65055e+07
1097	4-(2,6,6-Trimethyl-4-oxocyclohex-2-en-1-yl)butan-2-yl 6-O-(3,4,5-trihydroxybenzoyl)hexopyranoside	C26 H36 O11	-314.064	-599100	210.162	193.159	18.48	2.15979e+07	3	80.4	Multiple matches found	No matches found	DDA for preferred ion	[M+H-H2O]+1	0	0	2.95771e+06	0	0	0	0	0	2.84654e+06	0	0	0	2.15979e+07	0	0	0	0	0	1.84838e+06	0	0	0	0	0	0	0	0	0	1.6374e+07	0	0	0	0	0	0
1098	UNII:67GL43KSFC	C13 H20 O	0.00012	0.63	192.152	193.159	19.564	9.79062e+07	6	91.1	Multiple matches found	No matches found	DDA for preferred ion	[M+H]+1	6.83306e+07	8.82818e+07	4.47737e+07	5.75008e+07	1.03107e+08	3.97201e+07	4.57994e+07	6.95039e+07	9.08184e+07	6.77857e+07	6.33968e+07	6.50452e+07	6.81202e+07	8.74334e+07	6.49483e+07	5.66527e+07	5.98046e+07	1.32009e+08	8.3264e+07	7.04414e+07	1.10192e+08	5.19928e+07	6.36397e+07	5.88224e+07	5.28603e+07	4.52391e+07	6.28474e+07	7.61863e+07	4.62168e+07	2.96188e+07	8.82112e+07	8.47329e+07	6.99237e+07	6.51318e+07	6.28122e+07
1099	Spectral Match to (Z,E)-Tetradeca-9,12-dienol from NIST14	C14 H26 O	-18.0104	-85682.7	192.188	193.195	19.777	5.64072e+06	7	67.7	Multiple matches found	Multiple matches found	DDA for preferred ion	[M+H]+1	0	2.31281e+06	0	0	3.22997e+06	0	0	1.93932e+06	0	415603	4.92478e+06	280333	2.56034e+06	0	0	0	0	5.64072e+06	4.52333e+06	0	4.32669e+06	0	3.08258e+06	0	0	0	0	0	0	0	0	3.48107e+06	3.08174e+06	1.38372e+06	4.60694e+06
1100			0		192.934	193.942	4.378	87303.9	0		No matches found	No matches found	DDA for preferred ion	[M+H]+1	0	0	84214.5	0	0	0	0	0	0	0	0	87303.9	43519.6	0	0	0	0	0	0	0	0	0	0	0	0	0	0	0	0	0	0	0	0	0	0
[truncated: 7,917 more rows]
[truncated: 10 more columns]

## Sheet: Supp Table 7
Summary: A Correlation Analysis was performed in MetaboAnalyst 6.0 using Pearson correlation coefficients to identify compounds correlated with treatment or time. For instance, a phenazine compound can be found to be positively correlated with treatment
[truncated: 310 more rows]
